# Supplementary material for: Narrow-spectrum resource-utilizing bacteria drive the stability of synthetic communities through enhancing metabolic interactions
Source: Nat Commun. 2025 Jul 2;16:6088. doi: 10.1038/s41467-025-61432-7 (PMC12222865; doi:10.1038/s41467-025-61432-7)
Supplement: Supplementary file 4 — Supplementary Data 1 [file 41467_2025_61432_MOESM4_ESM.xlsx]

## Sheet: Sheet1
Carbon source utilization profiles of 25 rhizosphere bacteria. 1 = growth , 0 = no growth.
Species	NCBI accession	D-glucose monohydrate	D-galactose	D-fructose	D-mannose	D-mannitol	Sucrose	D-xylose	L-arabinose	Myo-inositol	Cellobiose	D-trehalose	D-Maltose	Acetic acid dipotassium salt	Oxalic acid dipotassium salt	Formic acid sodium salt	Succinic acid disodium salt	Gluconic acid sodium salt	Pyruvic acid sodium salt	D-Galacturonic acid	L-Alanine	L-Arginine	L-Asparagine	L-Asparic acid sodium salt	L-Cysteine	L-Glutamic acid sodium salt	L-Glutamine	L-Glycine	L-Histidine	L-Isoleucine	L-Leucine	L-Lysine	L-Methionine	L-Proline	L-Serine	L-Threonine	L-Valine	L-Ornithine	L-Tryptophan	L-Tyrosine	L-Phenylalanine	Glycerol
Burkholderia contaminans XL73	GCF_009755625.1	1	1	1	1	1	1	0	1	1	1	1	1	1	0	1	1	1	1	1	1	1	1	0	1	1	1	1	0	1	0	1	1	1	1	1	1	1	1	0	1	1
Pseudomonas fluorescens J	GCA_022023875.1	1	1	1	1	1	1	1	1	1	0	1	1	1	0	1	1	1	1	1	1	1	1	1	1	1	1	0	1	1	1	1	1	1	0	1	1	1	1	0	0	1
Bacillus megaterium L	GCA_022023815.1	1	1	1	1	1	1	1	1	1	0	0	1	1	0	1	1	0	1	1	1	1	1	0	0	1	1	0	1	0	1	1	1	1	1	1	1	1	1	1	1	1
Acinetobacter baumannii H3	GCF_041930545.1	1	1	0	1	1	1	1	0	1	1	0	1	1	0	1	0	1	1	1	1	1	1	0	1	1	1	1	0	0	1	1	1	1	0	1	0	1	1	1	1	1
Bacillus velezensis SQR9	GCF_000685725.1	1	1	1	1	1	1	1	1	1	1	0	1	1	1	0	1	1	1	1	1	1	1	1	0	1	1	0	1	0	1	1	1	1	0	1	1	0	0	0	0	1
Bacillus albus RZ9	PRJNA1255786	1	1	1	1	0	1	0	1	0	1	0	1	1	1	0	0	0	1	0	1	0	0	1	1	1	1	1	1	1	1	1	1	1	1	1	1	1	1	1	0	1
Pannonibacter phragmitetus 905-3	PRJNA1256194	1	1	1	1	0	1	1	1	1	1	0	1	1	0	1	0	0	1	1	1	1	1	1	0	1	1	0	1	1	0	1	1	1	1	1	1	0	1	0	0	1
Rossellomorea marisflavi NB12	PRJNA1255786	1	1	1	1	1	1	1	1	0	1	1	1	1	1	1	0	0	1	0	1	1	1	1	0	1	1	1	1	1	0	0	1	1	1	0	1	0	0	0	1	1
Acinetobacter baumannii XL380	GCF_009740145.1	1	1	1	1	0	0	1	1	1	0	0	1	1	0	1	1	0	1	0	1	0	1	0	1	1	1	1	1	0	1	1	1	1	1	1	0	1	0	0	1	1
Gottfriedia luciferensis XL165	PRJNA1255786	1	1	1	1	1	0	1	1	0	1	0	1	1	1	1	1	1	1	0	1	1	1	1	0	1	0	1	0	0	0	1	1	0	1	0	1	0	1	0	1	1
Pantoea eucrina XL123	GCF_020079945.1	1	1	0	1	1	0	0	1	1	1	1	1	1	0	0	1	0	1	0	1	1	0	0	1	1	1	1	1	0	1	1	1	0	1	1	1	0	1	0	1	1
Priestia megaterium TLI11	PRJNA1255786	1	0	1	0	1	1	1	1	0	0	1	1	1	1	0	1	1	0	0	1	1	0	1	0	1	1	1	1	1	0	1	0	1	1	0	1	1	0	1	1	1
Bacillus cereus YX7	PRJNA1255786	1	1	1	1	1	0	0	1	0	1	0	1	1	0	1	1	0	1	0	1	1	0	1	0	0	1	1	1	1	1	1	1	0	1	1	1	0	0	0	0	1
Comamonas odontotermitis WLL	GCF_020080045.1	1	0	0	1	0	0	1	1	0	1	0	1	1	0	1	0	0	1	0	1	0	1	1	0	1	1	1	1	1	1	1	1	1	1	0	1	1	0	0	1	1
Microbacterium trichothecenolyticum T2	GCF_041938625.1	1	0	1	1	0	1	1	1	0	1	1	1	1	1	0	1	0	1	0	1	0	1	0	0	1	1	1	1	0	0	1	1	0	1	1	1	0	0	0	0	1
Chryseobacterium rhizoplanae XL97	GCF_020342415.1	1	1	0	0	0	1	0	1	0	1	0	1	1	0	0	0	0	1	0	1	0	1	0	0	1	0	1	1	0	1	1	1	1	1	0	1	1	1	1	1	1
Rossellomorea marisflavi DY3	PRJNA1255786	1	1	1	1	0	1	0	1	0	0	0	1	1	0	0	0	1	1	1	0	0	0	1	1	1	1	0	1	1	0	1	1	0	1	0	1	0	1	0	1	1
Rossellomorea marisflavi XL37	PRJNA1255786	1	1	1	1	1	1	0	1	0	1	1	1	1	1	0	0	1	1	0	1	0	0	0	0	1	1	1	1	0	0	1	1	1	1	1	0	0	0	0	0	0
Stenotrophomonas maltophilia XL133	GCF_020080085.1	1	0	1	1	0	0	0	0	0	1	1	1	1	0	1	1	1	1	0	1	0	0	1	0	0	0	0	1	0	1	1	1	1	1	1	1	0	0	0	0	0
Cellulosimicrobium cellulans E	GCF_022023835.1	1	1	1	1	0	0	1	1	0	1	0	0	1	0	0	0	1	1	0	0	0	0	1	1	0	0	0	0	0	0	0	1	1	0	1	1	1	1	0	1	1
Pseudomonas stutzeri G	GCF_022647185.1	1	0	1	1	0	1	0	0	1	0	0	0	0	0	0	0	1	1	0	1	0	1	0	0	1	0	0	1	1	0	1	0	1	0	0	1	1	1	0	1	1
Rossellomorea marisflavi RZ25	PRJNA1255786	1	0	1	0	1	0	1	1	1	0	0	0	1	1	0	0	0	1	0	0	0	0	1	0	0	1	0	1	1	0	1	0	1	1	0	1	1	1	0	0	0
Azospirillum brasilense K	GCA_022023855.1	1	1	1	1	0	0	0	1	0	0	0	0	1	0	0	0	1	1	1	0	0	0	1	0	0	1	0	0	0	0	1	0	1	0	0	1	1	0	0	1	1
Priestia flexus DY11	PRJNA1255786	1	1	0	1	0	0	0	1	0	0	0	1	1	0	0	1	0	1	0	1	0	0	0	0	1	1	0	1	0	0	0	1	0	1	0	0	0	1	0	1	1
Metabacillus idriensis NJ12	PRJNA1255786	1	0	0	0	1	1	0	0	0	0	0	0	1	1	0	0	1	1	0	0	0	1	1	0	0	0	0	1	0	0	1	0	0	1	0	0	1	0	0	1	0
