# Supplementary material for: Narrow-spectrum resource-utilizing bacteria drive the stability of synthetic communities through enhancing metabolic interactions
Source: Nat Commun. 2025 Jul 2;16:6088. doi: 10.1038/s41467-025-61432-7 (PMC12222865; doi:10.1038/s41467-025-61432-7)
Supplement: Supplementary file 5 — Supplementary Data 2 [file 41467_2025_61432_MOESM5_ESM.xlsx]

## Sheet: Sheet1
Untargeted metabolomic analysis of six individual strains and their respective synthetic communities
MS2 name	Metabolite classification	m/z	SynCom4_repeat1	SynCom4_repeat2	SynCom4_C. cellulans E droupout_repeat1	SynCom4_C. cellulans E droupout_repeat2	SynCom5_repeat1	SynCom5_repeat2	SynCom5_P. stutzeri G dropout_repeat1	SynCom5_P. stutzeri G dropout_repeat2	C. cellulans E_repeat1	C. cellulans E_repeat2	B. velezensis SQR9_repeat1	B. velezensis SQR9_repeat2	P. stutzeri G_repeat1	P. stutzeri G_repeat2	P. fluorescens J_repeat1	P. fluorescens J_repeat2	A. brasilense K_repeat1	A. brasilense K_repeat2	B. megaterium L_repeat1	B. megaterium L_repeat2
Imidazol-1-yl-acetic acid	Organic acids and derivatives	127.05	1.9904e-05	2.31887e-05	1.75864e-05	1.82711e-05	2.00781e-05	2.30361e-05	1.87426e-05	2.03711e-05	7.67163e-06	5.52137e-06	8.12317e-05	1.09155e-05	2.25412e-05	3.4027e-05	7.14847e-06	5.15376e-06	5.81377e-05	4.56708e-05	2.90349e-06	2.349e-06
3'-O-Methylguanosine	Nucleosides, nucleotides, and analogues	298.115	2.71501e-05	2.89539e-05	4.60919e-05	4.78288e-05	4.45023e-05	3.17399e-05	3.38517e-05	3.54684e-05	8.01641e-05	4.01296e-05	3.8772e-05	3.7918e-05	7.36804e-06	1.4574e-05	5.40371e-05	6.7153e-05	9.55611e-06	1.05952e-05	4.97966e-06	3.70347e-06
Butyl isobutyl phthalate	Benzenoids	279.159	5.67014e-05	5.32442e-05	4.02514e-05	4.09422e-05	4.82019e-05	4.67261e-05	4.34847e-05	4.54648e-05	6.7906e-05	8.0833e-05	8.83717e-05	8.47472e-05	4.21262e-05	5.05498e-05	0.000101044	9.49102e-05	7.13051e-05	6.87693e-05	5.91749e-05	6.21633e-05
Shogaol	Benzenoids	277.18	1.46677e-06	1.45429e-06	2.53234e-06	2.43013e-06	7.14327e-06	4.86856e-06	4.68035e-06	4.17972e-06	5.57652e-06	5.3839e-06	8.32911e-06	7.20836e-06	2.61324e-06	5.63888e-06	5.4902e-06	2.72436e-06	4.47749e-06	1.96235e-06	4.30011e-06	1.61592e-06
Triallyl cyanurate	Organoheterocyclic compounds	250.119	3.12108e-05	3.15751e-05	2.22531e-05	2.29573e-05	3.09696e-05	2.98011e-05	2.47107e-05	2.83185e-05	4.67023e-05	4.61629e-05	5.23133e-05	5.2666e-05	2.70997e-05	3.08252e-05	5.9584e-05	5.75638e-05	4.67474e-05	4.35786e-05	3.71231e-05	3.53448e-05
Ribose	Organic oxygen compounds	173.042	3.78426e-05	2.45323e-05	0.00011505	0.000126153	3.66137e-05	2.78463e-05	3.33719e-05	3.31274e-05	0.000129989	9.38802e-05	1.0206e-05	4.17044e-05	5.3486e-06	3.12613e-05	6.99995e-05	8.2295e-05	0.000120434	0.000179391	1.73226e-05	1.95323e-05
Lyxose	Organic oxygen compounds	173.042	3.78426e-05	2.45323e-05	0.00011505	0.000126153	3.66137e-05	2.78463e-05	3.33719e-05	3.31274e-05	0.000129989	9.38802e-05	1.0206e-05	4.17044e-05	5.3486e-06	3.12613e-05	6.99995e-05	8.2295e-05	0.000120434	0.000179391	1.73226e-05	1.95323e-05
Agmatine	Organic nitrogen compounds	131.129	1.08728e-05	1.27482e-05	0.00012178	0.000100443	0.000196467	0.000211314	0.000189259	0.000186853	1.26936e-05	1.3928e-05	2.7406e-06	2.2792e-06	0.000195102	0.000251396	1.06091e-05	1.32321e-05	2.89926e-07	1.97329e-06	2.88751e-06	6.02016e-06
Arg-Phe	Organic acids and derivatives	322.187	1.6057e-05	1.66753e-05	4.67011e-06	6.12526e-06	1.24904e-05	1.80423e-05	2.91786e-06	3.63212e-06	1.65367e-06	7.03447e-07	2.42299e-06	1.37282e-06	1.40972e-05	1.29528e-05	9.77741e-07	1.74783e-06	1.27148e-06	7.58924e-07	7.72868e-07	7.39456e-07
2-Phenylacetamide	Benzenoids	136.076	3.70426e-06	3.72327e-06	4.90895e-06	4.70658e-06	3.65072e-06	3.56313e-06	3.91375e-06	3.44403e-06	6.68072e-06	6.69883e-06	7.13823e-06	7.03742e-06	3.29089e-06	4.48628e-06	7.82677e-06	7.96778e-06	6.54613e-06	6.35719e-06	4.70326e-06	4.61294e-06
Hypoxanthine	Organoheterocyclic compounds	137.046	4.3852e-06	3.4899e-06	2.35428e-06	1.87565e-06	1.2717e-05	1.59701e-05	9.92124e-06	1.033e-05	5.36527e-06	3.19865e-06	7.01898e-06	7.83341e-06	4.17587e-06	3.28691e-06	6.93194e-06	1.01048e-05	9.15239e-07	5.33694e-07	2.57673e-06	1.14094e-06
Pyridoxamine	Organoheterocyclic compounds	169.097	3.97474e-05	4.23313e-05	2.35633e-05	2.24226e-05	2.6022e-05	2.6274e-05	2.52921e-05	2.35359e-05	4.35758e-05	5.46089e-05	5.17522e-06	3.29081e-06	4.23135e-05	5.07176e-05	7.95913e-06	5.99945e-06	1.58803e-06	3.81136e-05	1.50506e-05	1.52655e-05
Choline	Organic nitrogen compounds	104.107	9.78102e-05	7.71626e-05	1.58261e-05	1.14478e-05	1.76347e-05	1.7989e-05	1.71054e-05	1.85951e-05	7.91253e-05	0.000104448	3.26836e-05	3.90101e-05	1.05851e-05	1.07244e-05	3.07526e-05	1.00719e-05	2.21902e-05	2.35721e-05	1.01619e-05	1.05389e-05
Spermidine	Organic nitrogen compounds	146.165	2.29614e-05	3.28604e-05	2.81234e-05	3.36444e-05	2.59775e-05	2.96761e-05	2.43414e-05	1.4344e-05	5.7927e-05	5.14907e-05	3.56152e-05	6.54641e-06	2.60085e-05	1.15874e-05	4.64563e-05	4.05426e-05	4.85438e-05	2.52075e-05	6.03576e-05	2.86442e-05
Glycerophosphocholine	Lipids and lipid-like molecules	258.11	1.41935e-05	6.06944e-06	2.48295e-06	2.09525e-06	1.66718e-06	1.40123e-06	6.58601e-06	6.89947e-06	0.00010036	0.000101626	3.87718e-05	3.27422e-05	1.20202e-06	1.0988e-06	2.37679e-06	3.96809e-06	2.82574e-05	2.84684e-05	7.38938e-05	6.16778e-05
Urocanic acid	Organoheterocyclic compounds	139.05	2.57195e-06	1.55719e-05	1.36139e-05	1.08764e-05	9.19746e-06	8.01633e-06	8.20453e-06	8.99439e-06	5.63539e-06	5.59332e-06	3.09336e-06	3.47838e-06	9.6047e-06	7.86871e-06	4.7255e-06	4.30795e-06	1.16659e-05	1.21007e-05	7.2484e-06	6.12502e-06
Dethiobiotin	Organoheterocyclic compounds	197.128	2.33548e-05	7.23488e-06	8.71354e-06	8.25931e-06	6.61545e-06	7.43262e-06	4.5098e-06	8.31029e-06	8.61157e-06	8.66007e-06	1.2054e-05	1.19329e-05	6.45237e-06	6.41969e-06	1.22108e-05	1.24086e-05	1.02767e-05	1.02266e-05	7.806e-06	5.9118e-06
Phenylalanylphenylalanine	Organic acids and derivatives	313.155	8.05633e-06	8.03686e-06	4.39454e-06	3.78883e-06	6.39986e-06	8.6116e-06	6.01882e-05	5.87474e-05	1.71186e-07	4.58943e-07	1.17722e-06	1.97456e-06	4.30195e-06	4.8598e-06	1.84897e-06	2.34168e-06	1.3031e-07	1.65749e-07	1.11857e-06	2.59128e-06
Deoxyadenosine	Nucleosides, nucleotides, and analogues	252.109	5.99806e-07	5.901e-07	1.27336e-06	1.16345e-06	1.30887e-06	2.3339e-06	4.9196e-05	4.8873e-05	2.03216e-06	1.20881e-06	3.55632e-06	3.30688e-06	3.32608e-06	2.71304e-06	4.53038e-06	4.17285e-06	7.16046e-08	5.59299e-08	1.32802e-06	1.55953e-06
LPE(15:0)	Lipids and lipid-like molecules	440.277	2.69598e-06	1.86964e-06	3.566e-05	4.55859e-05	2.40993e-05	3.83584e-05	1.74382e-05	3.68869e-05	3.54022e-08	1.08758e-07	6.30164e-08	1.67614e-07	0.000113704	0.0001471	5.36185e-07	2.42683e-09	1.92525e-09	1.53558e-07	4.20485e-08	1.95259e-07
LPE(14:0)	Lipids and lipid-like molecules	426.262	1.27649e-07	1.4681e-07	9.74243e-07	1.18179e-06	7.1637e-06	1.22545e-05	8.32657e-07	2.08859e-06	1.88162e-09	4.40128e-08	2.16232e-09	9.55806e-08	7.5685e-06	7.15785e-06	2.7601e-08	2.74103e-08	1.91061e-08	4.15847e-08	5.25595e-08	1.69341e-08
N-Acetyltryptophan	Organic acids and derivatives	247.108	2.33587e-05	1.92333e-05	6.3381e-06	6.4078e-06	7.49554e-06	7.97079e-06	9.4167e-06	9.49782e-06	5.03152e-06	3.50284e-06	6.71977e-07	7.29515e-07	1.02434e-05	9.27486e-06	1.5561e-06	1.70873e-06	2.18747e-07	1.82849e-07	1.66256e-05	1.73205e-05
Acetylleucine	Organic acids and derivatives	174.113	0.000160435	0.000150602	2.06946e-05	1.97364e-05	4.93344e-05	7.93637e-05	3.80495e-06	3.70769e-06	5.93475e-06	5.09154e-06	2.18271e-06	2.58465e-06	1.54031e-05	1.93794e-05	0.00459589	0.0046527	1.44007e-06	1.46365e-06	0.000144403	0.000142969
3-Butynoic acid	Lipids and lipid-like molecules	85.0285	1.40308e-05	1.57018e-05	1.7812e-05	1.26691e-05	1.16144e-05	1.1079e-05	8.34802e-06	8.67752e-06	2.4879e-05	2.64815e-05	1.7644e-05	1.34984e-05	6.55175e-06	8.55846e-06	2.39067e-05	2.07958e-05	2.36809e-05	1.94693e-05	1.46174e-05	1.18778e-05
Uracil	Organoheterocyclic compounds	113.035	4.93734e-06	3.80062e-06	1.37576e-06	2.02116e-06	6.53811e-06	8.43185e-06	2.73035e-05	2.70265e-05	3.05148e-06	3.70122e-06	5.15256e-06	5.0922e-06	4.06089e-06	2.94378e-06	3.93635e-06	2.51008e-06	2.15176e-06	2.09096e-06	1.80369e-06	2.51868e-06
Palmitic acid	Lipids and lipid-like molecules	255.233	0.0021648	0.00188076	0.00164067	0.00168159	0.00257518	0.00241975	0.00187688	0.00215204	0.00168609	0.00166978	0.00204225	0.00182849	0.00259229	0.00285074	0.00248473	0.00240421	0.00247081	0.00250434	0.00183759	0.00196138
Carnitine	Organic nitrogen compounds	162.112	3.4162e-06	2.61582e-06	1.14502e-06	1.04811e-06	8.7606e-07	1.05835e-06	1.50382e-06	1.28388e-06	8.62555e-06	7.00253e-06	3.51754e-06	2.52363e-06	1.31381e-06	9.82972e-07	1.05707e-05	8.98892e-06	2.78524e-06	2.21369e-06	3.53454e-06	2.79395e-06
N-Acetylcadaverine	Organic acids and derivatives	145.133	4.951e-06	3.75281e-06	1.59465e-06	2.38209e-06	0.000132746	0.000115387	2.08174e-06	2.6413e-06	3.19747e-06	4.43506e-06	5.03203e-06	5.39695e-06	8.52275e-06	5.42767e-06	1.7895e-05	6.70906e-06	6.50359e-06	5.8809e-06	1.2244e-06	1.65169e-06
7-Methylguanine	Organoheterocyclic compounds	166.072	0.000147689	0.000169354	0.000155185	0.000162766	0.000141509	0.0001432	0.000131201	0.000133748	5.4487e-05	2.9585e-05	8.66584e-06	8.61791e-06	7.2428e-05	0.000113559	0.00043859	0.000398188	5.6724e-05	1.18972e-05	0.000143511	0.000138919
L-Valyl-L-phenylalanine	Organic acids and derivatives	265.155	4.27345e-05	3.38202e-05	7.62039e-06	1.05621e-05	3.10438e-05	4.31254e-05	3.57016e-06	4.90169e-06	2.41305e-07	2.23297e-07	6.87394e-06	7.08515e-06	2.2735e-05	2.09982e-05	7.58962e-07	1.21942e-06	5.9168e-07	6.18667e-07	9.24124e-07	1.50659e-06
Nicotinamide	Organoheterocyclic compounds	123.055	6.28872e-06	1.00205e-05	1.77971e-05	1.57763e-05	1.25427e-05	1.05199e-05	1.16858e-05	1.26208e-05	3.27352e-06	5.2918e-06	0.000201519	0.000167583	1.98902e-05	1.95754e-05	1.81611e-05	1.24282e-05	2.75338e-06	1.89186e-06	5.14438e-06	3.33707e-05
Malic acid	Organic acids and derivatives	133.014	0.0015907	0.00157108	0.00295114	0.00295443	0.000984561	0.00175692	0.00367029	0.00336491	0.00198029	0.00310013	1.57847e-05	5.53793e-05	0.00104279	0.00140597	6.83265e-05	0.000117416	0.00327291	0.0020231	0.000284114	9.62557e-05
Galactose	Organic oxygen compounds	179.056	0.000777199	0.00147273	0.00141239	0.00136969	0.000611426	0.000678459	0.00218248	0.00213	0.00260408	0.00346736	0.000148175	0.000150292	0.000497516	0.000721397	0.00293894	0.00266567	0.00442768	0.00516115	0.00198105	0.00143791
Pantothenic acid	Organic oxygen compounds	218.104	0.000265446	0.000274354	0.000137259	0.000135888	0.000402548	0.00038486	0.000229853	0.000235599	0.000212492	0.000123028	0.000107133	8.26938e-05	0.000158577	0.000126888	9.64683e-05	2.39279e-05	3.2248e-07	2.07178e-07	8.24001e-05	0.000131472
Tetradecyl sulfate (sodium)	Organic acids and derivatives	293.179	5.05436e-05	2.88408e-05	2.29204e-05	2.04628e-05	2.38301e-05	2.82335e-05	2.72575e-05	3.65192e-05	4.29598e-05	3.68579e-05	3.82281e-05	3.95292e-05	3.65259e-05	4.43587e-05	5.54449e-05	3.72247e-05	4.43782e-05	3.22626e-05	3.47731e-05	2.94365e-05
Triphenylphosphate	Organic acids and derivatives	327.078	2.25487e-05	1.93123e-05	1.34672e-05	1.4047e-05	2.04433e-05	1.90762e-05	1.64531e-05	1.83451e-05	2.62202e-05	2.52889e-05	3.1132e-05	3.09936e-05	1.76573e-05	2.09737e-05	3.53344e-05	3.50165e-05	2.8143e-05	2.74129e-05	2.09489e-05	2.07757e-05
1-Methyladenosine	Nucleosides, nucleotides, and analogues	282.12	3.50667e-06	4.61889e-06	2.23244e-06	2.34091e-06	1.10765e-05	1.40276e-05	3.63326e-05	3.65553e-05	3.90297e-07	5.13988e-07	2.41958e-07	5.37052e-07	4.29992e-06	3.4684e-06	2.58356e-07	3.19377e-07	7.38195e-07	7.44693e-07	9.94432e-07	1.25129e-06
Adenosine	Nucleosides, nucleotides, and analogues	268.104	5.74538e-06	5.60515e-06	2.03838e-06	2.70568e-06	2.45882e-05	2.06022e-05	5.0176e-06	5.72698e-06	2.14604e-06	1.95069e-06	2.2513e-06	2.54125e-06	8.00411e-06	4.96332e-06	1.1585e-05	2.00857e-06	2.32156e-06	2.68007e-06	1.80781e-06	2.377e-06
2-Piperidone	Organoheterocyclic compounds	100.076	2.40822e-05	2.57568e-05	2.667e-05	2.60823e-05	5.27209e-05	4.5684e-05	2.17115e-05	2.04304e-05	4.49731e-05	4.54914e-05	4.58327e-05	5.66756e-05	1.90189e-05	2.19713e-05	0.00021398	0.000192733	2.94046e-05	2.93896e-05	3.86931e-05	3.70776e-05
Histidine	Organic acids and derivatives	156.077	2.69709e-05	1.01018e-05	0.000437984	0.000482069	9.7436e-05	4.94021e-05	3.03386e-06	3.12756e-06	0.000270779	0.00048056	6.71535e-05	7.57826e-05	4.677e-05	0.000126919	1.70512e-06	1.947e-06	0.00101538	0.00114139	0.000266586	0.000172537
Coproporphyrin III	Organoheterocyclic compounds	655.275	1.50123e-06	1.93031e-06	1.40511e-05	1.43257e-05	8.0033e-06	1.09633e-05	6.40535e-06	6.04716e-06	1.88162e-09	2.73995e-07	8.96545e-07	1.03558e-06	1.04255e-05	1.23697e-05	1.35685e-06	1.58409e-06	1.92525e-09	7.44429e-08	1.70433e-07	6.47699e-07
Oleic acid	Lipids and lipid-like molecules	281.249	0.000267711	0.000160026	3.62883e-05	3.59121e-05	0.000795693	0.00107036	5.22496e-05	8.77686e-05	8.31775e-05	8.34561e-05	0.000188134	0.000108337	8.96159e-05	9.69087e-05	0.000150652	0.000102422	0.000130819	0.000121061	6.22639e-05	0.000165182
trans-Vaccenic acid	Lipids and lipid-like molecules	281.249	0.000267711	0.000160026	3.62883e-05	3.59121e-05	0.000795693	0.00107036	5.22496e-05	8.77686e-05	8.31775e-05	8.34561e-05	0.000188134	0.000108337	8.96159e-05	9.69087e-05	0.000150652	0.000102422	0.000130819	0.000121061	6.22639e-05	0.000165182
Stearic acid	Lipids and lipid-like molecules	283.264	0.00129076	0.00113209	0.000836355	0.000879444	0.00135024	0.00133658	0.000891439	0.00119771	0.000983831	0.00092912	0.00113931	0.00103124	0.00126658	0.00143534	0.00135684	0.00161858	0.00139959	0.00166518	0.00131514	0.00107751
Alanine	Organic acids and derivatives	90.0549	9.07254e-05	8.87799e-05	0.000130313	0.00014662	4.81844e-05	5.32506e-05	5.82405e-05	5.08421e-05	0.00237552	0.00203236	1.20799e-07	0.000163401	6.87983e-05	9.26446e-05	6.37195e-05	4.4138e-05	0.000608344	0.000664619	0.000172907	6.36863e-05
4-Hydroxyproline	Organic acids and derivatives	132.065	0.000137474	0.000127307	2.30532e-05	8.82324e-05	1.73256e-05	1.47727e-05	1.43396e-05	3.05727e-05	7.06796e-05	6.49929e-05	2.59939e-05	2.69354e-05	8.27863e-06	9.4462e-06	2.93276e-05	1.65188e-05	5.19667e-05	4.99068e-05	4.21815e-05	3.73593e-05
Phe-Lys	Organic acids and derivatives	294.181	1.15447e-05	1.06796e-05	1.92343e-05	2.07454e-05	4.86269e-06	5.80297e-06	9.42512e-06	1.02793e-05	1.16761e-05	9.89325e-06	1.38147e-05	5.99872e-06	1.30078e-05	8.17248e-06	6.07722e-06	1.12269e-05	4.04438e-06	4.57437e-06	8.3758e-06	4.01324e-06
Guanine	Organoheterocyclic compounds	152.057	7.05083e-06	4.07293e-06	3.30155e-05	4.63061e-05	1.35978e-05	1.35437e-05	0.000221908	0.000234568	2.05536e-06	9.32139e-07	4.29739e-05	3.75791e-05	0.000264101	0.000225921	3.95161e-06	8.66412e-06	1.09248e-06	9.87663e-07	1.47205e-05	2.1046e-05
Acadesine (Drug)	Nucleosides, nucleotides, and analogues	259.104	1.41131e-05	1.41178e-05	0.000154312	0.000155125	1.7128e-05	1.24418e-05	8.01667e-05	8.13765e-05	6.05981e-05	6.1522e-05	1.73464e-06	2.04394e-06	1.65154e-05	4.88787e-05	2.22116e-07	9.72929e-07	1.60742e-06	1.41858e-06	2.82657e-05	2.37997e-05
5-Methylcytosine	Organoheterocyclic compounds	126.066	7.55194e-06	7.53517e-06	3.39851e-05	3.49037e-05	6.62824e-06	7.32561e-06	1.26468e-05	1.21693e-05	4.77433e-05	4.42869e-05	1.87429e-05	3.46522e-07	7.10133e-06	1.27546e-05	4.41686e-06	4.40739e-06	0.000140491	0.000163817	3.41439e-05	2.07589e-05
Leu-Ile	Organic acids and derivatives	245.186	0.000183904	0.000191898	3.11758e-05	6.86163e-05	0.00013594	0.000183103	1.86807e-05	2.32896e-05	5.64322e-07	6.19819e-07	2.12941e-05	2.3049e-05	8.7104e-05	9.37004e-05	4.10799e-06	4.09802e-06	1.41738e-06	9.89466e-07	4.14781e-06	7.419e-06
5-Amino-4-carbamoylimidazole (AICA)	Organoheterocyclic compounds	127.061	2.81208e-06	3.66097e-06	1.11694e-06	1.42342e-06	7.26629e-07	9.2534e-07	7.75515e-07	8.03441e-07	1.1636e-06	5.29171e-06	2.27998e-06	2.3807e-06	4.55379e-07	7.73821e-07	7.59966e-06	8.1546e-06	4.91676e-06	4.86217e-06	9.22747e-06	6.33148e-06
Ligustrazine	Organoheterocyclic compounds	137.107	4.6177e-05	5.13667e-05	0.000237246	0.000254231	2.02367e-05	1.50146e-05	1.43621e-06	3.53355e-06	7.07643e-06	6.85328e-06	3.94872e-06	3.11343e-06	7.78282e-05	6.43151e-05	4.41155e-06	4.07327e-06	3.55586e-06	3.32555e-06	3.24571e-05	3.39245e-05
N-Acetylmuramic acid	Organic oxygen compounds	292.104	0.000426512	0.000222543	4.36001e-05	5.61231e-05	0.000131621	0.000133697	0.000171226	0.000144276	1.37358e-06	2.20904e-06	1.13865e-06	4.25771e-07	0.000138871	0.000344673	1.05306e-05	1.09464e-05	8.03508e-06	1.09573e-05	9.10585e-07	6.11497e-07
Embelin	Organic oxygen compounds	293.176	0.000177364	0.00019322	0.000147376	0.0001265	0.000224905	0.000196372	0.000174313	0.00014993	0.00021837	0.000201752	0.000283873	0.000257188	0.000252152	0.000320225	0.000283168	0.000289895	0.000455088	0.000286042	0.000187662	0.000100179
N6-Methyladenosine	Nucleosides, nucleotides, and analogues	282.12	3.50667e-06	4.61889e-06	2.23244e-06	2.34091e-06	1.10765e-05	1.40276e-05	3.63326e-05	3.65553e-05	3.90297e-07	5.13988e-07	2.41958e-07	5.37052e-07	4.29992e-06	3.4684e-06	2.58356e-07	3.19377e-07	7.38195e-07	7.44693e-07	9.94432e-07	1.25129e-06
Tris(2,4-di-tert-butylphenyl)phosphate	Organic acids and derivatives	663.453	0.000279329	0.000257277	0.00020746	0.000229455	0.000155574	0.000231582	0.000132822	0.000234937	0.000220739	0.000230256	0.000393738	0.000402292	0.000199848	0.000248369	0.000328173	0.000252277	0.000296526	0.000161112	0.000130062	0.000240198
Triethyl citrate	Organic acids and derivatives	277.128	2.43439e-06	1.99281e-06	1.29298e-06	1.35499e-06	2.33445e-06	1.55165e-06	1.62677e-06	1.75462e-06	3.24515e-06	2.55996e-06	2.0183e-06	2.60642e-06	1.85521e-06	1.19434e-06	3.21695e-06	2.84747e-06	3.30822e-06	2.85344e-06	1.83205e-06	1.19959e-06
6-(Dimethylamino)purine	Organoheterocyclic compounds	164.093	2.56428e-05	3.04665e-05	4.2785e-05	4.41228e-05	1.97446e-05	2.06201e-05	4.76595e-05	4.7958e-05	4.8359e-07	5.79694e-07	3.21461e-05	3.26475e-05	4.45406e-05	4.44275e-05	3.82206e-05	3.3797e-05	3.01417e-06	3.20931e-06	8.00728e-05	8.40823e-05
Raffinose	Organic oxygen compounds	527.158	3.34479e-08	2.29984e-08	6.23601e-06	9.438e-06	1.49189e-07	1.14578e-07	2.51552e-07	2.76627e-07	7.82015e-06	1.65183e-05	3.73791e-07	4.02596e-07	1.48965e-07	7.5532e-07	1.77717e-05	1.65812e-05	2.31286e-08	3.1859e-07	9.9313e-07	1.47957e-06
Cytosine	Organoheterocyclic compounds	112.051	2.66195e-05	2.77254e-05	4.56804e-06	4.94438e-06	0.000276356	0.000221489	5.1042e-05	5.23893e-05	3.05415e-05	1.91503e-05	3.63934e-05	3.51165e-05	1.50861e-05	1.07938e-05	5.82705e-05	5.68508e-05	1.27216e-05	1.23647e-05	4.07344e-06	7.67434e-06
Nicotinamide riboside (NR)	Organic oxygen compounds	255.098	3.60193e-05	4.61972e-05	5.49945e-05	5.69417e-05	9.35375e-05	0.000100987	0.000474224	0.000530858	9.95765e-06	8.85805e-06	8.66435e-06	7.44582e-06	5.28686e-05	9.59988e-05	2.43255e-05	2.22969e-05	2.03599e-06	3.98348e-06	3.14091e-05	3.5657e-05
Heptadecanoic acid	Lipids and lipid-like molecules	269.249	0.000243061	0.0001894	0.000148317	0.000213345	0.000207975	0.000287887	6.6133e-05	7.65706e-05	4.23886e-05	3.77111e-05	4.57318e-05	4.36273e-05	0.000220866	0.000276804	5.42713e-05	5.14936e-05	4.84524e-05	5.13721e-05	3.70687e-05	4.24354e-05
Myristic acid	Lipids and lipid-like molecules	227.202	0.000182771	0.000137236	9.8803e-05	0.00011303	0.000171133	0.000169501	0.000111149	0.000144193	0.000132242	0.000126246	0.000151132	0.000139448	0.000163455	0.000214213	0.000224374	0.000164862	0.000164675	0.000168534	0.000121238	0.00012938
Pelargonic acid	Lipids and lipid-like molecules	157.124	0.000288315	0.000283293	0.000197639	0.00022032	0.00027127	0.000297558	0.000196899	0.000204715	0.000198542	0.000189579	0.000188894	0.000278359	0.000224407	0.000369795	0.000418845	0.00046313	0.000342726	0.000356786	0.000242092	0.000190849
Valeric acid	Lipids and lipid-like molecules	101.061	0.00265028	0.00232953	0.00152945	0.00149559	0.00233864	0.00229989	0.000905451	0.000779483	1.72087e-05	1.01637e-05	1.99212e-06	2.46857e-06	0.00210843	0.00184469	3.60026e-06	3.752e-06	2.50012e-06	2.26245e-06	0.00095629	0.00113392
Prolylhydroxyproline	Organic acids and derivatives	229.118	4.51682e-05	3.86232e-05	5.11994e-06	4.72525e-06	2.76675e-06	5.15217e-06	4.5655e-06	3.69183e-06	9.06914e-06	6.33249e-06	3.43006e-06	4.07733e-06	4.22473e-06	2.95689e-06	4.22715e-06	5.06722e-06	4.18104e-06	4.2003e-06	4.50561e-06	2.70252e-06
N2-Acetyllysine	Organic acids and derivatives	189.123	0.000242694	0.000242434	0.000233555	0.000244083	4.97665e-05	5.78793e-05	0.000130713	0.000133237	2.43226e-05	3.12181e-05	5.62709e-05	4.54314e-05	5.11028e-05	6.11313e-05	3.12216e-05	3.90216e-05	1.59843e-05	1.60631e-05	0.000723249	0.000798267
Caplamin	Lipids and lipid-like molecules	132.102	3.39137e-05	0.000191345	2.03611e-07	4.60768e-05	2.83444e-05	2.87754e-05	4.14609e-05	3.26461e-05	5.06449e-05	5.56936e-05	5.61826e-05	3.19417e-05	2.43099e-05	2.82509e-05	5.2173e-05	4.02562e-05	4.90647e-05	4.64648e-05	4.4665e-05	3.5477e-05
Creatine	Organic acids and derivatives	132.077	6.11597e-05	4.74566e-05	2.1381e-06	2.18083e-06	3.41778e-06	3.84115e-06	3.21082e-06	3.35283e-06	1.12972e-05	1.02857e-05	9.08534e-06	7.01639e-06	2.65366e-06	2.52726e-06	7.38209e-06	8.97224e-06	4.70856e-06	2.91999e-06	3.92073e-06	3.70484e-06
7-Methylguanosine	Nucleosides, nucleotides, and analogues	298.115	5.10063e-06	7.52445e-07	3.0056e-05	3.32852e-05	1.91436e-06	2.42921e-06	2.22066e-05	2.55914e-05	1.28257e-05	1.64203e-05	1.99154e-06	2.78461e-06	7.92065e-06	7.0422e-06	6.67085e-06	7.30527e-06	8.90585e-06	1.0174e-05	5.04336e-06	5.58444e-06
Pehanorm	Organic nitrogen compounds	122.081	3.26172e-05	0.000105286	7.03432e-05	2.31249e-05	2.55513e-05	1.42192e-07	3.35357e-05	0.000123556	0.00023208	0.000203832	2.27155e-05	2.2855e-05	3.42012e-05	3.15075e-05	0.000478232	5.58024e-05	4.75168e-05	4.92818e-05	8.50234e-05	2.62243e-05
N,N-Diethyl-2-aminoethanol	Organic nitrogen compounds	100.112	2.18693e-05	2.09626e-05	2.688e-05	2.77926e-05	2.0558e-05	1.99071e-05	1.79785e-05	1.72699e-05	2.87591e-05	2.82998e-05	2.69256e-05	2.46876e-05	1.49359e-05	1.82741e-05	3.16183e-05	3.04433e-05	2.72821e-05	2.82584e-05	2.3644e-05	2.09195e-05
Leucylphenylalanine	Organic acids and derivatives	279.17	0.000120475	0.000132221	2.58318e-05	4.65788e-05	0.000101297	0.000131186	1.57009e-05	2.1162e-05	4.54409e-07	4.4144e-07	2.22745e-05	2.5281e-05	9.14756e-05	7.94067e-05	6.58679e-06	6.58626e-06	1.87849e-06	2.00375e-06	3.73268e-06	7.97691e-06
1-Methylguanine	Organoheterocyclic compounds	166.072	4.28552e-05	4.46787e-05	3.19256e-05	3.36108e-05	2.04353e-05	2.01e-05	2.8023e-05	2.78688e-05	3.08753e-06	1.04127e-05	5.47697e-06	7.76521e-06	3.11405e-05	3.36266e-05	2.52898e-05	3.00709e-05	7.22346e-06	6.99588e-06	2.17045e-05	2.37457e-05
Palmitamide	Lipids and lipid-like molecules	256.263	8.36717e-06	3.5535e-06	2.65312e-06	4.09552e-06	5.03416e-06	3.42262e-06	3.52991e-06	5.35341e-06	6.85224e-06	6.41473e-06	1.17788e-05	8.41358e-06	5.29944e-06	6.70969e-06	5.58237e-06	3.50283e-06	2.34886e-06	2.36027e-06	4.73733e-06	1.06394e-05
Malonic acid	Organic acids and derivatives	103.004	0.0039435	0.00298946	0.00309665	0.00195255	0.000423623	0.000405003	0.00250218	0.00251781	0.00265259	0.00240507	1.60816e-05	4.412e-05	0.0029596	0.00319059	2.56927e-05	3.31077e-05	0.00448851	0.00433117	0.00504347	0.00320022
Val-Met	Organic acids and derivatives	247.113	1.73491e-05	1.61074e-05	1.01772e-05	1.68571e-05	1.24282e-05	1.23216e-05	1.46481e-06	2.28816e-06	1.09263e-05	1.04943e-05	6.71729e-07	9.37113e-06	4.2821e-06	1.13041e-05	3.58197e-06	2.18839e-06	3.59319e-06	3.1844e-06	0.000243995	0.000185441
Maleic acid	Organic acids and derivatives	115.004	7.72942e-05	8.08632e-05	0.000215389	0.000211565	0.000248442	0.000253187	5.26084e-05	5.79344e-05	8.41501e-05	0.000116429	0.000383936	0.000293704	0.000190921	0.000233493	0.00015092	0.000185815	0.000170358	0.00017889	0.000102353	8.07749e-05
Cholesteryl sulfate	Lipids and lipid-like molecules	465.306	5.66839e-06	4.86625e-06	1.34722e-06	1.34477e-06	3.23732e-06	2.05574e-06	1.83832e-06	4.87027e-06	8.64988e-06	2.64296e-06	3.55533e-06	2.52138e-06	3.81883e-06	5.395e-06	3.08223e-06	4.44965e-06	4.23125e-06	4.04866e-06	2.84204e-06	3.74178e-06
DEHP	Benzenoids	391.284	0.000179408	0.000165162	0.000124407	0.000126424	0.000193194	0.000170502	0.000150037	0.000156229	0.000249502	0.00026885	0.000346656	0.000317499	0.000159474	0.000164708	0.000307264	0.000312532	0.000261626	0.000288868	0.000212127	0.000225159
2-(2-Butoxyethoxy)ethanol	Organic oxygen compounds	163.133	9.2004e-05	8.66995e-05	6.51767e-05	6.73025e-05	9.0348e-05	8.53831e-05	7.26182e-05	7.60895e-05	0.000131859	0.000127123	0.000158645	0.000157055	7.86066e-05	8.99105e-05	0.000180899	0.000182484	0.000139846	0.000140941	0.000105734	0.000105262
5'-Methylthioadenosine	Nucleosides, nucleotides, and analogues	298.097	6.2479e-05	5.86181e-05	6.32435e-05	6.67393e-05	7.09707e-05	7.6541e-05	0.000112657	0.000120308	4.86827e-06	3.7727e-06	2.93577e-05	2.89683e-05	9.62414e-05	7.51952e-05	6.1339e-05	6.32629e-05	3.90067e-07	3.7612e-07	6.47997e-05	7.57807e-05
3-Pyridylacetic acid	Organoheterocyclic compounds	138.055	1.58252e-05	1.58106e-05	1.753e-05	1.82621e-05	3.83595e-05	2.62097e-05	1.58265e-05	1.51206e-05	2.98361e-06	2.78426e-06	5.07717e-06	5.29523e-06	2.27671e-05	2.20567e-05	8.35364e-06	6.86922e-06	2.64e-06	2.66784e-06	2.5276e-06	4.02542e-06
Maltol	Organoheterocyclic compounds	127.039	1.09214e-07	2.5671e-05	1.71033e-05	2.74606e-05	1.86215e-05	2.19654e-05	1.91107e-05	1.96465e-05	5.3578e-05	8.15363e-05	7.38681e-05	4.80728e-05	1.7369e-05	1.72842e-05	9.9188e-05	9.67832e-05	5.32988e-05	3.07816e-05	0.000117545	0.000124452
trans-11-Eicosenoic acid	Lipids and lipid-like molecules	309.281	5.88595e-06	5.00874e-06	6.99426e-07	7.16656e-07	9.44099e-05	0.000105063	1.68799e-06	1.48454e-06	1.8601e-06	1.85536e-06	2.21378e-06	1.85731e-06	1.39685e-06	1.65199e-06	3.13028e-06	2.61142e-06	2.0922e-06	2.10973e-06	1.10403e-06	1.33817e-06
cis-9-Palmitoleic acid	Lipids and lipid-like molecules	253.218	9.78181e-05	6.59131e-05	1.32203e-05	1.62549e-05	0.000241124	0.000318524	2.65181e-05	5.99564e-05	5.2604e-05	4.19185e-05	3.67705e-05	3.42618e-05	3.82075e-05	4.04803e-05	8.33368e-05	4.64855e-05	3.47802e-05	4.68982e-05	2.42916e-05	3.31268e-05
Dodecanoic acid	Lipids and lipid-like molecules	199.171	8.98354e-05	6.7565e-05	4.48398e-05	5.36854e-05	7.11789e-05	7.21253e-05	6.29209e-05	7.91878e-05	8.56067e-05	8.40897e-05	0.000117449	9.93101e-05	8.88077e-05	0.000102716	0.000130976	0.000140921	0.000132053	0.000119086	8.00268e-05	7.97996e-05
Undecanoic acid	Lipids and lipid-like molecules	185.155	5.35771e-05	4.15087e-05	2.79741e-05	2.90806e-05	4.64304e-05	4.41059e-05	3.25235e-05	3.74611e-05	3.87596e-05	4.20205e-05	4.91214e-05	5.71285e-05	4.26993e-05	5.41353e-05	6.57532e-05	6.51222e-05	6.06714e-05	7.59913e-05	3.60486e-05	4.05936e-05
4-(dimethylamino)butanoate	Lipids and lipid-like molecules	130.088	0.00157866	0.00140511	0.00122675	0.00120635	0.00119032	0.00133358	0.00121175	0.00122407	0.000789643	0.00111964	0.000349902	0.000418804	0.00113544	0.00137448	0.000181462	0.0002268	0.00255164	0.00256627	0.000547629	0.00053382
Maltotriose	Organic oxygen compounds	505.176	3.07876e-07	2.97491e-07	2.77997e-05	2.97465e-05	1.23404e-07	9.39513e-08	1.22548e-06	1.35396e-06	4.72799e-07	1.11486e-06	4.66909e-07	4.19633e-07	9.58962e-08	3.65748e-07	2.65604e-06	2.19297e-06	5.51996e-07	5.97548e-07	8.15671e-06	8.76519e-06
Trehalose	Organic oxygen compounds	365.105	5.87215e-07	1.07015e-06	2.68268e-05	4.30373e-05	6.68407e-07	8.77208e-07	5.68968e-06	7.38801e-06	3.61911e-05	3.16903e-05	2.27529e-05	2.04391e-05	5.36156e-07	6.04097e-07	2.52608e-05	4.0886e-05	3.14105e-05	3.5798e-05	2.10924e-05	1.78687e-05
N-Acetyl-arginine	Organic acids and derivatives	217.129	7.50939e-06	6.75687e-06	3.66644e-05	2.9387e-05	8.22684e-06	1.02525e-05	6.62601e-06	6.45765e-06	0.000113654	0.000104355	5.76069e-05	5.78478e-05	2.97114e-05	2.12916e-05	1.98656e-07	2.41684e-07	5.0484e-05	6.55334e-05	3.15031e-06	4.39664e-06
4-Guanidinobutyric acid	Organic acids and derivatives	146.092	5.93488e-06	6.61948e-06	7.77991e-05	7.64259e-05	4.51266e-05	4.50994e-05	4.31404e-05	3.95366e-05	4.99834e-05	3.64714e-05	2.50294e-05	2.7872e-05	3.73072e-05	4.0972e-05	2.35521e-05	2.54705e-05	3.10751e-05	3.09457e-05	4.90994e-05	5.21201e-05
Glucosamine	Organic oxygen compounds	180.087	2.02151e-05	2.4066e-05	1.46767e-05	2.72254e-05	1.29577e-05	1.33026e-05	3.10028e-05	3.15877e-05	0.000179468	0.000103508	2.00006e-05	3.27954e-05	1.21859e-05	1.98456e-05	2.95711e-05	3.371e-05	3.23942e-05	3.5471e-05	2.02111e-05	1.74636e-05
Valine	Organic acids and derivatives	118.086	0.00373842	0.00361732	0.00279592	0.00285126	0.00296861	0.00375872	0.000208792	0.000211378	0.000484919	0.00125155	1.55173e-05	2.25715e-05	0.00120977	0.00144245	0.000118901	7.37898e-05	0.00323192	0.00330076	0.00161227	0.00146925
Leucine	Organic acids and derivatives	132.102	0.00374482	0.00368845	0.00371049	0.00376121	0.0029534	0.00289103	0.0028597	0.00276941	0.00414755	0.00408225	0.000525508	0.000596316	0.00204634	0.00298171	0.000385589	0.000400081	0.0037017	0.00406595	0.00205461	0.00205699
Pyridoxine	Organoheterocyclic compounds	170.081	4.78171e-06	1.63543e-05	1.08016e-05	1.22755e-05	1.88492e-05	1.78006e-05	1.37054e-05	4.54468e-06	3.93353e-06	2.51712e-05	0.000281615	0.000322512	3.51199e-06	1.35669e-05	3.48114e-05	2.76654e-05	2.22869e-05	2.14616e-05	4.78829e-06	2.5826e-06
Hexaethylene glycol	Organic oxygen compounds	283.175	4.26824e-06	2.26612e-05	3.29022e-06	3.97036e-06	2.93688e-06	6.31101e-06	5.2108e-06	6.18993e-06	8.86919e-06	8.15746e-06	6.0323e-06	8.55324e-06	5.45727e-06	2.7126e-06	1.34644e-05	7.10462e-06	3.4063e-06	3.08727e-06	6.4923e-06	5.72034e-06
9-Ethyladenine	Organoheterocyclic compounds	164.093	9.34857e-05	0.000107238	0.000145541	0.000147966	6.16526e-05	6.78031e-05	0.000157728	0.000153473	1.6587e-06	4.76609e-07	9.34775e-05	9.59656e-05	0.000149091	0.000140954	0.000111992	9.98838e-05	8.30126e-06	8.72449e-06	0.000237534	0.000244822
Erucamide	Lipids and lipid-like molecules	338.341	1.6214e-05	2.58073e-05	3.37383e-05	2.00777e-05	3.82725e-05	4.29189e-05	4.00066e-05	4.21163e-05	8.4262e-05	0.000176724	0.000103537	0.000144704	0.000112094	5.19723e-05	0.000183199	0.000123286	8.47967e-05	7.67502e-05	5.21262e-05	7.86875e-05
N-Acetylaspartic acid	Organic acids and derivatives	174.041	0.000468858	0.000330152	0.000107514	0.000104756	0.000163723	0.000171707	5.79765e-05	5.94417e-05	6.02423e-06	4.89048e-06	4.20627e-06	4.76138e-06	0.000107174	9.30307e-05	7.9755e-05	0.000124138	2.56403e-05	2.91091e-05	5.46677e-05	5.66197e-05
Glyoxylic acid	Organic acids and derivatives	72.9933	0.000550154	0.000543694	0.000606836	0.000629604	0.000509826	0.000468679	0.000750919	0.000784082	0.00055429	0.000715305	0.000623773	0.000620443	0.000351363	0.00050602	0.000370427	0.000796219	0.001203	0.00140411	0.000140638	0.000126032
N-Acetylglutamine	Organic acids and derivatives	187.073	0.000377001	0.000360022	0.000113063	0.000109331	0.000275016	0.00033789	1.31814e-06	1.18486e-06	1.25522e-05	1.39534e-05	1.24035e-06	9.97493e-07	0.000133863	0.000177022	0.000167506	0.000154442	4.05073e-05	3.97713e-05	0.000467303	0.000573122
Xanthosine	Nucleosides, nucleotides, and analogues	283.068	5.30199e-06	4.96783e-06	8.54861e-06	8.33868e-06	8.62033e-06	8.08522e-06	6.8656e-06	6.43386e-06	6.28248e-06	6.13857e-06	7.92053e-06	6.80107e-06	1.70044e-06	3.65627e-06	1.71903e-06	2.01157e-06	4.00226e-06	4.13076e-06	5.80579e-07	6.87071e-07
4-Acetamidobutyric acid	Organic acids and derivatives	144.067	0.000130055	0.000121133	0.000181759	0.000182736	6.36304e-05	7.97661e-05	0.000195525	0.000194013	2.23221e-06	4.22167e-06	2.47606e-06	1.90728e-06	0.000247331	0.000223927	6.4164e-06	6.50984e-06	2.45682e-06	2.31986e-06	3.82293e-06	4.82874e-06
Val-Ile	Organic acids and derivatives	229.156	5.51732e-05	5.27702e-05	2.83879e-05	5.41664e-05	4.57061e-05	5.04779e-05	1.0918e-05	1.27297e-05	1.72517e-09	1.86612e-09	6.04332e-06	3.42248e-06	2.72992e-05	2.52113e-05	9.66879e-08	6.23237e-08	6.30403e-07	7.09311e-07	3.5467e-07	6.81623e-07
Leu-Leu	Organic acids and derivatives	243.172	4.40773e-05	4.19714e-05	5.68497e-06	1.18261e-05	3.50008e-05	4.47353e-05	3.61039e-06	4.62601e-06	2.59113e-08	1.86612e-09	3.86217e-06	4.45829e-06	2.65067e-05	2.25171e-05	2.71421e-09	2.7035e-09	1.48219e-07	1.97776e-07	4.73223e-07	7.84999e-07
Thymine	Organoheterocyclic compounds	125.036	0.00199073	0.00190739	0.00129001	0.0012324	0.00178776	0.00184809	0.00135718	0.00126285	0.000293123	0.000277552	2.04527e-05	1.93657e-05	0.00189227	0.00187446	0.000365791	0.000335605	4.98323e-06	5.32712e-06	0.000132673	0.00014083
PG(18:1/18:1(9Z))	Lipids and lipid-like molecules	773.536	8.23097e-06	2.1103e-06	1.34887e-09	1.31343e-09	1.42021e-06	2.21257e-06	1.93817e-07	2.2513e-07	1.72517e-09	1.86612e-09	5.33159e-06	4.07547e-06	1.95006e-09	3.44373e-08	1.17575e-07	2.08886e-07	2.15491e-05	5.76703e-05	1.5899e-09	7.21757e-08
4-Methylbenzenesulfonic acid	Benzenoids	171.012	2.94141e-05	2.79398e-05	4.78897e-05	4.66494e-05	3.34389e-05	3.1142e-05	2.98856e-05	2.98295e-05	2.59402e-05	1.74179e-05	3.23578e-05	3.21806e-05	2.85354e-05	3.33632e-05	3.40373e-05	3.29012e-05	3.32698e-05	3.36221e-05	2.19083e-05	2.24752e-05
Arabitol	Organic oxygen compounds	151.062	0.000125795	0.000115654	0.000100033	9.57809e-05	0.000113007	0.000119078	7.07625e-05	6.96628e-05	6.95456e-05	3.87002e-05	0.000558051	0.00112098	6.86985e-05	7.53289e-05	0.000631147	0.000588325	5.72834e-06	4.31902e-06	7.13448e-05	6.83044e-05
Dibutyl phthalate	Benzenoids	279.159	5.67014e-05	5.32442e-05	4.02514e-05	4.09422e-05	4.82019e-05	4.67261e-05	4.34847e-05	4.54648e-05	6.7906e-05	8.0833e-05	8.83717e-05	8.47472e-05	4.21262e-05	5.05498e-05	0.000101044	9.49102e-05	7.13051e-05	6.87693e-05	5.91749e-05	6.21633e-05
12-Methyltridecanoic acid	Lipids and lipid-like molecules	227.202	0.000182771	0.000137236	9.8803e-05	0.00011303	0.000171133	0.000169501	0.000111149	0.000144193	0.000132242	0.000126246	0.000151132	0.000139448	0.000163455	0.000214213	0.000224374	0.000164862	0.000164675	0.000168534	0.000121238	0.00012938
PE(34:2)	unclassified	716.522	3.65973e-05	2.02203e-05	4.19246e-07	3.41305e-07	4.86841e-05	5.67054e-05	6.35584e-07	3.64664e-07	1.67728e-07	4.44997e-08	0.00106688	0.000929	2.34698e-07	1.21332e-07	5.91968e-05	8.65219e-05	0.000142778	0.000245178	1.47473e-09	1.48235e-09
Ile-Leu	Organic acids and derivatives	245.186	5.61737e-05	5.25657e-05	1.08654e-05	2.47279e-05	4.14283e-05	5.00133e-05	3.97813e-06	5.1322e-06	9.59337e-08	7.17022e-08	4.50879e-06	4.76011e-06	2.93653e-05	2.47997e-05	1.45782e-06	1.71498e-06	4.77337e-07	2.85658e-07	1.25229e-06	9.07099e-07
Caprolactam	Organoheterocyclic compounds	114.091	2.16948e-05	0.00101683	2.08568e-05	2.1981e-05	1.64645e-05	1.73699e-05	1.27758e-05	1.31701e-05	2.22924e-05	2.2734e-05	2.69707e-05	2.44666e-05	2.16596e-05	2.443e-05	3.05128e-05	1.55022e-07	2.45655e-05	2.45929e-05	2.0302e-05	1.69974e-05
Phe-Ala	Organic acids and derivatives	237.124	1.10485e-05	1.06988e-05	9.70978e-06	9.07208e-06	9.74287e-06	1.05347e-05	2.12345e-05	2.40077e-05	1.35593e-06	9.76206e-07	7.96987e-06	7.94462e-06	2.09785e-05	1.18923e-05	9.94657e-06	8.50546e-06	6.39323e-07	5.40029e-07	2.43034e-05	2.28746e-05
Phosphate	Nucleosides, nucleotides, and analogues	98.9843	3.17459e-05	1.53741e-05	1.11537e-05	9.95393e-06	2.09813e-05	1.79423e-05	6.22393e-06	5.17989e-06	2.43125e-05	2.79e-05	3.72817e-05	9.36772e-05	1.75669e-05	2.01852e-05	4.38915e-05	4.05906e-05	1.62979e-05	3.06615e-05	1.52718e-05	1.61464e-05
1-Methylpyrrolidine	Organoheterocyclic compounds	86.0963	0.00220422	0.00214785	0.00254366	0.00259571	0.00224596	0.00211068	0.00183348	0.00190083	0.00249481	0.00248406	0.000664053	0.000766917	0.00175218	0.00221762	0.000318381	0.000395	0.00280496	0.00272635	0.00238203	0.00216597
Linoleic acid	Lipids and lipid-like molecules	279.234	1.83553e-05	8.65974e-06	4.59678e-06	5.49001e-06	1.29937e-05	7.43381e-06	7.23542e-06	1.28702e-05	1.28302e-05	1.36197e-05	3.0993e-05	1.40611e-05	1.55487e-05	1.45276e-05	1.87765e-05	1.26882e-05	1.38136e-05	1.1859e-05	8.5888e-06	2.69238e-05
16-Hydroxypalmitic acid	Lipids and lipid-like molecules	271.229	6.08172e-05	3.13751e-05	4.9012e-06	5.70948e-06	7.79877e-05	0.000100457	5.18376e-06	5.53079e-06	4.61986e-06	4.63099e-06	8.71156e-06	7.56952e-06	5.23139e-06	1.42817e-05	8.29522e-06	5.38207e-06	8.37874e-06	5.1181e-06	4.06612e-06	4.11452e-06
10-Undecenoic acid	Lipids and lipid-like molecules	183.14	1.70955e-05	1.32596e-05	3.23647e-06	3.23932e-06	2.03349e-05	2.39901e-05	3.11233e-06	3.64977e-06	4.0368e-06	3.81852e-06	8.85126e-06	8.52499e-06	4.51053e-06	6.23619e-06	3.60268e-05	4.30743e-05	3.78019e-06	6.72428e-06	1.91151e-06	2.26445e-06
Butanoic acid	Lipids and lipid-like molecules	87.0453	0.000760122	0.000702087	0.000490249	0.000481181	0.000591377	0.00061942	0.000393467	0.000359165	2.5497e-05	1.35442e-05	4.37672e-06	4.05831e-06	0.000770743	0.000643961	4.98634e-06	4.81232e-06	3.5635e-05	3.64329e-05	0.000551917	0.00073487
2'-O-Methylguanosine	Nucleosides, nucleotides, and analogues	298.115	2.71501e-05	2.89539e-05	4.60919e-05	4.78288e-05	4.45023e-05	3.17399e-05	3.38517e-05	3.54684e-05	8.01641e-05	4.01296e-05	3.8772e-05	3.7918e-05	7.36804e-06	1.4574e-05	5.40371e-05	6.7153e-05	9.55611e-06	1.05952e-05	4.97966e-06	3.70347e-06
N2-Acetylornithine	Organic acids and derivatives	175.107	0.000330107	0.000346669	0.00051671	0.000518221	0.00023787	0.000291854	0.000693001	0.000714756	0.000128609	0.000163929	0.000178925	0.000184961	0.000279659	0.000269019	1.983e-05	1.85856e-05	0.000121827	0.00013167	0.000242754	0.000116366
Cellobiose	Organic oxygen compounds	325.113	3.6266e-07	5.71048e-07	5.29798e-05	5.53658e-05	4.29422e-07	5.12769e-07	1.21117e-05	1.51478e-05	4.63475e-05	5.79851e-05	4.35235e-05	4.13548e-05	2.84174e-07	2.22545e-07	7.81305e-05	5.34733e-05	4.1486e-05	4.75956e-05	3.49857e-05	1.79889e-05
N5-acetyl-l-ornithine	Organic acids and derivatives	175.107	0.000925356	0.000864666	0.000522211	0.000571186	0.000528802	0.00070943	3.2911e-05	3.47463e-05	0.000326629	0.000323676	0.000252414	0.000301088	0.000718572	0.000600296	0.000155844	0.00017672	0.00043981	0.000473227	0.000128011	9.71456e-05
Creatinine	Organic acids and derivatives	114.066	0.000159528	0.000121752	1.24273e-05	1.42906e-05	1.76559e-05	1.8512e-05	1.62538e-05	1.73849e-05	2.48985e-05	1.73258e-05	6.29145e-06	5.34161e-06	1.8477e-05	1.49086e-05	5.49858e-06	1.58214e-05	4.76261e-06	4.35001e-06	8.4343e-06	7.39983e-06
Bistris	Organic nitrogen compounds	210.133	3.03795e-06	1.23277e-06	2.8984e-06	5.17766e-06	2.29736e-06	5.54769e-07	3.2011e-06	8.39127e-07	2.39342e-06	1.58653e-06	5.11377e-06	2.78716e-06	1.84211e-06	2.29429e-06	6.78246e-06	2.58396e-06	1.59399e-06	2.11253e-06	2.45555e-06	4.14189e-06
Adenine	Organoheterocyclic compounds	136.062	5.33352e-05	4.95485e-05	2.18294e-05	1.85257e-05	8.17861e-05	0.000146535	0.00168968	0.00171644	9.67197e-06	9.71708e-06	3.50972e-06	4.72666e-06	0.00207417	0.00218196	9.10259e-06	1.06646e-05	3.72654e-05	3.24562e-05	0.000280115	0.000429162
6-Methyluracil	Organoheterocyclic compounds	127.05	5.21228e-06	4.8095e-06	6.94912e-06	7.21443e-06	3.90652e-06	8.9623e-06	2.95439e-06	2.83303e-06	4.45151e-05	3.65117e-05	4.90979e-05	4.44503e-05	3.27725e-06	3.3117e-06	5.41148e-06	5.40046e-06	1.24603e-05	1.45923e-05	8.73973e-06	8.13645e-06
Glyceric acid	Organic oxygen compounds	105.02	1.11147e-05	9.53714e-06	7.98129e-05	8.11988e-05	4.13541e-05	3.37545e-05	2.42038e-05	2.06384e-05	9.81594e-05	0.000113201	1.74514e-05	2.14307e-05	7.87785e-06	9.2492e-06	3.66276e-05	2.85097e-05	0.000284704	0.000275034	3.18802e-05	2.82726e-05
Lysine, N2,N6-diacetyl-	Organic acids and derivatives	229.12	0.000374256	0.000328059	0.000640439	0.000594914	6.45165e-05	7.6068e-05	5.07264e-06	6.89871e-06	1.84041e-05	1.6777e-05	1.68195e-06	1.64563e-06	0.000141965	0.000195463	2.40743e-07	2.52514e-07	6.15393e-07	4.27429e-07	0.000738587	0.000761626
Val-Val	Organic acids and derivatives	215.141	1.19518e-05	9.64709e-06	5.62305e-06	9.46136e-06	4.0121e-06	5.48551e-06	1.60144e-06	1.94923e-06	1.01893e-07	1.86612e-09	3.01102e-06	3.16106e-06	3.56889e-06	6.04491e-06	3.88268e-07	4.10765e-07	1.95016e-06	1.62604e-06	2.3772e-05	3.95163e-05
3-Methyluridine	Nucleosides, nucleotides, and analogues	257.079	5.5436e-05	5.67909e-05	3.5085e-05	3.33406e-05	4.53036e-05	4.40336e-05	3.65105e-05	3.51072e-05	2.64366e-06	2.10704e-06	1.23916e-05	1.29007e-05	3.29787e-05	3.61665e-05	2.46914e-05	2.22261e-05	4.6097e-06	4.42652e-06	5.78369e-05	6.39168e-05
N-(3-Methylbut-2-EN-1-YL)-9H-purin-6-amine	Organoheterocyclic compounds	202.11	6.60753e-06	6.80034e-06	7.94107e-06	8.60398e-06	4.21184e-06	3.72193e-06	3.16406e-06	3.4446e-06	2.92419e-06	2.34679e-07	2.14541e-07	5.57232e-07	7.41616e-06	9.61797e-06	9.3454e-06	9.16912e-06	2.50712e-07	1.80846e-07	1.9466e-05	6.88585e-06
Ketoleucine	Organic acids and derivatives	129.056	0.000926579	0.00101788	0.000158785	0.000131367	0.000566598	0.000661215	0.00113824	0.000993002	0.00022871	6.37018e-05	1.23979e-05	1.30287e-05	0.000196033	0.000208061	1.20344e-05	8.27863e-06	9.05178e-05	9.77155e-05	5.64045e-05	5.5394e-05
Capric acid	Lipids and lipid-like molecules	171.139	3.86234e-05	3.9575e-05	1.84878e-05	2.08833e-05	3.05882e-05	3.09524e-05	1.07082e-05	1.16371e-05	1.07191e-05	1.11043e-05	1.30833e-05	1.52144e-05	1.62295e-05	2.39827e-05	1.83166e-05	1.71e-05	1.92594e-05	1.36059e-05	1.37972e-05	6.8758e-06
3-Methyl-1H-pyrazole-4-carbaldehyde	Organic oxygen compounds	109.041	7.33563e-06	6.19619e-06	2.88868e-06	5.07053e-06	6.46142e-06	7.28603e-06	3.87283e-06	2.11956e-06	3.87069e-06	7.76288e-06	8.10157e-06	7.30739e-06	5.72428e-06	6.69015e-06	1.03446e-05	9.51263e-06	8.47896e-06	9.14568e-06	5.4256e-06	4.58518e-06
Isoleucine	Organic acids and derivatives	114.091	1.38266e-05	1.27136e-05	1.1989e-05	1.36207e-05	1.0003e-05	9.99877e-06	1.33566e-05	1.24596e-05	1.97653e-05	1.69971e-05	1.14839e-05	1.24147e-05	1.00618e-05	1.04002e-05	1.6166e-05	1.42774e-05	1.47111e-05	1.30187e-05	1.47666e-05	1.18646e-05
Isopentenyladenosine	Nucleosides, nucleotides, and analogues	336.167	7.60854e-06	7.73157e-06	3.25322e-06	3.42415e-06	1.16741e-05	1.6341e-05	2.90362e-05	2.89144e-05	9.97783e-08	8.72023e-08	7.36557e-08	7.49342e-08	5.62991e-06	5.03019e-06	3.44143e-07	2.81956e-07	1.36007e-07	1.56097e-07	3.11175e-06	4.27272e-06
Indole-3-carboxaldehyde	Organoheterocyclic compounds	146.06	1.41276e-06	1.51851e-06	7.4001e-07	6.32272e-07	1.4108e-06	8.78088e-07	1.76008e-06	1.68025e-06	2.10233e-05	6.52317e-06	1.49788e-05	1.99531e-05	9.84965e-07	9.74143e-07	1.94692e-06	2.13223e-06	4.13753e-06	3.45924e-06	4.67373e-06	5.76644e-06
Lumichrome	Organoheterocyclic compounds	243.088	7.12127e-06	6.08938e-06	1.79579e-06	1.72049e-06	2.62167e-05	2.24153e-05	2.93371e-06	2.29754e-06	1.69413e-05	2.03854e-05	3.37248e-05	3.23844e-05	2.6355e-06	3.41746e-06	9.36398e-05	9.30134e-05	2.56524e-06	2.9744e-06	2.37913e-05	3.03854e-05
Nonaethylene glycol	Organic oxygen compounds	415.256	8.92756e-07	1.30376e-06	1.18164e-06	1.11387e-06	1.13786e-06	1.46838e-06	2.36085e-07	2.04933e-07	3.49973e-07	2.02432e-07	2.81598e-07	2.31595e-07	1.68002e-06	1.53848e-06	5.51323e-07	3.51228e-07	1.19898e-07	1.30531e-07	1.76577e-07	1.21124e-07
Cadaverine	Organic nitrogen compounds	103.123	8.26693e-07	1.04928e-06	4.71299e-08	7.65076e-08	0.000171806	0.000137458	9.14893e-07	9.08796e-07	6.74038e-07	2.93564e-07	1.4635e-06	1.52017e-07	3.68546e-07	2.07367e-07	9.52982e-07	1.7882e-06	1.4461e-06	1.86515e-07	9.00354e-07	8.63209e-08
Erucic acid	Lipids and lipid-like molecules	337.312	2.76666e-06	2.73467e-06	1.14429e-06	2.31045e-06	1.40133e-05	1.83049e-05	6.0351e-06	4.06382e-06	6.07112e-06	9.89074e-06	6.55263e-06	6.49278e-06	5.8428e-06	3.49841e-06	8.15246e-06	1.0154e-05	9.59624e-06	5.78467e-06	5.16873e-06	2.52894e-06
Nonadecanoic acid	Lipids and lipid-like molecules	297.281	2.04814e-05	1.89579e-05	8.41969e-06	1.02192e-05	2.08802e-05	2.39092e-05	6.32776e-06	1.31946e-05	6.79642e-06	6.67795e-06	7.95289e-06	6.73728e-06	1.64899e-05	1.62964e-05	9.5081e-06	9.05668e-06	8.88492e-06	4.93681e-06	5.67722e-06	6.90677e-06
Hexadecanedioic acid	Lipids and lipid-like molecules	285.208	2.86069e-06	2.80234e-06	1.62697e-06	1.70661e-06	2.43764e-06	2.38554e-06	2.09882e-06	1.88549e-06	2.12485e-06	2.21761e-06	2.56912e-06	2.44124e-06	2.36884e-06	2.56705e-06	3.02871e-06	2.96891e-06	3.28379e-06	3.23528e-06	1.77579e-06	2.26209e-06
Traumatic acid	Lipids and lipid-like molecules	227.13	2.40482e-06	4.43277e-06	1.37674e-06	1.32813e-06	1.917e-06	2.05068e-06	1.01645e-06	1.54e-06	1.38975e-06	1.47704e-06	1.58202e-06	1.68544e-06	1.56306e-06	1.63964e-06	2.07254e-06	2.07236e-06	2.25984e-06	1.86512e-06	1.24205e-06	1.02052e-06
Hydroxyacetone	Organic oxygen compounds	73.0297	9.77349e-05	0.000135437	7.03924e-05	6.49977e-05	0.000120475	0.000128336	8.09039e-05	8.03819e-05	1.5471e-05	2.08615e-05	1.03414e-05	1.2387e-05	0.000146085	0.000206624	5.45167e-05	3.6764e-05	2.53859e-05	2.33065e-05	0.000236497	0.000246407
Sarcosine	Organic acids and derivatives	90.0549	9.07254e-05	8.87799e-05	0.000130313	0.00014662	4.81844e-05	5.32506e-05	5.82405e-05	5.08421e-05	0.00237552	0.00203236	1.20799e-07	0.000163401	6.87983e-05	9.26446e-05	6.37195e-05	4.4138e-05	0.000608344	0.000664619	0.000172907	6.36863e-05
Norleucine	Organic acids and derivatives	132.102	0.00374482	0.00368845	0.00371049	0.00376121	0.0029534	0.00289103	0.0028597	0.00276941	0.00414755	0.00408225	0.000525508	0.000596316	0.00204634	0.00298171	0.000385589	0.000400081	0.0037017	0.00406595	0.00205461	0.00205699
2-Ketocaproic acid	Organic acids and derivatives	129.056	0.000926579	0.00101788	0.000158785	0.000131367	0.000566598	0.000661215	0.00113824	0.000993002	0.00022871	6.37018e-05	1.23979e-05	1.30287e-05	0.000196033	0.000208061	1.20344e-05	8.27863e-06	9.05178e-05	9.77155e-05	5.64045e-05	5.5394e-05
3-Methyl-2-oxovaleric acid	Organic acids and derivatives	129.056	0.000926579	0.00101788	0.000158785	0.000131367	0.000566598	0.000661215	0.00113824	0.000993002	0.00022871	6.37018e-05	1.23979e-05	1.30287e-05	0.000196033	0.000208061	1.20344e-05	8.27863e-06	9.05178e-05	9.77155e-05	5.64045e-05	5.5394e-05
1-Methylhistidine	Organic acids and derivatives	170.092	6.31041e-06	6.69426e-06	2.41346e-06	2.82065e-06	1.05183e-05	2.75754e-05	3.46702e-06	3.02933e-06	4.19534e-06	4.35802e-06	0.00021463	0.000243136	6.25702e-06	4.67021e-06	2.90679e-06	2.49786e-05	5.30135e-06	8.13171e-06	1.81048e-06	1.28251e-06
Imidazoleacetic acid	Organoheterocyclic compounds	127.05	9.45795e-06	1.01334e-05	2.12e-05	1.11423e-05	7.19881e-06	1.55565e-05	6.33511e-06	6.14442e-06	7.05532e-06	8.83055e-06	7.42213e-05	8.24522e-05	4.27597e-06	4.66433e-06	0.000237174	0.000201512	0.000479235	1.52487e-05	1.14653e-05	4.7359e-08
Pyrrolidine	Organoheterocyclic compounds	72.0807	0.000934914	0.000885226	0.000946762	0.000963393	0.000816181	0.00086643	0.000103911	0.000108197	0.000281938	0.000571635	3.89349e-05	1.24723e-05	0.000567342	0.000816608	9.17793e-05	3.35411e-05	0.000699155	0.000701935	0.000525976	0.000513599
Phenylalanine	Organic acids and derivatives	166.086	0.0026272	0.00327084	0.00419511	0.00424403	0.00198238	0.00215337	0.00263603	0.00259778	0.00314512	0.00319286	9.10401e-06	1.94465e-05	0.00225315	0.00300214	2.71911e-05	1.88995e-05	0.00306167	0.00463451	0.000916298	0.000829394
Cytidine	Nucleosides, nucleotides, and analogues	244.093	6.57576e-05	4.94208e-05	1.86062e-05	1.64328e-05	9.49992e-05	9.87899e-05	0.00014563	0.000136713	6.08402e-06	5.54922e-06	7.99628e-06	1.40436e-05	4.89613e-05	3.64039e-05	1.73498e-06	1.62508e-06	9.46244e-07	9.19977e-07	3.15956e-07	2.41949e-07
2-Aminopurine	Organoheterocyclic compounds	136.062	1.37684e-05	1.36349e-05	1.2264e-05	1.18729e-05	8.22175e-06	8.59761e-06	5.00578e-06	5.33525e-06	6.97762e-05	3.8167e-05	3.46803e-06	3.41882e-06	2.5237e-05	1.78999e-05	4.00744e-06	3.88705e-06	3.48945e-06	3.13099e-06	3.01769e-06	2.85213e-06
5'-Deoxyadenosine	Nucleosides, nucleotides, and analogues	252.109	7.53024e-07	7.07477e-07	6.44696e-07	5.999e-07	8.19047e-07	9.00217e-07	1.68134e-05	1.37745e-05	6.40801e-07	1.30736e-06	9.46539e-07	9.74965e-07	1.07965e-05	1.26767e-05	4.4473e-07	4.25985e-07	3.38122e-07	3.42629e-07	8.53692e-07	2.54746e-06
2'-O-Methyladenosine	Nucleosides, nucleotides, and analogues	282.12	6.70401e-07	5.64891e-06	1.21088e-06	1.23954e-06	2.24004e-06	2.4064e-06	4.2823e-07	4.41501e-07	7.20406e-07	6.24985e-07	5.6219e-06	6.34316e-06	1.49151e-06	1.34725e-06	1.59193e-05	1.51837e-05	1.80469e-05	2.05891e-05	1.47925e-06	1.46383e-06
Tetraethylene glycol	Organic oxygen compounds	195.123	5.35217e-05	0.000129739	6.83951e-05	6.67126e-05	5.24337e-05	7.47051e-05	5.22552e-05	2.85107e-05	8.13505e-05	9.16332e-05	5.56691e-05	0.000132361	8.75079e-05	5.54416e-05	0.000133376	0.000111289	5.20649e-05	7.25594e-05	5.20948e-05	4.09694e-05
Phenacetin	Benzenoids	180.102	1.41794e-05	1.64275e-05	3.22786e-05	3.31699e-05	9.03177e-06	1.44031e-05	7.68021e-05	7.28961e-05	8.25547e-06	6.74159e-06	1.10995e-06	1.18155e-05	1.50992e-05	2.33641e-05	1.49657e-06	1.61349e-06	2.67782e-06	4.91348e-07	1.3197e-05	1.18278e-05
4-Aminobutyric acid (GABA)	Organic acids and derivatives	104.071	5.94188e-06	1.49048e-07	1.64628e-05	1.70036e-05	4.28144e-06	7.40574e-06	1.42466e-05	7.14608e-06	2.09182e-05	1.89792e-05	2.10296e-05	2.75869e-05	6.5883e-06	6.97623e-06	6.78796e-05	5.33028e-05	5.01355e-06	4.86208e-06	3.87442e-06	8.43744e-08
alpha-Ketoglutaric acid (alpha-KG)	Organic acids and derivatives	145.015	2.16593e-05	1.71481e-05	8.69455e-06	1.02088e-05	6.54257e-05	8.53238e-05	3.0812e-05	2.73463e-05	0.000800206	0.00077115	1.91554e-06	2.59094e-06	1.4433e-05	1.69564e-05	1.62114e-05	1.61349e-05	1.99289e-05	2.11876e-05	1.56371e-05	2.19407e-05
Thr-Leu	Organic acids and derivatives	231.136	3.99067e-06	4.0623e-06	1.11723e-06	1.34784e-06	3.60796e-06	4.75027e-06	2.3644e-06	1.64731e-06	3.29683e-07	2.81743e-07	4.01763e-07	7.70617e-08	4.09419e-06	3.33805e-06	4.51132e-07	4.96542e-07	5.70843e-07	5.44766e-07	6.35359e-07	1.50194e-07
Pyrrole-2-carboxylic acid	Organoheterocyclic compounds	110.025	1.66817e-05	1.48469e-05	1.89786e-06	1.6963e-06	2.97942e-06	4.49324e-06	1.27018e-05	1.2159e-05	4.88812e-06	4.6475e-06	1.89854e-06	2.02477e-06	1.88592e-06	1.59658e-06	1.27134e-05	1.25694e-05	0.000395833	0.000428554	7.63948e-07	1.53401e-06
Uridine	Nucleosides, nucleotides, and analogues	243.063	0.000250116	0.000153922	2.59688e-05	2.31158e-05	0.000353427	0.000433525	0.00165863	0.0015925	1.50408e-05	8.76029e-05	6.12534e-05	9.57331e-05	0.000108831	0.000103509	1.17385e-06	1.4316e-06	2.34686e-05	3.00661e-05	2.79358e-05	3.77418e-05
13(S)-HODE	Lipids and lipid-like molecules	295.227	6.36463e-06	3.95613e-06	3.42129e-06	3.13848e-06	4.36234e-06	8.35452e-06	1.27918e-06	3.96083e-06	6.78466e-07	6.60918e-06	2.28532e-06	5.50434e-06	7.52525e-06	4.81512e-06	2.68231e-06	2.90506e-06	2.56815e-06	7.60242e-06	2.64392e-06	6.21898e-06
3-hydroxybenzaldehyde	Organic oxygen compounds	121.03	1.59736e-05	1.67565e-05	7.46256e-06	1.52684e-05	1.79514e-05	1.36686e-05	4.95187e-05	4.46181e-05	0.000174432	5.13246e-05	3.01989e-05	2.26743e-05	3.21761e-05	1.22747e-05	5.25658e-05	5.15105e-05	1.483e-05	6.93669e-06	1.7841e-05	2.83059e-05
Phytanic acid	Lipids and lipid-like molecules	311.296	2.71456e-05	1.77261e-05	7.1366e-06	5.68011e-06	3.40092e-05	3.81046e-05	2.79171e-06	8.3088e-06	4.1893e-06	5.21411e-06	6.37201e-06	5.86222e-06	1.77674e-05	1.31306e-05	6.23342e-06	1.54504e-05	5.33618e-06	1.86835e-05	2.17659e-05	7.46992e-06
5-Hydroxyindole	Organoheterocyclic compounds	132.046	3.79504e-06	3.97924e-06	1.41669e-06	2.10254e-06	4.43246e-06	3.67548e-06	2.40894e-06	2.21761e-06	4.21973e-06	6.18163e-06	4.18127e-06	5.05902e-06	3.59598e-06	4.28509e-06	1.53881e-05	1.30534e-05	1.92342e-05	1.79754e-05	4.80542e-06	6.63552e-06
Hexacosanoic acid	Lipids and lipid-like molecules	395.391	1.97914e-06	6.18538e-06	4.33763e-07	5.04782e-07	1.54369e-06	1.11786e-06	7.96368e-07	9.56209e-07	1.11999e-06	6.60531e-07	1.22128e-06	1.34185e-06	1.01835e-06	2.32621e-06	9.22694e-07	1.93646e-06	1.42723e-06	1.73346e-06	9.28763e-07	1.07259e-06
alpha-CEHC (alpha-Carboxyethyl hydrochroman)	Organoheterocyclic compounds	277.145	2.38018e-06	1.97115e-06	1.24522e-05	1.41933e-05	3.3572e-05	2.37128e-05	1.41773e-05	1.90176e-05	1.44483e-05	1.15093e-05	1.7993e-05	1.48805e-05	1.77394e-05	1.84956e-05	1.56835e-05	2.6193e-06	1.58259e-05	2.06074e-06	9.3778e-06	1.41953e-06
LPE(17:1)	Lipids and lipid-like molecules	466.293	5.90473e-07	2.4562e-06	5.06e-07	4.33428e-07	1.62345e-05	2.72445e-05	2.34291e-07	2.75473e-07	1.55885e-07	3.67581e-08	9.20706e-08	2.75262e-08	2.93918e-06	4.29973e-06	3.0542e-07	3.99029e-07	1.92525e-09	2.91934e-08	8.16604e-08	1.48235e-09
Antipyrine (Phenazone)	Organoheterocyclic compounds	189.102	2.67576e-06	2.70721e-06	5.24159e-06	4.96639e-06	3.02891e-06	2.98112e-06	2.78685e-06	3.14699e-06	4.50303e-06	4.49927e-06	4.69578e-06	4.5993e-06	2.27206e-06	2.81217e-06	5.26138e-06	5.40596e-06	4.43541e-06	4.30184e-06	3.34328e-06	3.16837e-06
Glutarylcarnitine	Lipids and lipid-like molecules	276.144	3.78751e-06	1.92761e-06	9.81378e-06	9.73317e-06	4.24112e-06	0.00011185	8.19785e-05	5.66904e-05	2.8819e-05	1.12655e-05	7.81951e-06	8.2157e-06	5.34116e-06	4.99309e-06	1.28196e-05	1.29712e-05	1.48513e-05	1.52144e-05	8.64462e-06	7.76225e-06
2-Hydroxyadenine	Organoheterocyclic compounds	152.057	8.96209e-06	7.13234e-06	8.04781e-06	1.04606e-05	3.71344e-05	4.34184e-05	0.000152795	0.00017549	2.33488e-06	6.06895e-07	8.82413e-06	9.1618e-06	0.00016565	0.000126783	2.15451e-06	2.23868e-06	5.70564e-07	5.50802e-07	7.34295e-06	1.23008e-05
5-Aminolevulinic acid	Organic acids and derivatives	114.055	2.92796e-05	3.28812e-05	3.48921e-05	1.34658e-05	1.48007e-05	1.46726e-05	2.34812e-05	2.19941e-05	4.69742e-05	2.0504e-05	4.40841e-05	3.55322e-05	2.01356e-05	1.96667e-05	5.32348e-05	5.96295e-05	1.95753e-05	1.85882e-05	3.04571e-05	2.3312e-05
3-Methyladenine	Organoheterocyclic compounds	150.077	6.61498e-05	6.19258e-05	0.000122916	0.000120179	4.35387e-05	3.37158e-05	8.94267e-05	8.21158e-05	0.000170742	0.000152921	7.08126e-05	7.06006e-05	1.57357e-05	4.07656e-05	9.53291e-05	0.00012315	0.000190552	0.000187882	5.93616e-05	4.4064e-05
2-Pyrimidinemethanamine	Organic nitrogen compounds	110.071	1.18885e-06	4.65583e-06	2.48631e-05	3.04157e-05	4.01647e-06	4.65157e-06	4.25177e-06	1.19537e-06	3.81426e-05	1.75649e-05	9.15276e-07	8.21421e-07	2.04122e-06	8.63079e-06	5.67363e-07	7.25637e-06	5.78421e-05	6.43966e-05	1.6993e-05	1.43311e-05
N-Lactoyl-Phenylalanine	Organic acids and derivatives	238.107	3.48369e-06	4.03766e-06	3.09825e-06	3.4299e-06	3.58431e-06	2.79279e-06	1.68995e-06	1.91303e-06	7.5896e-07	5.63259e-07	2.02162e-06	1.71647e-06	3.94424e-06	2.7453e-06	5.78219e-07	2.11224e-07	4.72413e-07	3.65346e-07	2.37874e-05	2.228e-05
Periplocymarin	Lipids and lipid-like molecules	533.31	1.45441e-05	1.77364e-05	1.85186e-06	1.91292e-06	1.80148e-06	2.4264e-06	2.99916e-06	3.67904e-06	1.72517e-09	1.86612e-09	2.09384e-09	2.16216e-09	8.03993e-06	5.89291e-06	2.71421e-09	2.7035e-09	2.65268e-09	2.6127e-09	1.55459e-07	1.60448e-07
1-Methylguanosine	Nucleosides, nucleotides, and analogues	298.115	2.71501e-05	2.89539e-05	4.60919e-05	4.78288e-05	4.45023e-05	3.17399e-05	3.38517e-05	3.54684e-05	8.01641e-05	4.01296e-05	3.8772e-05	3.7918e-05	7.36804e-06	1.4574e-05	5.40371e-05	6.7153e-05	9.55611e-06	1.05952e-05	4.97966e-06	3.70347e-06
2-Pyrimidinylacetic acid	Organoheterocyclic compounds	139.05	2.57195e-06	1.55719e-05	1.36139e-05	1.08764e-05	9.19746e-06	8.01633e-06	8.20453e-06	8.99439e-06	5.63539e-06	5.59332e-06	3.09336e-06	3.47838e-06	9.6047e-06	7.86871e-06	4.7255e-06	4.30795e-06	1.16659e-05	1.21007e-05	7.2484e-06	6.12502e-06
Leu-Val	Organic acids and derivatives	229.156	5.51732e-05	5.27702e-05	2.83879e-05	5.41664e-05	4.57061e-05	5.04779e-05	1.0918e-05	1.27297e-05	1.72517e-09	1.86612e-09	6.04332e-06	3.42248e-06	2.72992e-05	2.52113e-05	9.66879e-08	6.23237e-08	6.30403e-07	7.09311e-07	3.5467e-07	6.81623e-07
4-Hydroxybenzaldehyde	Organic oxygen compounds	121.03	1.59736e-05	1.67565e-05	7.46256e-06	1.52684e-05	1.79514e-05	1.36686e-05	4.95187e-05	4.46181e-05	0.000174432	5.13246e-05	3.01989e-05	2.26743e-05	3.21761e-05	1.22747e-05	5.25658e-05	5.15105e-05	1.483e-05	6.93669e-06	1.7841e-05	2.83059e-05
Glycerophosphoethanolamine	Lipids and lipid-like molecules	216.063	1.56297e-05	8.39736e-06	2.52566e-06	2.4659e-06	4.26266e-05	4.05268e-05	6.21891e-07	6.73816e-07	3.82999e-06	2.9353e-06	3.02464e-05	2.3433e-05	2.22055e-06	1.87129e-06	2.89454e-07	1.63624e-07	6.35033e-07	6.4575e-07	1.04268e-06	2.62828e-06
2-Aminoisobutyric acid	Organic acids and derivatives	104.071	4.71411e-05	3.92977e-05	3.74647e-05	4.12848e-05	1.28127e-05	1.42474e-05	2.09547e-05	2.25036e-05	0.000215226	0.000250014	1.47106e-05	1.52411e-05	1.80237e-05	2.59136e-05	1.47934e-05	1.44332e-05	3.66884e-05	4.42678e-05	0.000182553	0.000178055
Heptanoylcarnitine (Car(7:0))	Lipids and lipid-like molecules	256.191	3.18754e-06	2.49043e-06	2.52053e-07	9.80481e-06	1.79845e-06	2.7897e-06	3.44899e-07	5.74103e-07	2.21765e-07	2.41465e-07	2.63409e-07	1.81421e-07	7.20628e-07	1.67302e-06	3.12057e-07	5.01313e-07	2.32478e-07	1.88109e-07	1.70339e-07	2.15745e-07
Melamine	Organoheterocyclic compounds	127.073	2.04473e-06	1.80737e-06	2.84997e-06	3.18689e-06	1.61052e-06	1.37748e-06	2.45064e-06	2.59095e-06	4.74733e-06	5.06096e-06	5.717e-06	5.61365e-06	1.59807e-06	2.05304e-06	6.33979e-06	6.24933e-06	3.84308e-06	3.99215e-06	3.00825e-06	3.05457e-06
Pyridoxal (Vitamin B6)	Organoheterocyclic compounds	168.065	2.11641e-05	2.11724e-05	8.51617e-06	8.42947e-06	2.3162e-05	2.40467e-05	1.19086e-05	1.35434e-05	6.53058e-06	2.33943e-06	0.00020683	8.73655e-05	1.0316e-05	1.63982e-05	2.32849e-05	2.00191e-05	1.93694e-05	1.95737e-05	1.24606e-05	1.10791e-05
Pentaethylene glycol	Organic oxygen compounds	239.149	9.03921e-06	2.89268e-05	8.53826e-06	1.11754e-05	8.33875e-06	1.08793e-05	1.24389e-05	1.04666e-05	2.22633e-05	2.43075e-05	1.72942e-05	2.91603e-05	1.60293e-05	1.09434e-05	2.94582e-05	2.05161e-05	1.19222e-05	9.00219e-06	1.42541e-05	1.44722e-05
3-Pyridol	Organoheterocyclic compounds	96.0444	2.64623e-06	2.87619e-06	1.95408e-06	1.51368e-06	2.29911e-06	2.3457e-06	3.0689e-06	2.9446e-06	0.00014677	0.000129609	9.65069e-06	2.2311e-05	1.56664e-06	1.91897e-06	2.14421e-05	9.09443e-06	7.51291e-06	7.38831e-06	5.06923e-06	4.44089e-06
2-Hydroxypyridine	Organoheterocyclic compounds	96.0444	2.64623e-06	2.87619e-06	1.95408e-06	1.51368e-06	2.29911e-06	2.3457e-06	3.0689e-06	2.9446e-06	0.00014677	0.000129609	9.65069e-06	2.2311e-05	1.56664e-06	1.91897e-06	2.14421e-05	9.09443e-06	7.51291e-06	7.38831e-06	5.06923e-06	4.44089e-06
2-Ketogluconic acid	Organic oxygen compounds	193.036	5.02741e-06	5.72708e-06	8.91641e-07	1.1095e-06	9.48697e-07	9.00335e-07	1.19953e-06	1.13426e-06	1.5634e-06	1.63812e-06	4.49401e-05	4.45515e-05	7.60164e-07	8.45036e-07	2.23483e-06	2.67782e-06	2.52456e-06	2.9846e-06	1.11157e-06	1.1301e-06
Quinic acid	Organic acids and derivatives	191.057	3.01818e-05	5.34236e-05	3.42318e-05	3.26703e-05	2.78036e-05	2.97499e-05	5.87087e-05	3.91878e-05	9.60876e-06	9.52909e-06	6.31522e-06	1.32266e-05	3.67726e-05	4.30427e-05	5.51258e-05	1.59711e-05	8.42695e-06	8.91876e-06	7.71957e-06	6.88628e-06
Crotonoside	Nucleosides, nucleotides, and analogues	282.084	1.41304e-05	1.21407e-05	1.67178e-05	1.52205e-05	1.6804e-05	1.54454e-05	6.47222e-06	6.62512e-06	4.93818e-05	6.13718e-05	3.43889e-07	3.67314e-07	7.20481e-06	1.48824e-05	6.75174e-07	2.24738e-06	6.04381e-05	5.96119e-05	4.10631e-07	4.81952e-07
2-Isopropylmalic acid	Lipids and lipid-like molecules	175.061	0.000228998	0.00110027	0.00298206	0.00288332	0.000217906	0.000647003	0.000551233	0.000506661	3.07397e-05	5.00025e-05	6.60698e-05	2.02026e-05	0.00272776	0.000532877	1.82026e-05	1.00193e-05	1.75926e-05	3.05249e-05	0.000375448	0.000102964
3-Amino-4-methylpentanoic acid	Organic acids and derivatives	130.087	0.00192138	0.00181053	0.00267182	0.00259307	0.00167834	0.00186658	0.00152152	0.00153445	0.00127113	0.00150467	0.000219609	0.000272556	0.00155785	0.00172466	0.000110299	0.000152617	0.00194111	0.00204056	0.00115994	0.00100894
Acetylproline	Organic acids and derivatives	156.067	2.3069e-06	2.52528e-06	3.87861e-06	3.45173e-06	2.06674e-06	2.009e-06	1.89948e-06	1.61526e-06	2.05098e-06	1.96566e-06	1.43365e-06	1.61235e-06	3.88208e-06	2.14695e-06	2.59226e-06	2.50012e-06	2.4247e-06	2.14181e-06	1.0382e-05	1.03277e-05
Nicotinate	Organoheterocyclic compounds	122.025	1.67774e-05	1.58012e-05	2.63848e-06	2.31833e-06	6.81839e-06	5.70497e-06	6.86799e-07	2.07154e-06	4.92708e-07	7.76983e-07	1.48773e-06	1.37488e-06	1.41573e-05	1.06524e-05	2.04394e-05	2.19163e-05	8.81947e-07	1.12339e-06	6.45839e-07	1.1312e-06
Phe-Leu	Organic acids and derivatives	277.156	3.51506e-05	3.66686e-05	5.75967e-06	1.02435e-05	2.98553e-05	3.9008e-05	3.28885e-06	5.02638e-06	1.72517e-09	8.75397e-08	4.36521e-06	5.01107e-06	2.62228e-05	2.29485e-05	2.82153e-07	5.59169e-07	2.13732e-07	2.18023e-07	1.4507e-07	7.60982e-07
Threitol	Organic oxygen compounds	121.051	2.71852e-05	2.6011e-05	1.93127e-05	1.82238e-05	2.19496e-05	2.45847e-05	2.95882e-05	2.85877e-05	6.76197e-05	4.74692e-05	5.33853e-06	7.59595e-06	2.16905e-05	2.311e-05	6.13645e-05	6.11256e-05	4.39114e-07	4.35471e-07	2.26401e-05	2.13531e-05
Allopurinol-1-ribonucleoside	Nucleosides, nucleotides, and analogues	249.064	6.69212e-06	6.08264e-06	1.70311e-06	1.08627e-06	9.65176e-06	1.06934e-05	1.5492e-05	1.19872e-05	9.55264e-07	9.14722e-07	0.000105307	9.18518e-05	2.21006e-06	1.8355e-06	0.000114518	9.94996e-05	5.1855e-07	5.34869e-07	4.39092e-07	3.18171e-07
Galactono-1,4-lactone	Organoheterocyclic compounds	177.041	7.01524e-05	0.000138528	5.41166e-05	4.46273e-05	4.48928e-05	6.41843e-05	0.000496837	0.000412651	1.02824e-05	5.61312e-06	0.000676342	0.00101299	0.0002951	0.000134445	3.90876e-05	3.93296e-05	3.06593e-05	3.34381e-05	0.00010184	0.000146725
2-Hydroxy-3-methylbutyric acid	Lipids and lipid-like molecules	117.056	0.000863419	0.000894244	0.00117317	0.00116051	0.00267635	0.00180406	0.00020776	0.000177424	6.60134e-05	2.23097e-05	3.36939e-06	2.99455e-06	0.000249149	0.000549743	1.44682e-05	2.85e-05	1.9565e-06	2.36001e-06	0.000165573	0.00018012
2-Ethyl-2-hydroxybutyric acid	Lipids and lipid-like molecules	131.072	0.000725563	0.000630176	0.000402272	0.000387415	0.00169426	0.00133061	6.95238e-05	0.000105906	4.77706e-05	5.31013e-06	3.94115e-05	1.23424e-05	0.000144024	0.000178687	0.00053611	0.000742659	4.12302e-06	4.26314e-06	0.000233682	0.000330006
Hydroxyisocaproic acid	Lipids and lipid-like molecules	131.072	0.000725563	0.000630176	0.000402272	0.000387415	0.00169426	0.00133061	6.95238e-05	0.000105906	4.77706e-05	5.31013e-06	3.94115e-05	1.23424e-05	0.000144024	0.000178687	0.00053611	0.000742659	4.12302e-06	4.26314e-06	0.000233682	0.000330006
cis-11-Eicosenoic acid	Lipids and lipid-like molecules	309.281	7.40701e-06	5.42471e-06	1.51836e-08	3.28439e-07	0.000108868	0.000110618	1.04792e-07	5.73118e-07	1.04968e-06	7.71958e-08	1.51432e-06	1.18878e-06	1.53551e-06	4.53318e-07	2.65202e-06	2.26882e-06	1.12617e-06	1.13992e-06	1.04437e-07	8.4767e-07
Salicylic acid	Benzenoids	137.025	8.36542e-06	5.28332e-06	4.16346e-06	4.33715e-06	5.00936e-06	4.23782e-06	4.77342e-06	4.57124e-06	7.97569e-05	4.47511e-05	4.96343e-06	5.61489e-06	4.80184e-06	4.73121e-06	3.11439e-06	3.17612e-06	6.43087e-06	5.24892e-06	3.1798e-06	5.49199e-06
Phloroglucinol	Benzenoids	127.039	4.80062e-05	7.38609e-05	6.84082e-05	5.59592e-05	4.87801e-05	6.47124e-05	6.70461e-05	4.69832e-05	0.000105334	0.000137307	0.00010329	0.00010765	5.28919e-05	5.20567e-05	0.000113039	0.000131838	0.000123913	0.000133041	5.27386e-05	3.26912e-05
Tetracosanoic acid	Lipids and lipid-like molecules	367.359	8.64475e-06	1.50148e-05	6.42741e-06	6.8113e-06	8.16474e-06	9.30243e-06	8.05893e-06	8.49438e-06	7.05445e-06	9.08039e-06	1.0081e-05	1.08762e-05	9.5709e-06	9.50222e-06	1.3607e-05	1.35485e-05	1.32206e-05	1.42796e-05	7.69016e-06	9.81013e-06
LPE(16:0)	Lipids and lipid-like molecules	452.28	2.07864e-06	1.30818e-06	3.86036e-07	7.79421e-07	0.000317544	0.000440828	2.40129e-06	2.20257e-06	8.78382e-08	1.11329e-07	4.39232e-07	5.07145e-07	4.22268e-06	6.18415e-07	1.64925e-06	8.99144e-07	2.70591e-07	3.62399e-07	1.17391e-07	1.3967e-07
Deoxycholic acid	Lipids and lipid-like molecules	391.287	1.70683e-07	1.8696e-07	1.35718e-07	1.32746e-07	1.48596e-07	1.61192e-07	5.57734e-08	6.93402e-07	1.57485e-07	2.01114e-07	9.37768e-08	2.33766e-07	2.06233e-07	1.67384e-07	1.45055e-07	3.1393e-07	2.92995e-07	2.86414e-07	1.91448e-07	1.52335e-07
3-Hydroxylauric acid	Organic acids and derivatives	215.166	2.0839e-06	1.80453e-06	4.71357e-07	3.88354e-07	1.16104e-06	1.18346e-06	3.97229e-07	3.89636e-07	4.94784e-07	4.32926e-07	5.25611e-07	4.51465e-07	1.2375e-06	1.34375e-06	6.66989e-06	5.48318e-06	1.38195e-06	1.19051e-06	3.48744e-07	3.01036e-07
Terephthalic-Acid	Benzenoids	165.02	1.31352e-05	1.25164e-05	7.87417e-06	1.07093e-05	1.29071e-05	1.17001e-05	1.0726e-05	1.07183e-05	1.12363e-05	2.0543e-05	1.36492e-05	1.33667e-05	1.18466e-05	1.2904e-05	1.73624e-05	1.72209e-05	1.67524e-05	3.21109e-05	1.66472e-05	1.16089e-05
4-Hydroxybenzoic acid	Benzenoids	137.025	5.002e-06	3.99455e-06	3.69983e-06	2.22717e-06	3.46842e-06	2.70287e-06	5.18944e-06	5.16853e-06	2.15983e-05	1.36001e-05	1.79895e-06	1.73394e-06	1.81401e-06	2.06395e-06	2.41325e-05	3.12227e-05	2.17936e-05	2.21375e-05	4.92074e-06	3.34549e-06
4-Hydroxyphenylacetic acid	Benzenoids	151.041	3.17168e-05	2.31026e-05	1.62711e-06	1.57427e-06	4.82307e-06	5.7073e-06	3.17195e-06	3.1121e-06	6.70784e-06	5.57661e-06	1.82087e-05	1.65181e-05	2.65542e-06	4.50974e-06	2.83625e-05	1.20996e-06	7.16963e-06	6.88368e-06	6.58199e-06	7.66991e-06
Methyl β-D-glucopyranoside	Organic oxygen compounds	193.072	7.15089e-06	6.44571e-06	8.81278e-06	1.0892e-06	6.64574e-06	7.62111e-06	6.77578e-06	6.03404e-06	4.82182e-06	5.0668e-06	8.20605e-06	5.76156e-06	6.19341e-06	8.29542e-06	1.25446e-05	7.45335e-06	7.53699e-06	7.44903e-06	2.95295e-06	2.33669e-06
5-Aminopentanoic acid	Organic acids and derivatives	116.072	0.000607603	0.00049625	0.000380707	0.000383403	0.000718445	0.000828034	2.37515e-05	1.99773e-05	2.81719e-05	8.90378e-05	6.42793e-06	1.21031e-05	0.00029946	0.000486304	1.61629e-05	1.27505e-05	0.000311681	0.000325519	0.000165965	0.000226795
4-(Methylamino)butanoic acid	Organic acids and derivatives	116.072	0.000607603	0.00049625	0.000380707	0.000383403	0.000718445	0.000828034	2.37515e-05	1.99773e-05	2.81719e-05	8.90378e-05	6.42793e-06	1.21031e-05	0.00029946	0.000486304	1.61629e-05	1.27505e-05	0.000311681	0.000325519	0.000165965	0.000226795
MeAIB	Organic acids and derivatives	118.086	0.00373842	0.00361732	0.00279592	0.00285126	0.00296861	0.00375872	0.000208792	0.000211378	0.000484919	0.00125155	1.55173e-05	2.25715e-05	0.00120977	0.00144245	0.000118901	7.37898e-05	0.00323192	0.00330076	0.00161227	0.00146925
3'-O-Methyladenosine	Nucleosides, nucleotides, and analogues	282.12	6.70401e-07	5.64891e-06	1.21088e-06	1.23954e-06	2.24004e-06	2.4064e-06	4.2823e-07	4.41501e-07	7.20406e-07	6.24985e-07	5.6219e-06	6.34316e-06	1.49151e-06	1.34725e-06	1.59193e-05	1.51837e-05	1.80469e-05	2.05891e-05	1.47925e-06	1.46383e-06
Pristanic acid	Lipids and lipid-like molecules	297.281	1.35827e-05	1.45452e-05	3.95123e-06	4.05337e-06	8.49102e-06	8.4371e-06	8.968e-07	1.50781e-06	9.95189e-07	1.60476e-06	4.25413e-06	1.96796e-06	1.29555e-05	8.83021e-06	1.50668e-06	1.82645e-06	1.10777e-06	1.22562e-06	1.19674e-06	3.20839e-06
Adenosine 3'-monophosphate	Nucleosides, nucleotides, and analogues	348.071	7.72774e-07	9.51555e-07	1.58861e-07	2.05777e-07	3.07093e-07	6.14581e-07	1.29396e-06	7.96067e-07	1.68931e-06	4.6356e-07	8.45973e-06	1.64328e-05	8.21285e-07	5.5538e-07	2.68908e-05	2.98894e-05	1.72954e-05	2.11159e-05	1.13949e-06	1.64567e-06
Formiminoglutamic acid	Organic acids and derivatives	175.071	4.85417e-06	6.02541e-06	1.77822e-05	1.84846e-05	2.57578e-05	2.00816e-05	0.000460494	0.000659902	1.44448e-06	1.96869e-06	9.23099e-07	0.000257071	1.9748e-05	3.02222e-05	2.23042e-06	1.95989e-06	2.20943e-06	3.0149e-06	7.44745e-06	1.28748e-05
2-Aminobutyric acid	Organic acids and derivatives	104.071	5.21673e-05	4.09744e-05	3.17003e-05	3.34075e-05	2.55864e-05	2.85191e-05	9.36166e-06	6.6456e-06	0.000569728	0.000713839	9.74537e-06	6.54483e-06	1.67018e-05	3.4102e-05	6.07394e-05	5.25359e-05	4.28905e-05	4.77631e-05	5.41235e-05	3.81695e-05
3-Hydroxy-4-aminopyridine	Organoheterocyclic compounds	111.055	6.27576e-06	7.34256e-06	1.69966e-05	1.87515e-05	3.21393e-05	4.25681e-05	5.74181e-06	5.99791e-06	8.77498e-05	4.7742e-05	0.000330035	0.000321894	9.93351e-06	3.61336e-05	1.63281e-05	2.80539e-05	6.64165e-05	7.04468e-05	2.53264e-05	2.89985e-05
PC(18:1(9Z)/18:1(9Z))	Lipids and lipid-like molecules	786.6	2.56333e-05	7.82212e-06	9.65775e-10	9.84103e-10	8.50179e-08	1.26811e-09	1.58226e-07	2.80967e-07	1.88162e-09	1.82456e-09	2.16232e-09	2.15258e-09	1.18699e-09	1.35779e-09	2.4792e-09	2.42683e-09	2.5605e-05	6.3725e-05	1.47473e-09	1.48235e-09
Adipic acid	Lipids and lipid-like molecules	145.051	1.72637e-05	1.62325e-05	1.2568e-05	1.18531e-05	3.07592e-05	3.18396e-05	1.47868e-05	1.47458e-05	1.75905e-05	2.0145e-05	3.57984e-05	3.86522e-05	1.70886e-05	1.6215e-05	4.88443e-05	4.91034e-05	2.34803e-05	2.41749e-05	1.49478e-05	1.65847e-05
3-Isopropylmalic acid	Lipids and lipid-like molecules	175.061	0.00324354	0.00347438	0.00288951	0.00459485	0.00457267	0.00556361	0.00561582	0.00831002	0.000144366	0.000610274	0.00021576	0.000643082	0.00784988	0.00140829	0.000111309	0.000254185	9.52894e-05	0.000251115	0.000372193	0.000408077
Dihydroorotic acid	Organic acids and derivatives	157.026	2.53783e-06	2.53443e-06	1.05601e-05	1.09654e-05	1.2649e-05	1.28169e-05	8.43737e-06	8.52131e-06	1.10366e-06	1.00223e-05	2.10838e-07	2.21143e-07	8.29628e-06	1.25015e-05	1.45127e-05	1.39558e-05	1.41338e-05	1.35068e-05	8.23626e-07	1.00261e-06
Acetylglycine	Organic acids and derivatives	116.036	1.94863e-05	1.67577e-05	8.23824e-06	8.85421e-06	1.23432e-05	1.6506e-05	3.02492e-06	3.41736e-06	6.45557e-06	1.1625e-05	1.1309e-05	9.6429e-06	1.18885e-05	1.13759e-05	1.02931e-05	1.2e-05	6.615e-06	6.53991e-06	3.05045e-05	3.09802e-05
Lactate	Organic acids and derivatives	89.0245	0.0021302	0.00221348	0.00724164	0.00720617	0.00674727	0.00484001	0.00190416	0.00345447	0.00495264	0.00495434	6.05063e-06	3.39652e-05	0.000452197	0.00146331	4.37646e-05	5.45863e-05	0.00360297	0.000115551	0.00886811	0.00666191
Formylmethionine	Organic acids and derivatives	176.039	2.30489e-05	1.97396e-05	6.47374e-06	7.60363e-06	2.60482e-05	2.43796e-05	3.32913e-07	4.63947e-07	1.46095e-07	1.12449e-07	7.13e-05	6.13706e-05	1.17841e-05	1.41497e-05	1.14226e-05	1.26209e-05	1.81015e-07	1.38321e-07	3.40706e-05	3.53803e-05
2-Hydroxy-2-methylbutyric acid	Lipids and lipid-like molecules	117.056	0.000473122	0.000487231	0.000487583	0.000465629	0.00105113	0.000925232	0.000154159	0.000118052	5.81049e-05	5.15726e-05	1.00091e-05	9.50828e-06	0.000206744	0.000299292	8.73963e-05	8.01434e-05	1.254e-06	1.24892e-06	0.000198954	9.28304e-05
2-Ketobutyric acid	Organic acids and derivatives	101.025	0.000270985	0.000212078	0.000133457	1.24067e-06	0.00015616	9.74942e-07	0.000123784	0.00014032	0.0309348	0.0207026	0.000504212	0.00163794	9.59508e-05	0.000170826	5.97642e-07	0.000166018	0.00152383	0.00179449	7.71541e-05	1.10431e-06
2-Thiouracil	Organoheterocyclic compounds	126.998	1.00139e-05	9.69718e-06	3.1923e-06	3.49532e-06	1.58822e-05	1.3076e-05	4.68651e-06	4.79631e-06	1.67989e-06	2.38047e-06	1.27356e-05	1.37838e-05	6.97436e-06	6.95935e-06	1.23689e-05	9.08312e-06	1.01918e-06	1.00634e-06	1.54596e-06	1.62996e-06
Gentisic acid	Benzenoids	153.02	2.14251e-05	4.23423e-05	0.000325332	0.00031554	0.000360182	0.000235535	2.11692e-05	3.01166e-05	6.40791e-07	7.11669e-07	3.04425e-07	3.98842e-07	0.000103493	0.000197946	5.15019e-07	7.34986e-07	3.53181e-06	2.58066e-06	2.37245e-06	2.39203e-06
Mandelic acid	Benzenoids	151.041	8.08172e-06	7.37374e-06	3.97364e-06	4.45433e-06	8.9538e-06	9.88508e-06	3.69898e-06	5.02092e-06	1.20014e-05	1.37125e-05	0.000311936	0.000137593	8.11697e-06	8.32301e-06	7.31856e-06	6.64678e-06	1.9269e-05	1.43873e-05	3.53928e-06	4.12893e-06
N-Acetylphenylalanine	Organic acids and derivatives	208.097	3.96564e-05	2.97405e-05	1.72825e-05	1.09714e-05	1.26743e-05	1.49515e-05	5.89883e-06	6.00562e-06	1.52227e-05	1.36624e-05	5.37479e-06	6.39382e-06	7.81763e-06	7.28261e-06	0.000399866	0.000393071	1.80769e-06	1.17183e-06	5.25491e-05	5.04728e-05
Tryptophan	Organoheterocyclic compounds	205.097	2.15919e-05	2.4796e-05	4.62468e-06	6.34683e-06	1.54036e-05	1.50592e-05	8.43274e-06	9.13589e-06	7.18021e-05	4.70246e-05	6.48811e-06	1.32943e-05	7.77792e-06	8.98006e-06	1.70662e-05	3.61646e-06	7.92701e-06	8.18337e-06	3.05065e-06	3.70154e-06
2-Aminopimelate	Organic acids and derivatives	176.092	2.6014e-05	3.67198e-05	1.76325e-05	1.95979e-05	1.87396e-05	2.47272e-05	4.43079e-06	4.3357e-06	4.82654e-05	2.6491e-05	1.07356e-05	1.11235e-05	6.82207e-05	5.60814e-05	3.62437e-05	3.15816e-05	4.32889e-05	4.88665e-05	6.70978e-06	6.1694e-06
N-Methylglutamic acid	Organic acids and derivatives	162.076	1.10855e-05	8.41917e-06	1.03674e-05	1.16207e-05	9.58042e-06	9.80164e-06	1.40259e-05	1.569e-05	2.11968e-05	1.9354e-05	3.0103e-05	2.69159e-05	7.65516e-06	2.41767e-05	2.44015e-05	2.17724e-05	8.61172e-06	9.16865e-06	9.34761e-06	6.28134e-05
Betaine	Organic acids and derivatives	118.086	0.00519667	0.00531519	0.0049592	0.00497104	0.00420427	0.00388179	0.000460864	0.000447771	0.00133984	0.00348962	0.00010375	0.000110871	0.00313806	0.00531671	7.20312e-05	5.3186e-05	0.00460074	0.0049083	0.00297973	0.00308253
Proline	Organic acids and derivatives	116.071	6.29214e-05	3.52343e-05	6.9935e-05	7.85655e-05	1.69995e-05	1.9401e-05	2.12913e-05	2.13078e-05	9.52923e-05	8.75756e-05	1.87229e-05	2.48362e-05	0.000178188	5.46974e-05	3.54233e-05	2.95456e-05	4.56783e-05	4.65386e-05	0.000119104	0.000115774
2,5-Di-tert-butylhydroquinone	Benzenoids	221.155	1.40103e-05	9.39951e-06	1.04601e-05	1.11081e-05	2.11992e-05	1.412e-05	1.6928e-05	1.39849e-05	1.54162e-05	1.54272e-05	1.68384e-05	1.9522e-05	1.76165e-05	1.74342e-05	2.43445e-05	2.27771e-05	3.00837e-05	1.97604e-05	1.56357e-05	7.66646e-06
3-Hydroxydecanoic acid	Organic acids and derivatives	187.135	2.87123e-06	1.89003e-06	4.50207e-07	4.06421e-07	8.94083e-06	8.07932e-06	7.98775e-07	7.73457e-07	9.65554e-07	9.40323e-07	8.82917e-07	7.39143e-07	4.49869e-07	7.48425e-07	3.77192e-05	3.62566e-05	3.20888e-06	3.30351e-06	3.78922e-07	5.26344e-07
C75 trans (Drug)	Organoheterocyclic compounds	253.145	2.22949e-06	2.19354e-06	1.54993e-06	1.58098e-06	2.38784e-06	2.35446e-06	1.65562e-06	1.72425e-06	1.62358e-06	1.74208e-06	2.12141e-06	2.23557e-06	2.44342e-06	2.26817e-06	2.75057e-06	2.68696e-06	2.67012e-06	2.51507e-06	1.63282e-06	1.68489e-06
2'-Deoxyguanosine 5'-monophosphate (dGMP)	Nucleosides, nucleotides, and analogues	328.046	1.49713e-06	2.61112e-07	1.22462e-07	1.06949e-07	2.68255e-06	3.56384e-06	2.93965e-06	2.01215e-06	1.35847e-05	1.56385e-05	1.0905e-07	1.38608e-07	9.54658e-06	6.04373e-06	2.11052e-05	1.52013e-05	6.7647e-08	1.51945e-07	2.71157e-08	7.50719e-09
Cordycepin	Nucleosides, nucleotides, and analogues	252.109	5.99806e-07	5.901e-07	1.27336e-06	1.16345e-06	1.30887e-06	2.3339e-06	4.9196e-05	4.8873e-05	2.03216e-06	1.20881e-06	3.55632e-06	3.30688e-06	3.32608e-06	2.71304e-06	4.53038e-06	4.17285e-06	7.16046e-08	5.59299e-08	1.32802e-06	1.55953e-06
Maltose	Organic oxygen compounds	365.105	5.87215e-07	1.07015e-06	2.68268e-05	4.30373e-05	6.68407e-07	8.77208e-07	5.68968e-06	7.38801e-06	3.61911e-05	3.16903e-05	2.27529e-05	2.04391e-05	5.36156e-07	6.04097e-07	2.52608e-05	4.0886e-05	3.14105e-05	3.5798e-05	2.10924e-05	1.78687e-05
PC(18:1(6Z)/18:1(6Z))	Lipids and lipid-like molecules	786.6	2.56333e-05	7.82212e-06	9.65775e-10	9.84103e-10	8.50179e-08	1.26811e-09	1.58226e-07	2.80967e-07	1.88162e-09	1.82456e-09	2.16232e-09	2.15258e-09	1.18699e-09	1.35779e-09	2.4792e-09	2.42683e-09	2.5605e-05	6.3725e-05	1.47473e-09	1.48235e-09
3-Hydroxybenzoic acid	Benzenoids	137.025	7.60433e-06	6.21161e-06	3.07496e-06	3.09292e-06	4.90901e-06	3.3274e-06	9.98164e-06	8.62641e-06	3.92764e-05	2.90215e-05	2.02125e-06	3.72055e-06	2.01515e-06	1.60457e-06	4.60977e-05	5.95365e-05	4.39668e-05	4.36038e-05	3.92288e-06	5.17444e-06
Pro-Gly	Organic acids and derivatives	173.092	1.09544e-05	1.14441e-05	1.18211e-05	1.21104e-05	2.23868e-06	2.17108e-06	2.03625e-05	2.13055e-05	1.10346e-05	6.39605e-06	2.96929e-05	2.55943e-05	1.16014e-05	9.2108e-06	1.32793e-05	6.3214e-06	9.69369e-06	9.64149e-06	2.82356e-05	2.09039e-05
2-Aminoheptanoic acid	Organic acids and derivatives	146.118	1.23814e-05	1.8001e-05	3.10192e-05	3.25122e-05	1.68617e-05	1.86915e-05	2.30207e-05	2.16839e-05	1.70517e-05	1.64927e-05	4.39631e-06	4.44641e-06	1.74567e-05	1.62294e-05	2.08535e-06	1.67488e-06	1.21964e-05	1.11036e-05	5.58096e-06	4.53175e-06
5-Methylcytidine	Nucleosides, nucleotides, and analogues	258.11	3.88605e-06	3.09664e-06	1.71889e-05	1.23473e-05	2.50987e-06	2.60841e-06	1.84803e-06	1.81161e-06	6.52493e-06	4.0285e-06	4.0186e-05	3.95879e-05	2.13005e-06	5.37368e-06	1.2171e-06	1.0967e-06	2.01617e-06	2.29317e-06	8.12779e-06	4.32941e-06
Dihydrothymine	Organoheterocyclic compounds	129.066	4.86003e-06	5.52008e-06	3.74921e-06	3.87965e-06	6.15111e-06	8.21937e-06	4.11995e-06	3.48868e-06	3.32023e-06	3.5947e-06	6.04498e-05	2.19014e-05	2.91842e-06	2.86004e-06	4.22425e-06	5.10851e-06	5.81984e-06	4.02409e-06	3.42347e-06	2.07756e-06
Uridine 5'-diphosphoglucuronic acid (UDP-glucuronate)	Nucleosides, nucleotides, and analogues	579.03	2.50813e-07	2.08338e-07	2.93445e-08	4.96794e-08	6.66212e-08	1.04448e-07	2.11146e-06	2.08643e-06	4.03936e-07	2.78541e-07	2.09384e-09	2.16216e-09	7.58349e-07	3.83787e-07	1.3434e-08	2.19889e-08	3.40058e-08	2.6127e-09	1.84393e-06	2.01066e-06
Uridine diphosphate glucose (UDP-glucose)	Nucleosides, nucleotides, and analogues	565.049	4.01442e-07	2.46828e-07	9.21482e-07	1.01643e-06	7.14056e-08	1.5966e-07	1.65076e-06	1.44934e-06	5.20894e-07	1.68157e-07	9.27619e-07	1.09995e-06	4.24183e-07	3.13148e-07	1.20022e-06	1.25771e-06	1.10244e-06	1.31606e-06	2.62373e-07	4.90516e-07
trans-Aconitic acid	Organic acids and derivatives	173.01	1.30205e-06	1.06741e-06	1.2094e-06	1.37841e-06	2.88105e-06	4.29154e-06	8.0771e-07	1.5486e-06	4.61891e-05	2.68205e-05	1.9758e-06	1.55877e-06	1.42003e-06	8.13908e-07	9.74524e-06	9.36551e-06	8.29878e-06	6.22032e-06	0.000159847	0.000224184
Isovalerylglycine	Organic acids and derivatives	158.083	2.67967e-05	3.05876e-05	4.60796e-05	2.38623e-05	1.81244e-05	2.61142e-05	1.28323e-05	1.42407e-05	6.45493e-06	4.27027e-06	3.61418e-06	3.22329e-06	3.57378e-05	3.62933e-05	3.58485e-06	9.28919e-06	9.09178e-06	6.56436e-06	3.19747e-05	4.02519e-05
1-Methylxanthine	Organoheterocyclic compounds	165.042	1.09497e-05	1.17687e-05	2.79446e-06	3.05432e-06	5.03198e-05	4.42481e-05	1.8685e-06	1.76565e-06	1.19242e-06	6.52163e-07	1.12528e-05	6.30364e-07	2.99581e-06	2.34566e-06	5.8502e-05	4.77185e-05	1.00848e-06	1.2792e-06	9.33745e-06	8.91194e-06
4-Thiouridine	Nucleosides, nucleotides, and analogues	259.04	5.82973e-06	5.64909e-06	5.4161e-07	2.3765e-06	1.76944e-05	1.79289e-05	1.48233e-05	1.51033e-05	3.5129e-07	1.25471e-06	2.15303e-06	4.06523e-06	1.36833e-05	8.99143e-06	1.0012e-05	1.33007e-05	6.22547e-06	6.30733e-06	1.56564e-05	1.9353e-05
Arabinono-1,4-lactone	Organic oxygen compounds	147.03	0.000983245	0.0013563	0.00130245	0.00114888	0.000406324	0.000421145	0.00295647	0.00293898	9.82877e-05	9.90194e-05	0.00550119	0.00625417	0.00106599	0.00125692	0.000509065	0.000376661	0.000103804	0.000101563	0.000559226	0.000542591
PG(16:0/18:1)	Lipids and lipid-like molecules	747.52	6.33289e-06	2.68041e-06	3.72097e-08	1.31343e-09	1.74667e-05	2.39363e-05	2.89883e-07	2.09764e-07	1.72517e-09	1.86612e-09	4.86176e-05	4.31327e-05	3.32395e-07	2.95397e-07	2.10207e-06	3.04308e-06	4.75615e-06	1.18024e-05	5.26785e-08	5.77404e-08
Laurocapram	Organoheterocyclic compounds	282.279	0.000126607	0.00114565	0.000628302	0.00144992	0.000816104	0.000251024	0.0011419	0.0020156	0.00586832	0.00458711	0.00624102	0.00565718	0.00258554	0.00292346	0.00520815	0.00303459	0.00209929	0.00206832	0.00195607	0.00535793
Oxotetradecadienoylcarnitine (Car(14:3-O))	Lipids and lipid-like molecules	382.257	0.000191905	0.000260088	4.69711e-05	5.40431e-05	0.000315158	0.000282916	1.05388e-05	1.27537e-05	5.01855e-07	3.55306e-07	5.52907e-07	4.90482e-07	7.36695e-05	3.98466e-05	3.93855e-07	4.52865e-07	2.23118e-07	3.30747e-07	2.41849e-05	3.03892e-05
Dodecatrienoylcarnitine (Car(12:3))	Lipids and lipid-like molecules	338.233	2.17837e-05	8.6669e-05	1.67698e-06	2.02268e-06	0.000112391	2.96135e-05	1.69942e-06	2.35934e-06	4.92572e-08	9.02219e-08	8.89089e-08	1.11167e-07	4.13906e-06	2.5138e-06	2.10564e-07	2.42683e-09	1.14264e-07	6.85134e-08	3.3901e-06	6.38596e-06
Actarit	Benzenoids	192.067	3.00867e-06	4.0821e-06	5.40256e-05	4.37131e-06	2.38864e-06	8.58702e-06	2.18868e-06	4.91827e-06	2.09727e-06	2.28681e-06	2.10105e-06	2.18441e-06	3.72608e-06	2.68759e-06	1.24453e-06	1.36391e-06	1.06908e-05	2.55968e-06	1.53299e-06	1.08905e-06
Hoechst 33258 (trihydrochloride)	Organoheterocyclic compounds	423.195	5.05317e-07	5.68674e-07	4.00983e-07	5.40064e-07	2.94341e-07	4.91533e-07	2.46336e-06	1.82762e-06	6.84861e-08	7.34441e-07	2.09384e-09	1.50042e-07	1.69616e-06	1.84451e-06	1.01677e-07	1.92886e-08	1.08037e-07	3.12741e-07	1.8104e-07	2.24739e-07
Gluconic acid	Organic oxygen compounds	195.052	7.42319e-06	9.71304e-06	8.00131e-06	7.34863e-06	3.83539e-06	8.91022e-06	4.07438e-06	4.05893e-06	5.93562e-06	5.64531e-06	0.000344973	0.000330288	7.98157e-06	3.69606e-06	3.20905e-05	2.22784e-05	1.16728e-05	1.11706e-05	1.92462e-06	2.24455e-06
N-Acetylgalactosamine	Organic oxygen compounds	202.073	4.12232e-05	3.95286e-05	2.0467e-05	1.89581e-05	2.12497e-05	1.89903e-05	3.41562e-06	5.47825e-06	1.63315e-06	1.06574e-06	1.56474e-06	1.20237e-06	1.46342e-05	1.50593e-05	7.01769e-06	1.16765e-05	2.34233e-06	2.04246e-06	2.21934e-05	2.65509e-05
beta-Guanidinopropionic acid	Organic nitrogen compounds	132.077	6.11597e-05	4.74566e-05	2.1381e-06	2.18083e-06	3.41778e-06	3.84115e-06	3.21082e-06	3.35283e-06	1.12972e-05	1.02857e-05	9.08534e-06	7.01639e-06	2.65366e-06	2.52726e-06	7.38209e-06	8.97224e-06	4.70856e-06	2.91999e-06	3.92073e-06	3.70484e-06
3-Hydroxypyruvic acid	Organic acids and derivatives	103.004	0.0039435	0.00298946	0.00309665	0.00195255	0.000423623	0.000405003	0.00250218	0.00251781	0.00265259	0.00240507	1.60816e-05	4.412e-05	0.0029596	0.00319059	2.56927e-05	3.31077e-05	0.00448851	0.00433117	0.00504347	0.00320022
2,3-Dihydroxybenzoic acid (Pyrocatechuic acid)	Benzenoids	153.02	2.14251e-05	4.23423e-05	0.000325332	0.00031554	0.000360182	0.000235535	2.11692e-05	3.01166e-05	6.40791e-07	7.11669e-07	3.04425e-07	3.98842e-07	0.000103493	0.000197946	5.15019e-07	7.34986e-07	3.53181e-06	2.58066e-06	2.37245e-06	2.39203e-06
Diethanolamine	Organic nitrogen compounds	106.086	3.15994e-05	2.98768e-05	3.96615e-05	4.44635e-05	5.18348e-05	4.15792e-05	3.86003e-05	4.06477e-05	4.03702e-05	5.89801e-05	6.55822e-05	6.67413e-05	4.23539e-05	4.49703e-05	8.43794e-05	4.93556e-05	5.81476e-05	3.07069e-05	7.19286e-05	3.20006e-05
Pro-Phe	Organic acids and derivatives	263.139	3.78648e-06	5.14679e-06	2.88633e-06	3.32352e-06	1.96011e-06	3.1066e-06	2.22207e-06	2.10513e-06	1.79394e-06	1.64196e-06	2.04453e-05	1.97595e-05	3.00942e-06	3.52491e-06	5.21144e-06	3.35129e-06	2.68954e-06	2.96138e-06	5.48428e-05	4.86504e-05
PE(18:0/18:2)	Lipids and lipid-like molecules	744.553	2.50206e-05	8.74416e-06	5.33284e-08	2.56897e-08	2.54505e-06	3.24975e-06	5.81583e-07	7.08743e-07	1.88162e-09	1.82456e-09	3.94306e-05	3.10607e-05	1.18699e-09	1.35779e-09	3.18566e-06	3.75662e-06	0.00010924	0.000269379	1.47473e-09	1.48235e-09
Eplerenone	Lipids and lipid-like molecules	415.211	2.04283e-05	2.10885e-05	2.47799e-05	5.8681e-05	0.000109617	0.000111623	5.14021e-05	4.52611e-05	3.45716e-05	5.41444e-05	4.80293e-05	5.91805e-05	3.61051e-05	5.02915e-05	5.7532e-05	7.42473e-05	3.12966e-05	5.66009e-05	3.03517e-05	4.17986e-05
Linoleamide	Lipids and lipid-like molecules	280.263	1.23478e-05	2.15644e-05	8.99871e-08	3.28494e-05	4.2103e-05	4.89833e-06	2.12265e-05	3.59514e-05	9.02478e-05	6.47613e-05	8.05703e-05	9.29388e-05	3.46012e-05	5.45007e-05	0.000110548	6.22844e-05	5.89901e-05	6.20495e-05	4.97431e-05	9.03402e-05
Oleamide	Lipids and lipid-like molecules	282.279	1.14221e-06	1.25712e-05	6.69175e-06	1.69786e-05	8.9754e-06	1.76147e-06	1.50547e-05	3.0365e-05	7.38219e-05	6.44991e-05	8.21999e-05	7.3522e-05	3.39206e-05	4.05662e-05	8.18562e-05	4.88344e-05	3.39968e-05	4.50486e-05	2.72016e-05	8.26951e-05
gamma-Glutamylglutamic acid	Organic acids and derivatives	275.089	1.69308e-06	1.55338e-06	1.67219e-06	1.77156e-06	9.38687e-06	1.09369e-05	8.62192e-07	9.16137e-07	6.3051e-07	8.23645e-07	2.61851e-07	3.93356e-07	3.13865e-06	3.08015e-06	9.50188e-08	1.50265e-07	2.14703e-07	2.40666e-07	7.63815e-08	1.36592e-07
Citramalic acid	Lipids and lipid-like molecules	147.03	0.000198495	0.000216426	0.000200042	0.000201274	0.000168011	0.000209318	0.000276913	0.000258951	0.0036269	0.0020655	2.95682e-05	2.91227e-05	8.23653e-05	9.08625e-05	0.000509775	0.000498261	0.000140411	0.000197686	0.000457543	0.000416971
Cytidine 2',3'-cyclic phosphate	Nucleosides, nucleotides, and analogues	304.035	1.3745e-05	3.33826e-06	8.78509e-07	5.83577e-07	6.62219e-06	6.61271e-06	1.17871e-05	9.48958e-06	1.17445e-07	1.86612e-09	4.30189e-08	6.56524e-08	2.97265e-05	2.53304e-05	1.68295e-06	1.3123e-06	2.65268e-09	2.6127e-09	1.5899e-09	1.51529e-07
Oxaceprol	Organic acids and derivatives	172.062	1.79236e-05	1.22764e-05	8.0276e-06	8.02348e-06	1.49086e-05	9.73551e-06	4.45246e-06	3.55627e-06	8.652e-07	1.37406e-06	1.55925e-06	8.06472e-07	1.31165e-05	1.20973e-05	8.6271e-07	7.21e-06	2.94125e-06	2.58748e-06	3.29528e-05	3.80411e-05
Gly-Val	Organic acids and derivatives	173.094	7.21645e-06	6.13648e-06	5.90655e-06	6.23272e-06	5.05589e-06	6.6063e-06	5.88403e-06	5.09781e-06	1.13953e-05	6.43371e-06	7.45729e-07	1.57016e-06	5.4823e-06	4.57816e-06	1.15904e-05	1.25076e-05	1.49291e-06	7.32011e-07	1.02857e-05	1.18535e-05
Threonic acid	Organic oxygen compounds	135.03	0.000593539	0.000530717	0.000565314	0.000530522	0.000370638	0.000473617	0.000400216	0.000344108	0.000706309	0.000448658	3.75597e-05	3.78929e-05	0.000335448	0.000491874	7.1886e-05	5.96226e-05	0.000137752	0.00014401	0.000262134	0.000276841
N-Acetylvaline	Organic acids and derivatives	158.083	0.000478753	0.000393479	0.000110776	0.000110678	0.000224084	0.000259955	1.18717e-05	1.35898e-05	8.28633e-06	1.01353e-05	2.05931e-06	5.0381e-06	6.36767e-05	9.84739e-05	2.00693e-05	1.86522e-05	3.08917e-06	2.75905e-06	0.000491017	0.000581184
Hydroxyphenyllactic acid	Phenylpropanoids and polyketides	181.051	6.48266e-05	6.1711e-05	6.15461e-05	6.43956e-05	2.76933e-05	3.01871e-05	2.30864e-05	2.26058e-05	0.00132658	0.000479537	1.3611e-05	1.8257e-05	4.34976e-05	2.32258e-05	1.59089e-05	1.85006e-05	1.24863e-06	8.97437e-07	0.000865665	0.000780194
Pyruvate	Organic acids and derivatives	87.0089	0.00221218	0.00277593	0.00193405	0.00232661	0.00298469	0.00287881	0.000584571	0.000802088	0.0573638	0.0483536	9.69132e-05	3.61532e-05	0.00117212	0.0011669	0.000480695	0.000498479	0.00125728	0.00145685	0.00333406	0.0028666
Benzoic acid	Benzenoids	121.03	0.000114055	0.000106661	8.08349e-05	9.35209e-05	6.85662e-05	0.000131395	0.000210655	0.000247578	4.65643e-05	8.14837e-05	0.00031209	0.000174539	0.000308228	0.000229755	0.000250653	0.000316513	0.000400594	0.000421491	0.000207958	0.000198791
Citraconic acid	Lipids and lipid-like molecules	129.02	8.48919e-05	9.18265e-05	5.38983e-05	5.3265e-05	6.18674e-05	7.62172e-05	5.63229e-05	6.00773e-05	0.00306825	0.00392944	3.46207e-05	2.74307e-05	3.92768e-05	4.0956e-05	0.0022445	0.00206008	8.61422e-05	7.63769e-05	0.000287589	0.000227776
Pantetheine	Organic acids and derivatives	277.123	3.98803e-05	3.26247e-05	1.20846e-05	1.42085e-05	9.93174e-05	0.000100366	9.59183e-06	7.83165e-06	0.000296209	1.33888e-07	1.893e-06	2.23175e-06	1.0699e-05	1.94032e-05	9.62324e-05	6.91222e-05	3.51628e-07	3.63661e-07	0.000229893	0.000248226
Trigonelline	Alkaloids and derivatives	138.055	1.58252e-05	1.58106e-05	1.753e-05	1.82621e-05	3.83595e-05	2.62097e-05	1.58265e-05	1.51206e-05	2.98361e-06	2.78426e-06	5.07717e-06	5.29523e-06	2.27671e-05	2.20567e-05	8.35364e-06	6.86922e-06	2.64e-06	2.66784e-06	2.5276e-06	4.02542e-06
2-(Aminomethyl)pyrazine	Organic nitrogen compounds	110.071	1.18885e-06	4.65583e-06	2.48631e-05	3.04157e-05	4.01647e-06	4.65157e-06	4.25177e-06	1.19537e-06	3.81426e-05	1.75649e-05	9.15276e-07	8.21421e-07	2.04122e-06	8.63079e-06	5.67363e-07	7.25637e-06	5.78421e-05	6.43966e-05	1.6993e-05	1.43311e-05
2-Aminoadipic acid	Organic acids and derivatives	162.076	1.10855e-05	8.41917e-06	1.03674e-05	1.16207e-05	9.58042e-06	9.80164e-06	1.40259e-05	1.569e-05	2.11968e-05	1.9354e-05	3.0103e-05	2.69159e-05	7.65516e-06	2.41767e-05	2.44015e-05	2.17724e-05	8.61172e-06	9.16865e-06	9.34761e-06	6.28134e-05
N-Acetylglucosamine	Organic oxygen compounds	202.073	4.12232e-05	3.95286e-05	2.0467e-05	1.89581e-05	2.12497e-05	1.89903e-05	3.41562e-06	5.47825e-06	1.63315e-06	1.06574e-06	1.56474e-06	1.20237e-06	1.46342e-05	1.50593e-05	7.01769e-06	1.16765e-05	2.34233e-06	2.04246e-06	2.21934e-05	2.65509e-05
Adenosine 2',3'-cyclic phosphate	Nucleosides, nucleotides, and analogues	330.061	7.12543e-07	4.46844e-07	2.60006e-06	3.01606e-06	2.44671e-06	3.31576e-06	2.51961e-07	1.51649e-07	3.03984e-05	1.86904e-05	7.81728e-07	5.62113e-07	1.28844e-06	6.61023e-07	8.6681e-06	6.70173e-06	1.14411e-08	1.23946e-07	1.00958e-08	1.21643e-07
3-Amino-3-(4-hydroxyphenyl)propanoic acid	Organic acids and derivatives	182.081	2.96297e-05	2.75288e-05	1.25796e-05	1.2858e-05	2.49018e-05	1.72065e-05	8.53742e-06	8.30361e-06	7.74582e-05	6.30251e-05	3.94097e-06	5.10576e-06	2.06485e-05	1.07386e-05	5.30497e-06	4.092e-06	8.59579e-06	1.42973e-05	2.34923e-06	5.60179e-06
9-Oxooctadecanoic acid	Lipids and lipid-like molecules	297.245	7.45309e-06	7.05142e-06	5.57274e-06	5.72303e-06	8.32564e-06	6.27341e-06	6.43586e-06	8.50097e-06	8.88392e-06	9.89206e-06	1.25613e-05	7.52708e-06	1.07123e-05	1.01086e-05	1.40229e-05	1.17062e-05	9.876e-06	1.17059e-05	5.02539e-06	1.08007e-05
N-Lactoylphenylalanine	Organic acids and derivatives	236.094	6.739e-06	4.90159e-06	1.52692e-06	1.44389e-06	8.7704e-06	5.91651e-06	1.40883e-06	1.51666e-06	6.26466e-07	5.4167e-07	1.10582e-07	5.18631e-08	2.57663e-06	1.139e-06	3.23217e-07	2.71854e-07	1.69378e-06	1.38873e-06	4.97255e-05	5.30678e-05
Arg-Ala	Organic acids and derivatives	246.156	4.9253e-05	3.93041e-05	1.06703e-05	1.36287e-05	2.80485e-05	4.29797e-05	1.69876e-05	2.0561e-05	2.43121e-06	2.69541e-06	9.44349e-06	7.93748e-06	4.48502e-05	3.08018e-05	3.12749e-06	2.89942e-05	3.80278e-06	4.72616e-06	1.55392e-06	9.03239e-07
N6-Acetyllysine	Organic acids and derivatives	189.123	0.000479348	0.00044164	0.000512099	0.000532744	4.50379e-05	5.19837e-05	8.66726e-05	7.09961e-05	0.000191364	0.000173671	2.52499e-05	2.45851e-05	0.000135733	0.000275041	0.000157367	0.000167832	2.3891e-05	1.72428e-05	0.000914162	0.000693523
Daminozide	Lipids and lipid-like molecules	143.081	0.000172749	0.00015234	2.00668e-05	2.05026e-05	0.00138336	0.00152827	5.42135e-05	4.77711e-05	0.00240401	0.0014454	0.00244869	0.00184071	1.40555e-05	1.37986e-05	2.40721e-05	2.49156e-05	1.56213e-05	1.57268e-05	1.80269e-05	1.55986e-05
6-Aminonicotinic acid	Organoheterocyclic compounds	139.05	0.000676386	0.00040552	0.00164234	0.00173667	0.00174946	0.00158989	0.00131699	0.00138196	9.07767e-05	7.76583e-05	5.29519e-06	8.35778e-06	0.00122583	0.0016375	7.61325e-06	6.89258e-06	0.00181163	0.00179747	0.00142793	0.00147918
UDP-N-acetylglucosamine	Nucleosides, nucleotides, and analogues	606.076	6.12227e-07	3.37436e-07	1.34887e-09	1.31343e-09	9.54796e-08	1.93217e-07	2.51079e-06	2.04132e-06	1.14374e-06	8.1034e-07	2.80253e-07	2.84562e-07	6.6624e-07	3.61792e-07	1.07609e-07	1.767e-07	1.78853e-07	2.44059e-07	1.64618e-06	2.3195e-06
N-Acetylcitrulline	Organic acids and derivatives	216.1	7.67182e-05	6.59422e-05	1.52379e-05	1.64473e-05	3.56942e-05	4.96433e-05	8.03825e-06	5.44938e-06	7.01569e-07	1.06667e-06	1.08761e-06	1.3807e-06	8.38634e-05	6.49462e-05	2.11325e-06	4.91649e-07	1.28065e-06	8.16249e-07	5.17335e-05	5.99142e-05
Xanthine	Organoheterocyclic compounds	151.027	0.000361445	0.000343992	0.000170922	0.000177225	0.000320646	0.000297336	2.56359e-06	1.56789e-06	6.07725e-05	6.75505e-05	9.25914e-07	9.58198e-07	1.75885e-06	3.13665e-06	5.70644e-05	6.05299e-05	2.74087e-05	2.32835e-05	1.20197e-05	9.81964e-06
Pentadecanoic acid	Lipids and lipid-like molecules	241.218	0.00018798	0.000250838	0.000120703	0.000245476	8.21982e-05	0.000133596	1.45532e-05	1.91722e-05	8.29975e-06	6.9518e-06	8.64082e-06	8.41588e-06	0.000125243	0.000145631	2.37126e-05	9.47586e-06	6.78131e-06	9.56143e-06	7.92421e-06	2.55008e-05
2-Oxo-4-phenylbutyric acid	Benzenoids	177.056	9.77941e-06	8.23173e-06	6.59014e-06	7.66502e-06	9.53589e-06	7.26236e-06	2.94783e-06	2.95755e-06	1.54932e-06	9.11297e-07	3.48603e-07	4.31958e-07	4.21494e-06	5.57884e-06	2.24173e-06	1.20269e-07	2.15577e-06	1.19906e-06	3.11297e-07	4.79782e-07
Amifampridine	Organoheterocyclic compounds	110.071	1.18885e-06	4.65583e-06	2.48631e-05	3.04157e-05	4.01647e-06	4.65157e-06	4.25177e-06	1.19537e-06	3.81426e-05	1.75649e-05	9.15276e-07	8.21421e-07	2.04122e-06	8.63079e-06	5.67363e-07	7.25637e-06	5.78421e-05	6.43966e-05	1.6993e-05	1.43311e-05
1-Deoxymannojirimycin (hydrochloride)	Organoheterocyclic compounds	146.081	2.36241e-06	3.27291e-06	2.91008e-06	3.17035e-06	2.46129e-06	2.74251e-06	3.10531e-06	2.11843e-06	6.12949e-06	5.65518e-06	4.95966e-06	3.88194e-06	2.75213e-06	2.37637e-06	4.18021e-06	3.92255e-06	4.29058e-06	3.98233e-06	3.34329e-06	8.92442e-07
LPC(16:0)	Lipids and lipid-like molecules	496.34	4.23479e-06	8.60436e-07	7.27874e-07	7.14504e-07	1.13725e-06	2.90392e-06	7.87927e-07	3.05318e-06	9.00818e-07	6.47872e-07	1.64584e-06	1.61911e-06	1.86853e-06	2.83243e-06	2.00815e-06	1.08869e-06	1.3605e-06	1.43173e-06	1.10868e-06	1.40532e-06
Metixene (hydrochloride hydrate)	Organoheterocyclic compounds	310.163	9.57421e-06	9.87587e-06	4.39399e-06	4.4503e-06	5.91846e-06	6.51176e-06	1.12346e-05	1.09551e-05	1.2164e-07	1.06241e-07	1.42496e-07	3.0298e-07	8.92939e-06	6.42478e-06	1.12282e-07	1.26964e-07	5.33202e-08	1.44106e-07	7.15457e-07	8.25327e-07
Biocytin	Organic acids and derivatives	373.191	1.86114e-05	1.66925e-05	1.12112e-05	1.41564e-05	7.82206e-06	7.04443e-06	2.35932e-05	2.17381e-05	5.68964e-08	8.6174e-08	1.02235e-07	1.52416e-07	2.72459e-05	2.25244e-05	1.48784e-07	1.77552e-07	7.38653e-08	1.20005e-07	1.80496e-07	2.9967e-07
N-Acetyltyrosine	Organic acids and derivatives	224.092	7.58995e-06	6.61336e-06	1.49637e-06	6.96181e-07	5.33249e-06	5.85385e-06	2.70025e-06	2.40261e-06	3.58901e-06	2.67164e-06	1.65846e-06	1.37247e-06	3.04814e-06	3.81366e-06	2.03265e-06	2.08684e-06	1.94704e-06	1.89922e-06	1.27983e-05	1.50373e-05
12-Hydroxystearic acid	Lipids and lipid-like molecules	299.26	1.3186e-05	5.40649e-06	4.69807e-06	3.86002e-06	8.38719e-06	7.64895e-06	4.78791e-06	4.92704e-06	3.78096e-06	4.27863e-06	5.45458e-06	5.98079e-06	5.80741e-06	7.71408e-06	8.33937e-06	5.79392e-06	7.26007e-06	6.46514e-06	3.37265e-06	3.84358e-06
Dodecanedioic acid	Lipids and lipid-like molecules	229.145	3.35147e-06	3.55509e-06	1.96491e-06	2.1276e-06	3.46743e-06	3.55576e-06	2.18321e-06	2.1883e-06	2.36185e-06	2.48978e-06	2.77123e-06	2.84841e-06	2.72592e-06	2.94712e-06	3.97684e-06	3.41121e-06	4.99186e-06	3.69485e-06	2.23796e-06	2.54128e-06
p-Toluquinone	Organic oxygen compounds	121.03	8.17475e-05	7.63776e-05	4.86307e-05	5.10241e-05	8.65792e-05	8.45317e-05	0.000126236	0.000143594	0.000122035	0.000152102	0.000171849	0.000172242	0.00014758	0.000156218	0.000216002	0.000239258	0.000227028	0.0002376	0.000131684	0.000138131
Indolelactic acid	Organoheterocyclic compounds	204.067	1.50205e-06	1.54025e-06	5.19592e-07	5.27675e-07	1.03631e-06	1.25882e-06	1.32051e-06	1.20068e-06	1.02424e-05	1.76763e-06	7.80806e-06	7.57315e-06	7.65807e-07	5.40487e-07	9.13987e-06	9.90663e-06	4.54423e-07	3.26038e-07	5.9693e-05	6.33124e-05
(1-Hydroxycyclohexyl)acetic acid	Organic oxygen compounds	157.088	3.59789e-05	3.445e-05	2.18401e-05	2.02015e-05	3.06726e-05	3.09431e-05	5.14773e-06	4.94412e-06	3.12088e-06	1.39987e-06	5.61085e-06	5.97262e-06	2.63023e-05	2.68774e-05	5.64438e-06	5.94988e-06	8.71037e-06	8.29645e-06	1.66087e-05	1.84488e-05
Desaminotyrosine	Phenylpropanoids and polyketides	165.056	2.16532e-05	2.55663e-05	2.73745e-05	2.58792e-05	5.58764e-05	5.01083e-05	1.57195e-05	1.4291e-05	0.000364761	0.00011202	0.000145639	0.000219698	1.11065e-05	1.9415e-05	9.17475e-05	0.000117426	1.47817e-06	2.90716e-06	0.000232702	0.000234161
Diabeton	Benzenoids	152.036	4.20209e-06	4.67585e-06	3.65779e-06	4.01279e-06	3.52817e-06	4.73562e-06	1.29236e-06	1.20424e-06	1.47304e-06	1.47341e-06	1.24343e-06	1.38675e-06	8.37395e-06	6.45378e-06	2.06361e-06	2.99415e-06	1.00005e-06	1.03499e-06	3.10502e-06	3.3822e-06
Xylose	Organic oxygen compounds	149.046	3.30561e-05	0.0027661	0.000170052	0.000177375	2.25808e-05	0.00301946	3.62576e-05	3.36184e-05	0.00253081	7.63336e-05	6.97826e-05	0.00464606	0.00254468	2.13615e-05	8.15444e-05	0.0001151	0.000215779	0.000160833	5.48661e-05	4.27138e-05
Xylulose	Organic oxygen compounds	149.046	3.30561e-05	0.0027661	0.000170052	0.000177375	2.25808e-05	0.00301946	3.62576e-05	3.36184e-05	0.00253081	7.63336e-05	6.97826e-05	0.00464606	0.00254468	2.13615e-05	8.15444e-05	0.0001151	0.000215779	0.000160833	5.48661e-05	4.27138e-05
Glyceraldehyde	Organic oxygen compounds	89.0246	0.000487579	0.00056485	0.00422326	0.0040569	0.00928928	0.00573057	0.000473507	0.000145124	0.00210946	0.00222649	0.000115771	0.000304921	0.000347744	0.000686628	0.000566688	0.000917747	0.00039653	0.000397321	0.00973125	0.00831263
Thymidine	Nucleosides, nucleotides, and analogues	241.084	1.97467e-05	4.93515e-06	1.37311e-05	8.3205e-06	5.577e-06	4.79221e-06	4.03177e-05	4.19142e-05	1.99921e-05	3.96955e-05	0.000658586	0.000625615	7.89933e-06	7.00298e-06	0.00169134	0.00158864	0.00024251	0.000270992	1.51496e-05	1.18772e-05
Dimethylglycine	Organic acids and derivatives	104.071	5.21673e-05	4.09744e-05	3.17003e-05	3.34075e-05	2.55864e-05	2.85191e-05	9.36166e-06	6.6456e-06	0.000569728	0.000713839	9.74537e-06	6.54483e-06	1.67018e-05	3.4102e-05	6.07394e-05	5.25359e-05	4.28905e-05	4.77631e-05	5.41235e-05	3.81695e-05
Nipecotic acid	Organoheterocyclic compounds	130.086	7.48734e-06	8.36313e-06	8.05275e-06	9.08102e-06	5.58201e-06	6.27479e-06	7.04411e-06	8.82539e-06	0.000298475	0.000339723	9.77242e-06	6.50244e-06	7.41934e-06	7.16139e-06	1.17838e-05	1.1783e-05	0.00031295	0.000271417	8.00797e-06	7.51871e-06
N-Acetylhistamine	Organic acids and derivatives	154.097	3.70829e-06	3.25197e-06	8.08729e-06	8.02054e-06	7.01868e-06	7.13474e-06	3.63117e-06	3.71783e-06	1.44839e-06	1.67178e-06	1.2908e-06	1.4033e-06	2.23385e-06	3.28724e-06	9.36625e-06	9.62808e-06	1.028e-06	7.31574e-07	1.23157e-05	1.28769e-05
Hydrastinine	Organoheterocyclic compounds	190.086	2.42922e-06	2.65887e-06	4.59232e-06	4.14837e-06	2.17971e-06	2.08824e-06	5.50514e-06	5.08297e-06	1.26001e-06	1.16773e-06	8.75973e-06	4.54794e-06	4.6962e-06	4.11508e-06	3.85174e-06	3.54642e-06	2.19781e-07	1.15547e-06	1.29221e-05	1.08155e-05
beta-Alanine	Organic acids and derivatives	88.0406	4.16231e-05	3.9624e-05	5.10011e-05	4.89889e-05	3.51917e-05	6.00038e-05	2.86933e-05	2.21352e-05	0.000846629	0.000736056	9.20213e-06	1.09925e-05	3.3281e-05	3.32369e-05	2.32495e-05	8.28273e-05	0.000279929	0.000278061	8.45675e-05	2.59597e-05
Itaconic acid	Lipids and lipid-like molecules	129.02	6.16832e-06	1.19196e-05	5.75813e-06	5.81719e-06	4.94563e-06	5.86157e-06	7.53358e-06	7.18374e-06	3.41742e-06	4.17112e-06	0.000114362	0.000149767	6.67942e-06	3.93455e-06	7.29101e-06	1.23733e-05	4.89499e-06	5.22756e-06	6.36202e-06	4.67003e-06
N-Acetylhistidine	Organic acids and derivatives	196.073	8.37704e-05	5.69642e-05	7.64302e-05	7.44615e-05	0.000119306	0.000119179	1.2794e-06	1.80599e-06	1.2916e-05	1.27604e-05	4.11698e-06	3.58835e-06	2.56016e-05	6.19069e-05	6.80097e-07	9.47611e-07	2.79085e-06	1.60447e-06	0.000488506	0.000510019
2-Methyl-3-hydroxybutyric acid	Lipids and lipid-like molecules	117.056	0.000159882	0.000150225	0.000141454	0.000147152	0.000167621	0.000179368	0.000102776	0.00010614	6.89077e-06	4.44461e-06	2.64549e-05	2.81389e-06	0.000135825	0.00014366	5.86153e-05	4.21466e-05	1.53561e-05	1.5596e-05	1.10755e-05	1.01275e-05
2,4-Dihydroxybenzoic acid	Benzenoids	153.02	3.89102e-06	1.0786e-05	6.52758e-05	6.19675e-05	6.97548e-05	3.35959e-05	3.17844e-06	4.44599e-06	8.1585e-07	5.00339e-07	3.00846e-06	2.55676e-06	2.23957e-05	3.19416e-05	8.85017e-06	8.67537e-06	2.05875e-06	2.16006e-06	1.51457e-06	1.74555e-06
3-(2,5-Dimethoxyphenyl)propionic acid	Phenylpropanoids and polyketides	209.083	8.69825e-06	1.05877e-05	1.49345e-07	4.98629e-06	4.58655e-06	4.69634e-06	6.54349e-06	1.11383e-05	1.52937e-06	5.42764e-06	0.000166979	0.000215146	3.40148e-05	2.68886e-05	7.53666e-06	8.22817e-06	5.10543e-06	6.84763e-06	4.55801e-06	3.99768e-06
Sulfamethazine	Benzenoids	277.074	2.50001e-06	4.00731e-06	3.8394e-06	2.69448e-06	2.11919e-06	2.45133e-06	5.01265e-07	7.09288e-07	0.00453811	0.0014201	1.47409e-06	1.58399e-06	1.91689e-06	2.28977e-06	1.037e-07	7.41279e-06	6.07372e-07	4.95018e-07	1.56807e-06	3.75349e-05
Dihydroxyacetone	Organic oxygen compounds	89.0246	0.000487579	0.00056485	0.00422326	0.0040569	0.00928928	0.00573057	0.000473507	0.000145124	0.00210946	0.00222649	0.000115771	0.000304921	0.000347744	0.000686628	0.000566688	0.000917747	0.00039653	0.000397321	0.00973125	0.00831263
Stearamide	Organic acids and derivatives	284.295	4.96346e-05	8.23673e-05	5.44567e-05	6.96451e-05	6.88868e-05	4.61437e-05	6.80002e-05	9.01245e-05	0.00023076	0.000178238	0.000241129	0.00024039	0.000116105	0.000107713	0.000212082	0.000144677	0.000121053	9.58213e-05	7.69149e-05	0.000217023
5-Hydroxyhexanoic acid	Lipids and lipid-like molecules	115.075	3.72903e-05	3.52475e-05	1.46433e-05	1.36027e-05	3.34276e-05	3.54322e-05	5.44377e-06	4.86755e-06	3.10008e-06	2.60601e-06	1.11646e-06	2.09063e-06	3.95115e-05	2.50209e-05	1.29257e-06	2.14567e-06	2.30243e-06	8.37399e-07	1.88323e-06	1.64995e-06
Hygric acid	Organic acids and derivatives	130.086	5.75215e-05	5.7902e-05	9.20514e-06	1.75692e-05	1.0444e-05	1.2045e-05	1.58006e-05	1.40183e-05	3.12472e-05	3.17091e-05	3.57817e-05	4.00654e-05	1.26437e-05	1.34048e-05	0.000249159	0.000279137	7.66521e-08	2.00478e-05	2.66183e-05	2.75783e-05
Caproic acid	Lipids and lipid-like molecules	115.077	3.329e-05	4.52323e-05	2.07408e-05	2.03602e-05	2.40385e-05	2.32591e-05	2.41347e-05	2.54076e-05	1.28555e-05	6.98468e-06	6.88905e-06	7.32449e-06	2.6993e-05	2.67265e-05	1.93548e-05	1.45626e-05	8.82805e-06	8.61294e-06	1.1855e-05	1.31472e-05
5-Hydroxyvalproic acid	Lipids and lipid-like molecules	159.103	3.42052e-05	3.23966e-05	1.60806e-05	1.46725e-05	2.61227e-05	2.70553e-05	1.97357e-06	1.82091e-06	1.35653e-06	1.33851e-06	2.03774e-06	2.23972e-06	1.25522e-05	1.35756e-05	2.67793e-06	1.42828e-06	7.49028e-07	6.87262e-07	1.23945e-05	1.3717e-05
4-Hydroxyisoleucine	Organic acids and derivatives	128.072	7.47275e-06	7.85695e-06	5.52897e-06	9.41879e-06	6.73911e-06	6.9904e-06	6.25229e-06	5.45156e-06	5.94218e-06	1.45999e-05	4.79152e-06	5.20666e-06	6.17463e-06	6.9913e-06	8.74621e-06	8.77252e-06	9.00999e-06	7.75401e-06	5.98746e-06	5.28334e-06
Ala-Glu	Organic acids and derivatives	217.084	1.48519e-05	1.08955e-05	3.56646e-06	2.80441e-06	2.00529e-05	1.67923e-05	3.26766e-06	2.79476e-06	8.26892e-07	7.03069e-07	3.24816e-07	1.9748e-07	9.00942e-06	1.13116e-05	3.6777e-07	1.33439e-06	8.60138e-08	3.60805e-07	8.18844e-05	9.5004e-05
2'-O-Methyluridine	Nucleosides, nucleotides, and analogues	257.079	5.5436e-05	5.67909e-05	3.5085e-05	3.33406e-05	4.53036e-05	4.40336e-05	3.65105e-05	3.51072e-05	2.64366e-06	2.10704e-06	1.23916e-05	1.29007e-05	3.29787e-05	3.61665e-05	2.46914e-05	2.22261e-05	4.6097e-06	4.42652e-06	5.78369e-05	6.39168e-05
3-Hydroxyphenylacetic acid	Benzenoids	151.041	2.67837e-05	2.06531e-05	1.12287e-06	1.21009e-06	2.07726e-06	1.86846e-06	2.94901e-06	2.99844e-06	7.09156e-06	4.29186e-06	1.65774e-05	1.55205e-05	1.61229e-06	1.57176e-06	1.92392e-05	2.02208e-05	5.81642e-06	5.28374e-06	4.836e-06	5.10329e-06
2-Methylbutyrylglycine	Organic acids and derivatives	158.083	2.67967e-05	3.05876e-05	4.60796e-05	2.38623e-05	1.81244e-05	2.61142e-05	1.28323e-05	1.42407e-05	6.45493e-06	4.27027e-06	3.61418e-06	3.22329e-06	3.57378e-05	3.62933e-05	3.58485e-06	9.28919e-06	9.09178e-06	6.56436e-06	3.19747e-05	4.02519e-05
Glutamine	Organic acids and derivatives	147.076	4.09918e-06	2.15666e-06	2.65016e-06	2.44588e-06	1.41498e-06	1.77443e-06	1.55525e-06	1.12584e-06	0.000206055	0.000578253	8.46756e-07	1.23574e-06	6.47276e-07	8.48566e-07	2.20321e-06	2.35259e-06	1.10243e-05	1.39681e-05	1.86781e-06	1.27862e-06
Daltogen	Organic nitrogen compounds	132.102	8.5892e-05	0.000130316	8.59539e-05	8.71819e-05	0.000132395	0.000139776	2.93442e-05	2.1457e-05	3.69396e-05	3.63738e-05	2.25693e-05	2.93902e-05	6.23454e-05	4.71399e-05	3.71074e-05	2.87206e-05	2.72084e-05	2.2604e-05	3.361e-05	2.82389e-05
Alanylalanine (Ala-Ala)	Organic acids and derivatives	159.078	5.55032e-05	5.16794e-05	2.93122e-05	3.03969e-05	6.71963e-05	6.6403e-05	4.67367e-05	4.64335e-05	0.000253835	0.00015421	4.38976e-06	4.23458e-06	3.27379e-05	3.52542e-05	1.50214e-05	1.3931e-05	5.53504e-07	9.22687e-07	1.43374e-06	1.44382e-06
Pseudouridine	Nucleosides, nucleotides, and analogues	243.063	4.44898e-05	4.80739e-05	3.23771e-05	3.20077e-05	6.91879e-05	6.5163e-05	3.11731e-05	3.13398e-05	1.23788e-05	8.3511e-06	2.219e-05	2.41079e-05	2.82176e-05	2.83458e-05	4.79964e-05	4.44216e-05	9.7321e-07	1.12068e-06	1.76392e-05	1.94349e-05
Levulinic acid	Organic acids and derivatives	115.04	4.03385e-05	4.14931e-05	4.11319e-05	4.3372e-05	6.92703e-05	0.000121827	3.77519e-05	3.9881e-05	1.65821e-05	9.05852e-06	7.87252e-06	8.36193e-06	7.27414e-05	3.03687e-05	1.71197e-05	1.86927e-05	1.10957e-05	1.05485e-05	1.48711e-05	1.30362e-05
Pyrogallol	Benzenoids	127.039	4.80062e-05	7.38609e-05	6.84082e-05	5.59592e-05	4.87801e-05	6.47124e-05	6.70461e-05	4.69832e-05	0.000105334	0.000137307	0.00010329	0.00010765	5.28919e-05	5.20567e-05	0.000113039	0.000131838	0.000123913	0.000133041	5.27386e-05	3.26912e-05
Desoxycortone	Lipids and lipid-like molecules	331.227	1.00604e-05	8.32301e-06	5.68038e-06	6.79551e-06	2.86776e-05	2.44205e-05	2.07016e-06	1.96084e-06	1.35557e-07	1.31844e-07	1.29855e-07	1.44988e-07	3.41516e-06	4.34589e-06	1.33741e-07	5.18164e-08	1.1305e-07	6.52676e-08	2.92192e-05	4.40229e-05
Oxoundecanoylcarnitine (Car(11:1-O))	Lipids and lipid-like molecules	344.243	2.97899e-05	3.05484e-05	4.5541e-06	5.44051e-06	7.67054e-06	1.9879e-06	5.81373e-05	6.80474e-05	5.38662e-07	4.96912e-07	8.89721e-07	7.1376e-07	3.41782e-05	1.34912e-05	2.02903e-06	2.03116e-06	5.30293e-07	1.52506e-06	2.57726e-05	4.35681e-05
Dodecadienedioylcarnitine (Car(12:2-O2))	Lipids and lipid-like molecules	370.221	5.87959e-06	6.60985e-06	2.6197e-07	3.27714e-07	1.24705e-05	1.10101e-05	7.72193e-07	7.66221e-07	2.33249e-07	4.56398e-07	9.55147e-07	5.8727e-07	6.1611e-07	3.84866e-07	2.63104e-07	9.17835e-08	4.31327e-08	1.02617e-07	1.94485e-06	2.48503e-06
Glutamate	Organic acids and derivatives	148.06	3.73767e-05	4.05891e-05	6.98682e-06	7.01923e-06	4.93515e-05	5.09475e-05	2.06648e-05	2.17598e-05	4.62317e-06	1.20258e-05	9.96104e-06	9.68784e-06	1.33206e-05	1.99196e-05	3.11291e-05	3.4272e-05	0.000261647	0.000250534	4.11989e-05	3.11359e-05
Qingyangshengenin A	Lipids and lipid-like molecules	931.466	1.12293e-07	3.70552e-07	2.5045e-06	2.77515e-06	1.97123e-09	1.94781e-09	1.63403e-06	1.84286e-06	1.72517e-09	1.86612e-09	2.09384e-09	2.16216e-09	1.20461e-05	2.61045e-06	2.71421e-09	2.7035e-09	2.65268e-09	2.6127e-09	1.5899e-09	1.7267e-09
Piperonylic acid	Organoheterocyclic compounds	165.02	9.10769e-06	6.19382e-06	5.89084e-06	5.80036e-06	7.67946e-06	3.97294e-06	6.77476e-06	7.09593e-06	6.80311e-06	1.01497e-05	5.57343e-06	3.41635e-05	8.4811e-06	8.53924e-06	7.19075e-06	1.07704e-05	1.41738e-05	7.49728e-06	3.51572e-06	3.69487e-06
4-Methylesculetin	Phenylpropanoids and polyketides	191.036	5.02722e-06	4.75236e-06	2.03596e-06	2.02502e-06	3.85185e-06	4.01346e-06	2.48619e-06	3.03456e-06	1.20322e-06	9.79985e-07	9.98291e-07	1.00126e-06	8.60081e-06	8.16072e-06	1.18696e-06	1.19624e-06	1.28419e-06	1.13599e-06	1.68615e-06	1.93599e-06
5-ketocaproate	Lipids and lipid-like molecules	129.056	5.47727e-05	4.41321e-05	1.85357e-05	1.88013e-05	3.54283e-05	3.43661e-05	4.17886e-05	4.59261e-05	2.24366e-05	1.79442e-05	9.80286e-06	1.15594e-05	3.75682e-05	2.23859e-05	1.41908e-05	9.45025e-08	2.03321e-05	2.20945e-05	1.55198e-05	1.25603e-05
Adenosine monophosphate (AMP)	Nucleosides, nucleotides, and analogues	348.071	7.72774e-07	9.51555e-07	1.58861e-07	2.05777e-07	3.07093e-07	6.14581e-07	1.29396e-06	7.96067e-07	1.68931e-06	4.6356e-07	8.45973e-06	1.64328e-05	8.21285e-07	5.5538e-07	2.68908e-05	2.98894e-05	1.72954e-05	2.11159e-05	1.13949e-06	1.64567e-06
Nicotinate mononucleotide (NaMN)	Nucleosides, nucleotides, and analogues	336.048	1.55679e-05	9.94582e-06	2.3204e-06	9.30675e-07	1.3013e-05	1.50852e-05	2.48302e-06	1.8939e-06	4.9169e-07	4.80061e-07	3.3515e-07	3.16676e-07	6.5581e-06	2.36378e-06	3.48169e-06	3.36277e-06	3.13087e-07	6.99106e-08	6.11663e-07	2.78297e-07
N1,N8-Diacetylspermidine	Organic acids and derivatives	230.186	8.30727e-06	7.99682e-06	1.04064e-05	1.06453e-05	7.82948e-06	7.63279e-06	1.32647e-05	1.28352e-05	1.09338e-05	7.76102e-06	3.42134e-07	2.94056e-07	1.31269e-05	8.19321e-06	7.64182e-07	5.49655e-07	5.81075e-07	6.15843e-07	7.62757e-06	7.24786e-06
Guanosine	Nucleosides, nucleotides, and analogues	284.1	4.2107e-05	3.87954e-05	9.04856e-06	1.00804e-05	9.67852e-05	0.000115441	6.51305e-05	6.64294e-05	1.3615e-06	3.76971e-07	9.69932e-06	1.12803e-05	5.02437e-05	2.05071e-05	2.83791e-06	2.76944e-06	1.83107e-06	7.52433e-06	1.66613e-06	6.57575e-07
Telmisartan	Benzenoids	497.236	3.62402e-07	1.10019e-07	7.79142e-06	4.6602e-06	4.48396e-06	5.89309e-06	4.90237e-07	5.18292e-07	2.26968e-06	1.45029e-06	2.67317e-06	2.07204e-06	3.67084e-06	1.89121e-06	2.50264e-06	1.82888e-06	5.86106e-07	3.86166e-07	4.99933e-07	3.69454e-07
Serine	Organic acids and derivatives	106.05	7.53736e-07	5.81436e-07	7.76575e-07	9.7564e-07	4.40961e-07	8.88739e-07	4.00032e-07	3.54842e-07	5.22004e-05	6.83602e-05	1.84944e-07	5.70442e-07	3.63682e-07	6.65146e-07	4.41124e-06	1.94777e-06	3.73548e-05	3.67217e-05	4.98948e-07	4.59036e-07
Pyruvaldehyde	Organic oxygen compounds	71.0141	1.36099e-05	1.57853e-05	3.40487e-05	3.29832e-07	3.01784e-05	2.926e-05	1.432e-05	1.5171e-05	5.55741e-05	6.89945e-05	1.70102e-05	1.88329e-05	2.91832e-05	1.39172e-05	2.48449e-05	2.89458e-05	3.62813e-05	4.16683e-05	1.18713e-05	7.35318e-06
O-Acetylserine	Organic acids and derivatives	146.046	0.000180696	0.000142177	8.83703e-05	9.0495e-05	0.000145814	0.00014221	1.69727e-05	4.35054e-06	2.09311e-05	2.35836e-05	8.21379e-05	7.01998e-05	2.68166e-05	6.13203e-05	6.96201e-05	8.02026e-05	1.26584e-05	1.31801e-05	4.28026e-05	0.000122792
N-Acetylmethionine	Organic acids and derivatives	190.055	4.45946e-05	3.04367e-05	1.21177e-05	8.99949e-06	1.76502e-05	1.89009e-05	4.15862e-07	3.89246e-06	7.32494e-08	1.69789e-07	1.5633e-06	1.07906e-06	5.73242e-06	6.18696e-06	5.16924e-07	4.59407e-07	1.08121e-07	2.94415e-08	3.55239e-05	3.94195e-05
Propionic acid	Organic acids and derivatives	73.0297	2.28879e-05	2.16502e-05	1.84348e-05	1.77959e-05	1.64797e-05	3.38849e-05	1.64509e-05	1.80491e-05	1.93379e-05	1.45063e-05	1.3168e-05	1.26458e-05	2.088e-05	2.04928e-05	1.85539e-05	1.74256e-05	1.82374e-05	1.63479e-05	1.33467e-05	1.16008e-05
Pipecolic acid	Organic acids and derivatives	130.086	5.75215e-05	5.7902e-05	9.20514e-06	1.75692e-05	1.0444e-05	1.2045e-05	1.58006e-05	1.40183e-05	3.12472e-05	3.17091e-05	3.57817e-05	4.00654e-05	1.26437e-05	1.34048e-05	0.000249159	0.000279137	7.66521e-08	2.00478e-05	2.66183e-05	2.75783e-05
Cyclo(L-Phe-L-Pro)	Organic acids and derivatives	245.129	1.51485e-05	1.09301e-05	5.08668e-07	1.3622e-06	9.68114e-07	1.01701e-06	8.01325e-07	7.14543e-07	2.66159e-06	1.89415e-06	1.48669e-06	1.65121e-06	7.26019e-07	1.09062e-06	2.70612e-06	2.46387e-06	9.24633e-07	8.02311e-07	2.43329e-06	2.37942e-06
Guanidinosuccinic acid	Organic acids and derivatives	176.066	1.75468e-05	1.41475e-05	1.27256e-05	1.44526e-05	1.50256e-05	1.66926e-05	1.06342e-05	1.03292e-05	2.48282e-05	3.45427e-05	1.30641e-05	1.37411e-05	1.14643e-05	1.19942e-05	5.44101e-06	6.53074e-06	5.58118e-05	6.49468e-05	2.09402e-05	2.18084e-05
Isonicotinic acid	Organoheterocyclic compounds	124.039	1.71081e-05	2.03269e-05	6.90325e-06	7.25307e-06	1.32321e-05	1.09387e-05	6.27036e-06	5.58155e-06	3.30896e-05	2.47178e-05	1.15394e-05	7.51321e-06	1.65059e-05	1.50679e-05	6.08204e-05	5.69579e-05	3.94749e-06	4.82658e-06	6.44017e-06	6.85105e-06
Vanillin	Benzenoids	151.041	1.71176e-06	1.99005e-06	1.47674e-06	1.31387e-06	2.60054e-06	1.86774e-06	1.44598e-06	1.33769e-06	1.94368e-06	3.76788e-06	2.78196e-06	1.91183e-06	1.68446e-06	1.66483e-06	2.49719e-06	2.41806e-06	2.41016e-06	2.34677e-06	3.34348e-06	1.5155e-06
2-methylcitrate	Organic acids and derivatives	205.036	7.78759e-06	7.4742e-06	5.18743e-06	4.28585e-06	1.20267e-05	1.1802e-05	0.00010607	0.000102104	1.80747e-05	1.73086e-05	1.03788e-05	1.06435e-05	1.01658e-05	5.23448e-06	2.87545e-05	2.53117e-05	2.58917e-07	1.05586e-06	9.71467e-07	1.47609e-06
Taurine	Organic acids and derivatives	126.022	1.27775e-06	1.30974e-06	3.50622e-06	3.70164e-06	2.30839e-06	2.12905e-06	2.24735e-06	2.33882e-06	4.53984e-06	4.87319e-06	3.251e-06	3.05889e-06	1.80274e-06	2.08468e-06	2.4792e-09	4.02641e-08	3.73174e-06	3.75114e-06	1.80985e-06	1.73935e-06
3-AMINO-2-PIPERIDONE	Organic acids and derivatives	115.087	0.000237202	0.000229065	0.000238291	0.000248954	0.000244859	0.000237464	0.000408597	0.000183749	3.45743e-05	2.56555e-05	1.96095e-05	2.41064e-05	0.000112712	0.000288712	0.000332595	0.000303987	1.51754e-05	1.06022e-05	1.81532e-05	1.179e-05
Glycylleucine	Organic acids and derivatives	187.109	1.0059e-05	8.51641e-06	2.17092e-06	4.6516e-06	7.35754e-06	1.01043e-05	1.62033e-06	1.79511e-06	4.38071e-07	3.12357e-07	7.04454e-07	7.87166e-07	9.72844e-06	4.58798e-06	1.05339e-06	1.45926e-06	1.88667e-07	1.05259e-07	1.11756e-06	1.06184e-06
Inosine	Nucleosides, nucleotides, and analogues	267.074	1.15591e-05	8.3431e-06	3.21663e-06	3.43747e-06	3.42486e-05	4.30432e-05	1.71299e-05	1.75722e-05	9.92992e-06	6.27292e-06	4.56338e-07	6.24273e-07	5.10287e-06	2.80071e-06	1.0024e-06	1.14122e-06	1.67151e-06	1.61656e-06	2.71338e-06	2.70254e-06
Orotic acid	Organoheterocyclic compounds	155.01	0.000272706	0.000223769	7.16404e-05	6.64257e-05	0.000187694	0.000131646	1.40458e-05	1.39524e-05	0.000272768	0.000236509	0.000123842	0.000126739	1.99001e-05	5.50626e-05	2.04232e-06	2.0271e-06	0.000215851	0.000247296	1.40191e-05	1.82334e-05
LPC(13:0)	Lipids and lipid-like molecules	452.28	2.45461e-06	2.037e-06	1.34887e-09	1.31343e-09	5.64049e-05	8.30549e-05	2.19469e-07	3.31539e-07	1.72517e-09	1.86612e-09	2.09384e-09	2.16216e-09	7.01806e-07	3.35216e-07	2.71421e-09	2.7035e-09	2.65268e-09	2.6127e-09	5.4701e-07	6.797e-07
Anthranilic acid (Vitamin L1)	Benzenoids	136.041	6.82797e-06	7.46076e-06	6.29246e-06	5.67393e-06	4.62703e-06	4.92202e-06	1.74224e-05	1.96377e-05	3.32431e-07	6.0176e-07	6.12354e-07	5.64919e-07	6.47049e-06	8.46536e-06	8.42289e-07	7.12305e-07	1.51341e-06	1.28594e-06	1.11986e-05	1.25952e-05
Tyrosine	Organic acids and derivatives	182.081	2.96297e-05	2.75288e-05	1.25796e-05	1.2858e-05	2.49018e-05	1.72065e-05	8.53742e-06	8.30361e-06	7.74582e-05	6.30251e-05	3.94097e-06	5.10576e-06	2.06485e-05	1.07386e-05	5.30497e-06	4.092e-06	8.59579e-06	1.42973e-05	2.34923e-06	5.60179e-06
Oxohexadecatrienoylcarnitine (Car(16:4-O))	Lipids and lipid-like molecules	408.272	7.17342e-05	3.56632e-05	6.64887e-06	7.18601e-06	6.84538e-05	6.81777e-05	1.0314e-06	3.68222e-07	1.88162e-09	1.82456e-09	2.16232e-09	3.49639e-08	1.25623e-05	4.51996e-06	1.83637e-07	2.76264e-07	5.12319e-08	1.91594e-09	1.15064e-06	3.96627e-07
Thr-Phe	Organic acids and derivatives	267.135	4.26119e-06	4.87426e-06	1.19572e-06	1.59558e-06	4.20732e-06	5.42617e-06	6.56407e-07	9.32014e-07	1.39895e-06	1.25641e-06	5.86096e-07	5.91312e-07	3.83989e-06	2.86728e-06	1.86318e-06	1.87184e-06	1.49354e-06	1.63322e-06	1.10091e-06	4.70505e-07
Octacosanoic acid	Lipids and lipid-like molecules	423.422	1.92519e-06	2.14803e-06	1.47396e-06	1.25938e-06	2.16538e-06	1.88587e-06	1.67541e-06	1.80747e-06	2.08524e-06	1.76123e-06	2.15554e-06	2.36171e-06	1.70009e-06	2.03422e-06	2.51685e-06	2.59807e-06	2.7362e-06	2.87046e-06	3.57723e-06	1.98639e-06
3-Hydroxyoctanoic acid	Organic acids and derivatives	159.103	1.09388e-05	8.36723e-06	1.42828e-06	1.35655e-06	1.93668e-05	1.66843e-05	6.85504e-07	7.11614e-07	4.63175e-07	1.06019e-06	8.05387e-07	6.94592e-07	2.08489e-06	2.13116e-06	2.94537e-06	3.19453e-06	3.142e-06	3.1535e-06	1.23736e-06	9.49519e-07
Suberic acid	Lipids and lipid-like molecules	173.083	4.56078e-06	3.11111e-06	1.64061e-06	1.72858e-06	2.65072e-06	2.62458e-06	1.80765e-06	1.76841e-06	2.43729e-06	2.14561e-06	2.51186e-06	2.29934e-06	2.23385e-06	2.20833e-06	7.66085e-06	5.07459e-06	3.26185e-06	3.09585e-06	2.81975e-06	2.76803e-06
Palatinose (hydrate)	Organic oxygen compounds	341.11	2.70863e-06	2.26008e-06	0.00018059	0.000190639	3.04152e-06	3.3268e-06	0.000184566	0.000215047	5.99494e-05	0.000154895	0.00117474	0.00115929	1.17366e-06	1.6131e-06	0.00118256	0.00147154	0.00157334	0.00157112	0.000219069	0.000196672
Isomaltose	Organic oxygen compounds	341.11	2.70863e-06	2.26008e-06	0.00018059	0.000190639	3.04152e-06	3.3268e-06	0.000184566	0.000215047	5.99494e-05	0.000154895	0.00117474	0.00115929	1.17366e-06	1.6131e-06	0.00118256	0.00147154	0.00157334	0.00157112	0.000219069	0.000196672
Phloroglucinaldehyde	Benzenoids	153.02	2.14251e-05	4.23423e-05	0.000325332	0.00031554	0.000360182	0.000235535	2.11692e-05	3.01166e-05	6.40791e-07	7.11669e-07	3.04425e-07	3.98842e-07	0.000103493	0.000197946	5.15019e-07	7.34986e-07	3.53181e-06	2.58066e-06	2.37245e-06	2.39203e-06
cis-​9,​10-​Epoxystearic acid	Lipids and lipid-like molecules	297.244	9.68312e-06	3.80397e-06	1.40973e-06	1.40393e-06	1.40791e-05	3.23403e-05	1.48991e-06	2.42199e-06	1.12673e-06	2.12431e-06	3.8385e-06	2.84105e-06	3.20547e-06	3.56386e-06	5.55664e-06	3.19249e-06	3.90846e-06	4.3465e-06	2.68437e-06	3.65641e-06
Nicotinamide adenine dinucleotide (NAD)	Nucleosides, nucleotides, and analogues	664.116	1.889e-07	8.06303e-08	5.96973e-09	9.84103e-10	2.3741e-08	7.55157e-08	1.15477e-07	1.16307e-07	2.50953e-07	1.03353e-08	1.15792e-06	1.16437e-06	6.12567e-09	2.66737e-08	7.96139e-07	7.18865e-07	5.08744e-07	6.22896e-07	8.44721e-07	1.31123e-06
Fagomine	Organoheterocyclic compounds	130.086	6.28966e-05	7.17936e-05	1.0703e-05	1.12688e-05	7.0841e-06	8.69745e-06	7.4684e-06	6.86036e-06	1.32606e-05	8.30218e-05	9.00115e-06	3.65571e-05	5.56461e-06	6.98878e-06	3.99231e-05	4.47323e-05	6.01883e-05	5.92629e-05	7.83779e-06	7.2227e-06
Stachydrine	Organic acids and derivatives	144.102	5.47202e-06	8.49203e-06	5.93234e-06	4.78673e-06	5.41362e-06	7.08716e-06	5.74978e-06	4.70603e-06	4.13593e-06	3.33045e-06	3.33427e-06	3.12362e-06	5.16056e-06	5.79383e-06	6.59664e-06	6.89026e-06	2.27397e-06	1.83336e-06	6.67917e-06	5.28726e-06
H-Val-Ala-OH	Organic acids and derivatives	189.123	3.88495e-05	4.16622e-05	1.40475e-05	1.77307e-05	2.6318e-05	4.00989e-05	7.84352e-06	9.35677e-06	1.8439e-06	1.6354e-06	4.46415e-06	4.97143e-06	3.36804e-05	2.83373e-05	1.13744e-06	8.60098e-07	1.07815e-06	9.49317e-07	8.59243e-06	7.36406e-06
(2R)-3-(((2-Aminoethoxy)(hydroxy)phosphoryl)oxy)propane-1,2-diyl ditetradecanoate	Lipids and lipid-like molecules	636.459	4.69944e-07	4.26223e-08	4.67883e-08	9.84103e-10	1.29342e-09	1.26811e-09	3.17212e-06	2.87627e-06	1.88162e-09	1.82456e-09	3.28911e-07	3.85531e-07	1.03542e-06	6.98387e-07	7.90082e-07	6.64841e-07	1.92525e-09	1.37728e-08	8.56658e-06	1.64598e-05
Nicotinamide N-oxide	Organoheterocyclic compounds	139.05	8.45955e-06	2.58335e-05	8.09695e-06	8.9727e-06	1.04898e-05	7.95196e-06	1.23478e-05	9.01356e-06	8.96674e-06	9.18436e-06	5.85942e-06	6.20805e-06	7.36474e-06	7.11278e-06	1.11156e-05	2.02515e-05	1.16192e-05	9.44003e-06	5.50083e-05	5.88945e-05
4-Hydroxymethylpyrazole	Organoheterocyclic compounds	99.0552	6.10775e-06	6.99192e-06	6.50993e-06	6.98114e-06	4.73785e-06	4.88722e-06	7.04367e-06	6.52529e-06	1.02995e-05	8.42946e-06	1.27865e-05	1.46036e-05	5.18165e-06	5.55896e-06	1.20915e-05	1.16362e-05	9.89463e-06	9.90287e-06	6.79453e-06	6.43161e-06
Bullatine B	Lipids and lipid-like molecules	420.274	2.02181e-05	8.28569e-06	1.42154e-05	1.62791e-05	1.10197e-05	2.01898e-05	8.14701e-06	7.47151e-06	2.55591e-07	6.34002e-07	1.42012e-06	1.17823e-06	2.0971e-05	1.61147e-05	1.59903e-06	9.02502e-07	1.27316e-06	1.20762e-06	1.0761e-06	9.23828e-07
Turanose	Organic oxygen compounds	341.11	2.70863e-06	2.26008e-06	0.00018059	0.000190639	3.04152e-06	3.3268e-06	0.000184566	0.000215047	5.99494e-05	0.000154895	0.00117474	0.00115929	1.17366e-06	1.6131e-06	0.00118256	0.00147154	0.00157334	0.00157112	0.000219069	0.000196672
N-(3-Oxooctanoyl)-DL-homoserine lactone	Organic acids and derivatives	242.139	4.47747e-06	1.46499e-06	1.19445e-06	3.52885e-06	4.35895e-06	1.52149e-06	2.15168e-06	1.10028e-06	6.47432e-07	7.00888e-07	0.000145326	0.000119218	3.86548e-06	3.65608e-06	8.5336e-07	6.68752e-07	5.66078e-07	4.08802e-07	2.32755e-06	2.81697e-06
Harmalol (hydrochloride)	Alkaloids and derivatives	201.102	3.22142e-06	2.75843e-06	1.36773e-06	1.48192e-06	1.68873e-06	1.82504e-06	2.02977e-06	2.13431e-06	1.09793e-06	7.36763e-07	2.11749e-06	4.13535e-07	2.35841e-06	2.01898e-06	2.37376e-06	2.26268e-06	1.58845e-07	1.91458e-06	3.75472e-06	3.95196e-06
Abacavir	Nucleosides, nucleotides, and analogues	287.16	1.48426e-05	2.01149e-05	8.01996e-05	4.92272e-05	2.87339e-05	2.09998e-05	1.31387e-05	1.364e-05	1.04768e-06	6.60292e-07	1.69971e-06	1.5914e-06	0.000152031	4.09456e-05	2.05252e-06	7.26739e-07	1.69452e-06	1.60144e-06	1.4056e-06	1.31005e-06
Ectoine	Organic acids and derivatives	143.081	1.78916e-05	1.84548e-05	6.44831e-06	3.23175e-06	0.000144093	0.000163147	8.73938e-06	7.14881e-06	0.000244179	0.000103963	0.000231848	0.00016795	3.86093e-06	2.66359e-06	6.23839e-06	6.00684e-06	3.00449e-06	3.08745e-06	2.72437e-06	2.66826e-06
Trolox	Organoheterocyclic compounds	249.114	7.64955e-06	6.1823e-06	3.82446e-06	4.94079e-06	7.22254e-06	6.31601e-06	1.11649e-06	1.21746e-06	3.0792e-08	8.07378e-08	3.07029e-08	5.35326e-08	8.21884e-06	6.24851e-06	7.34434e-08	7.66092e-08	5.30409e-08	6.54734e-08	6.09041e-08	7.7361e-08
Phenylacetic acid	Benzenoids	135.046	3.71275e-05	2.49175e-05	3.16819e-06	2.93031e-06	3.62936e-06	3.61486e-06	3.2006e-06	2.41504e-06	3.58514e-06	3.571e-06	0.000144087	0.0001637	2.91935e-06	1.03034e-05	8.52262e-06	9.21533e-06	1.83e-05	1.71077e-05	5.76442e-06	5.24788e-06
3,4-Dihydroxybenzoic acid (Protocatechuic acid)	Benzenoids	153.02	3.11849e-06	4.81855e-06	2.46417e-05	2.36157e-05	4.36242e-05	2.2265e-05	2.41294e-06	2.93134e-06	6.1698e-07	6.27081e-07	5.57122e-07	1.00006e-06	8.58051e-06	1.63365e-05	3.72344e-05	7.56812e-05	9.14539e-07	7.76829e-07	5.1349e-07	5.44952e-07
Gly-Gly-Leu	Organic acids and derivatives	244.131	2.00132e-05	1.77355e-05	1.11996e-05	1.28452e-05	5.41471e-06	9.2985e-06	2.07317e-06	2.27235e-06	6.89075e-07	6.56026e-07	3.09215e-07	4.93618e-07	5.64735e-05	2.52494e-05	5.79724e-07	3.83601e-07	2.45377e-07	2.74276e-07	1.22682e-06	2.01676e-06
Maltotetraose	Organic oxygen compounds	665.217	2.57455e-05	1.73009e-05	1.43101e-05	1.96221e-05	3.34395e-05	2.79281e-05	4.64706e-05	4.76519e-05	1.72517e-09	3.05321e-07	1.89148e-06	1.55162e-06	1.33482e-05	1.9335e-05	3.36627e-05	3.40691e-05	1.89796e-05	2.34376e-05	2.49949e-05	2.15439e-05
Manninotriose	Lipids and lipid-like molecules	503.163	8.03146e-07	6.65208e-07	1.62456e-05	1.88502e-05	1.49734e-06	1.4408e-06	9.52272e-06	1.1577e-05	5.213e-06	1.51752e-05	3.40549e-07	1.029e-06	1.73467e-07	3.83204e-07	0.000113058	0.000106064	3.6214e-06	6.7594e-06	1.32798e-05	1.87104e-05
Glu-Glu	Organic acids and derivatives	275.089	1.69308e-06	1.55338e-06	1.67219e-06	1.77156e-06	9.38687e-06	1.09369e-05	8.62192e-07	9.16137e-07	6.3051e-07	8.23645e-07	2.61851e-07	3.93356e-07	3.13865e-06	3.08015e-06	9.50188e-08	1.50265e-07	2.14703e-07	2.40666e-07	7.63815e-08	1.36592e-07
Argininosuccinic acid	Organic acids and derivatives	291.13	1.75688e-07	2.44618e-07	1.39327e-06	1.60507e-06	5.77804e-07	1.06422e-06	4.38755e-06	4.45237e-06	2.96398e-05	3.96661e-05	1.75633e-07	8.918e-07	9.68704e-07	7.98947e-07	1.14416e-07	1.93667e-07	2.94168e-05	3.1747e-05	5.77466e-07	5.36625e-07
Phenazopyridine (hydrochloride)	Organoheterocyclic compounds	214.107	4.51114e-05	4.12526e-05	1.10833e-05	1.36405e-05	3.32286e-05	1.42787e-05	1.36935e-05	1.03671e-05	1.13184e-06	1.19212e-06	4.08534e-06	2.18756e-06	3.64577e-05	2.65991e-05	1.62544e-06	1.38536e-06	1.26512e-06	1.12782e-06	1.15064e-06	3.40171e-07
3,5-Dimethoxybenzoic acid	Benzenoids	181.051	3.7677e-05	4.38693e-05	1.95643e-05	2.57451e-05	2.15564e-05	2.3596e-05	0.000414088	0.000369309	4.82733e-06	2.24797e-06	3.49788e-07	4.28242e-07	0.000481228	0.000137597	1.75049e-06	1.72186e-06	1.39737e-06	2.05034e-06	1.13227e-06	1.91149e-06
Neriifolin	Lipids and lipid-like molecules	533.31	1.45441e-05	1.77364e-05	1.85186e-06	1.91292e-06	1.80148e-06	2.4264e-06	2.99916e-06	3.67904e-06	1.72517e-09	1.86612e-09	2.09384e-09	2.16216e-09	8.03993e-06	5.89291e-06	2.71421e-09	2.7035e-09	2.65268e-09	2.6127e-09	1.55459e-07	1.60448e-07
Isocaproic acid	Lipids and lipid-like molecules	115.077	3.329e-05	4.52323e-05	2.07408e-05	2.03602e-05	2.40385e-05	2.32591e-05	2.41347e-05	2.54076e-05	1.28555e-05	6.98468e-06	6.88905e-06	7.32449e-06	2.6993e-05	2.67265e-05	1.93548e-05	1.45626e-05	8.82805e-06	8.61294e-06	1.1855e-05	1.31472e-05
D-(+)-Melezitose	Organic oxygen compounds	505.175	1.00981e-06	1.42764e-07	3.39662e-06	3.48538e-06	3.70456e-07	4.71354e-07	3.08147e-06	3.66301e-06	1.14946e-05	3.468e-05	1.66182e-05	1.73273e-05	6.08731e-07	1.21623e-06	0.000116047	0.000102089	1.25339e-05	1.07795e-05	3.11593e-06	5.2589e-06
2-Hydroxyoctanoic acid	Lipids and lipid-like molecules	159.103	1.09388e-05	8.36723e-06	1.42828e-06	1.35655e-06	1.93668e-05	1.66843e-05	6.85504e-07	7.11614e-07	4.63175e-07	1.06019e-06	8.05387e-07	6.94592e-07	2.08489e-06	2.13116e-06	2.94537e-06	3.19453e-06	3.142e-06	3.1535e-06	1.23736e-06	9.49519e-07
6-Hydroxynorleucine	Organic acids and derivatives	148.097	6.26024e-06	4.82949e-06	1.73191e-06	6.45065e-06	7.10347e-06	6.59588e-06	2.64917e-06	3.081e-06	0.000790079	0.000587424	9.3622e-06	2.15249e-06	2.32592e-06	2.0892e-06	8.93955e-06	7.73218e-06	9.5059e-05	9.42212e-05	6.56813e-05	4.99484e-05
Indoleacetic acid	Organoheterocyclic compounds	174.057	1.20736e-05	7.03785e-06	2.83168e-07	2.58612e-07	2.77808e-07	3.9795e-07	3.47965e-07	3.51545e-07	3.22277e-06	6.14831e-07	2.2703e-06	2.28678e-06	3.00553e-07	3.96098e-07	5.18242e-07	6.89031e-07	8.5063e-07	8.71623e-07	4.36921e-07	4.066e-07
4-Hydroxycinnamic acid	Phenylpropanoids and polyketides	163.041	1.10744e-06	1.35446e-06	1.3812e-06	1.33362e-06	1.39663e-06	1.5151e-06	1.43301e-06	1.32586e-06	1.79653e-06	1.75493e-06	1.46746e-05	1.5282e-05	1.37872e-06	1.40426e-06	4.96106e-06	1.46272e-06	1.36429e-06	1.41778e-06	8.44541e-07	9.42084e-07
Hexanoylglycine	Organic acids and derivatives	172.099	3.00224e-06	2.58838e-06	1.42553e-06	1.37317e-06	2.42937e-06	2.4798e-06	1.95193e-06	2.49294e-06	6.23928e-07	5.98458e-07	1.04769e-06	6.00412e-07	3.59932e-06	2.98453e-06	5.02997e-05	5.26139e-05	8.28506e-07	9.09098e-07	1.51778e-06	3.11549e-06
1-oleoyl-2-myristoyl-sn-glycero-3-phosphocholine	Lipids and lipid-like molecules	732.552	3.50845e-06	1.47407e-06	8.20705e-08	9.84103e-10	2.94243e-06	4.24505e-06	2.63571e-08	1.16094e-09	1.88162e-09	1.82456e-09	1.59113e-05	1.12448e-05	1.18699e-09	1.35779e-09	6.74706e-06	7.15075e-06	1.47245e-06	2.8898e-06	1.47473e-09	1.48235e-09
Azeliragon	Benzenoids	532.272	1.67441e-06	1.07709e-06	8.37442e-07	1.21108e-06	6.84752e-07	1.30754e-06	5.38279e-07	9.69691e-07	1.22032e-06	6.9898e-07	1.04353e-06	1.95445e-06	8.97924e-07	2.62741e-06	1.11208e-06	1.1585e-06	8.74678e-07	8.95542e-07	5.1889e-07	5.58559e-07
Isodeoxycholic acid	Lipids and lipid-like molecules	391.287	1.70683e-07	1.8696e-07	1.35718e-07	1.32746e-07	1.48596e-07	1.61192e-07	5.57734e-08	6.93402e-07	1.57485e-07	2.01114e-07	9.37768e-08	2.33766e-07	2.06233e-07	1.67384e-07	1.45055e-07	3.1393e-07	2.92995e-07	2.86414e-07	1.91448e-07	1.52335e-07
5-Oxooctanoic acid	Lipids and lipid-like molecules	157.088	3.59789e-05	3.445e-05	2.18401e-05	2.02015e-05	3.06726e-05	3.09431e-05	5.14773e-06	4.94412e-06	3.12088e-06	1.39987e-06	5.61085e-06	5.97262e-06	2.63023e-05	2.68774e-05	5.64438e-06	5.94988e-06	8.71037e-06	8.29645e-06	1.66087e-05	1.84488e-05
2-Phenyllactic acid	Benzenoids	165.056	2.16532e-05	2.55663e-05	2.73745e-05	2.58792e-05	5.58764e-05	5.01083e-05	1.57195e-05	1.4291e-05	0.000364761	0.00011202	0.000145639	0.000219698	1.11065e-05	1.9415e-05	9.17475e-05	0.000117426	1.47817e-06	2.90716e-06	0.000232702	0.000234161
Sucrose	Organic oxygen compounds	341.11	2.70863e-06	2.26008e-06	0.00018059	0.000190639	3.04152e-06	3.3268e-06	0.000184566	0.000215047	5.99494e-05	0.000154895	0.00117474	0.00115929	1.17366e-06	1.6131e-06	0.00118256	0.00147154	0.00157334	0.00157112	0.000219069	0.000196672
Galactinol	Organic oxygen compounds	341.11	2.70863e-06	2.26008e-06	0.00018059	0.000190639	3.04152e-06	3.3268e-06	0.000184566	0.000215047	5.99494e-05	0.000154895	0.00117474	0.00115929	1.17366e-06	1.6131e-06	0.00118256	0.00147154	0.00157334	0.00157112	0.000219069	0.000196672
Oxotetradecanoylcarnitine (Car(14:1-O))	Lipids and lipid-like molecules	386.29	9.2611e-05	3.95436e-05	1.27537e-06	1.42543e-06	0.000157573	0.00017928	5.54704e-07	4.83032e-07	2.2657e-07	3.2629e-07	1.00436e-06	1.00815e-06	1.01916e-06	9.62787e-07	3.87863e-07	2.16941e-07	3.80325e-07	2.08294e-07	5.84288e-07	5.10905e-07
Arachidonic acid (AA)	Lipids and lipid-like molecules	303.234	1.60378e-06	6.17063e-07	7.86285e-07	2.79439e-07	1.72657e-06	6.49943e-07	4.38913e-07	1.9847e-06	5.85781e-06	3.21514e-06	6.54514e-06	1.81096e-06	1.20531e-06	5.14008e-07	2.62517e-06	1.08087e-05	1.91592e-06	1.83472e-06	1.19531e-06	1.30372e-06
Eicosapentaenoic acid	Lipids and lipid-like molecules	301.218	3.53286e-06	1.73451e-06	1.59464e-06	1.58897e-06	3.09395e-06	1.49807e-06	1.38808e-06	4.33297e-06	1.01835e-05	5.50917e-06	1.07623e-05	2.18135e-06	5.06991e-06	1.61693e-06	4.74633e-06	1.76e-05	3.70838e-06	2.54411e-06	1.66152e-06	2.16181e-06
Azelaic acid	Lipids and lipid-like molecules	187.098	1.52868e-05	8.28941e-06	3.93396e-06	4.53269e-06	6.27545e-06	6.55088e-06	4.08694e-06	5.04699e-06	8.99734e-06	7.45549e-06	8.78814e-06	6.44371e-06	5.84182e-06	6.22103e-06	1.21615e-05	9.99811e-06	1.122e-05	1.00873e-05	7.89604e-06	9.57707e-06
o-Tyrosine	Organic acids and derivatives	180.067	7.88629e-06	7.36677e-06	1.14943e-05	1.25525e-05	6.47929e-06	1.31066e-05	6.72703e-06	7.21617e-06	6.99679e-06	7.86247e-06	2.01842e-06	1.02359e-06	7.97487e-06	8.42509e-06	9.78811e-07	1.2061e-06	1.00221e-05	9.91039e-06	2.66793e-06	2.33226e-06
3-Methylxanthine	Organoheterocyclic compounds	165.042	1.09497e-05	1.17687e-05	2.79446e-06	3.05432e-06	5.03198e-05	4.42481e-05	1.8685e-06	1.76565e-06	1.19242e-06	6.52163e-07	1.12528e-05	6.30364e-07	2.99581e-06	2.34566e-06	5.8502e-05	4.77185e-05	1.00848e-06	1.2792e-06	9.33745e-06	8.91194e-06
Pipecolamide	Organic acids and derivatives	129.102	5.49345e-05	4.95715e-05	6.00202e-05	6.18224e-05	3.47269e-05	3.39415e-05	2.83837e-05	2.89701e-05	6.60973e-05	6.13607e-05	6.5192e-05	6.22279e-05	1.806e-05	2.83581e-05	6.61701e-05	7.01662e-05	4.74999e-05	5.83468e-05	4.78734e-05	4.24615e-05
5-Acetyluracil	Organic oxygen compounds	155.045	3.94266e-06	9.02699e-07	2.94951e-06	1.35666e-06	1.33565e-05	1.32474e-05	4.9642e-06	6.00103e-06	2.75492e-06	1.86226e-06	8.72503e-05	9.75598e-05	1.03818e-06	9.40814e-07	9.86918e-07	8.35565e-07	1.13226e-05	7.58183e-06	6.86199e-06	1.4831e-05
4-Ethoxybenzoic acid	Benzenoids	165.056	9.98412e-05	0.000119943	0.000188486	0.000150239	0.000219582	0.000268204	7.79605e-05	7.25492e-05	0.000517554	0.000476183	0.000574336	0.000905701	4.48226e-05	7.18575e-05	0.000339959	0.000542234	1.69248e-06	3.01872e-06	0.00102607	0.000950022
Oxohexadecadienoylcarnitine (Car(18:3-O))	Lipids and lipid-like molecules	438.319	2.14036e-06	1.50922e-06	4.38152e-08	1.90984e-07	2.84783e-06	4.08434e-06	2.08561e-08	5.00212e-08	1.88162e-09	1.7112e-08	1.97585e-08	4.74719e-08	1.18699e-09	2.14545e-08	2.4792e-09	2.42683e-09	1.72987e-08	1.91204e-08	1.47473e-09	3.21775e-08
DL-Norvaline	Organic acids and derivatives	116.072	1.83792e-05	2.37563e-05	1.82501e-05	1.82355e-05	1.9636e-05	2.13392e-05	1.73938e-05	1.275e-05	1.69856e-05	2.16799e-05	1.41963e-05	3.94633e-05	2.00454e-05	1.9259e-05	4.9781e-05	1.51705e-05	2.66314e-05	2.14682e-05	1.71588e-05	1.51795e-05
2'-Hydroxy-5'-methylacetophenone	Organic oxygen compounds	149.061	2.07758e-06	1.79148e-06	1.9876e-06	2.16434e-06	4.66799e-06	3.07451e-06	1.9901e-06	2.35393e-06	1.57871e-06	1.72419e-06	3.15402e-06	4.15603e-06	2.58528e-06	3.56506e-06	6.49986e-06	7.40489e-06	5.63066e-06	4.6124e-06	1.99097e-06	2.45594e-06
Sebacic acid	Lipids and lipid-like molecules	201.114	3.34343e-06	2.77577e-06	1.41769e-06	1.50019e-06	2.29678e-06	2.27382e-06	1.47538e-06	1.66362e-06	2.15494e-06	2.0387e-06	2.51435e-06	2.21061e-06	2.02598e-06	2.10551e-06	3.06727e-06	2.9694e-06	3.39802e-06	2.96794e-06	1.817e-06	2.10518e-06
Pivagabine	Organic acids and derivatives	186.114	0.00016854	0.000110068	6.20405e-05	6.30555e-05	2.99896e-05	4.03799e-05	8.22123e-06	6.95434e-06	5.03e-05	4.35828e-05	5.18638e-05	5.91886e-05	0.000146196	0.000115292	6.94276e-05	4.8809e-05	5.5077e-05	4.39129e-05	4.19998e-05	6.16875e-05
3-Succinoylpyridine	Organic acids and derivatives	178.052	3.26042e-06	3.48923e-06	2.6766e-06	2.58811e-06	1.85308e-06	2.59838e-06	2.55522e-06	2.42497e-06	3.34544e-07	3.75732e-07	3.22082e-07	3.68005e-07	3.12024e-06	2.33883e-06	3.24578e-05	2.56979e-05	5.24669e-07	4.51845e-07	3.10938e-07	3.16205e-07
Tyramine	Benzenoids	138.091	1.72047e-05	1.39849e-05	3.12673e-06	3.90265e-06	2.76831e-06	2.86135e-06	3.24341e-06	3.4643e-06	7.25559e-06	6.137e-06	4.66353e-06	4.60218e-06	2.12162e-06	2.84236e-06	3.91181e-06	3.52935e-06	4.17634e-06	3.63676e-06	3.76575e-06	5.30456e-06
sn-Glycerol 3-phosphate	Lipids and lipid-like molecules	171.007	1.81374e-05	2.41627e-05	3.50123e-06	4.01782e-06	3.08116e-05	3.18392e-05	2.56239e-06	1.94637e-06	1.32569e-06	1.60773e-06	5.42332e-06	7.35603e-06	2.759e-06	2.47416e-06	7.86122e-06	6.91711e-06	3.46257e-06	3.4331e-06	1.22437e-06	9.63499e-07
Oxalic acid	Organic acids and derivatives	88.9883	3.24908e-05	2.64199e-05	5.74967e-05	5.20408e-05	6.35485e-05	6.31251e-05	3.95642e-05	4.42168e-05	5.38192e-05	7.77532e-05	7.23545e-05	7.49049e-05	3.19853e-05	3.66088e-05	5.44281e-05	7.51994e-05	0.000111388	1.50394e-05	8.88875e-05	7.63812e-05
Sulfamerazine	Benzenoids	263.059	7.83222e-06	2.84206e-06	4.18394e-06	6.62722e-06	7.18446e-06	6.16326e-06	6.95114e-07	4.31688e-07	8.18412e-06	5.07651e-06	1.64177e-07	4.93794e-06	3.55785e-06	2.51293e-06	9.88434e-07	1.03039e-06	3.29185e-06	4.36227e-06	0.000298292	5.2238e-05
5-Aminosalicylic Acid	Benzenoids	152.036	4.20209e-06	4.67585e-06	3.65779e-06	4.01279e-06	3.52817e-06	4.73562e-06	1.29236e-06	1.20424e-06	1.47304e-06	1.47341e-06	1.24343e-06	1.38675e-06	8.37395e-06	6.45378e-06	2.06361e-06	2.99415e-06	1.00005e-06	1.03499e-06	3.10502e-06	3.3822e-06
4-Methyldaphnetin	Phenylpropanoids and polyketides	191.036	5.02722e-06	4.75236e-06	2.03596e-06	2.02502e-06	3.85185e-06	4.01346e-06	2.48619e-06	3.03456e-06	1.20322e-06	9.79985e-07	9.98291e-07	1.00126e-06	8.60081e-06	8.16072e-06	1.18696e-06	1.19624e-06	1.28419e-06	1.13599e-06	1.68615e-06	1.93599e-06
Sphingosine	Organic nitrogen compounds	300.289	0.000110306	0.00010641	7.73969e-05	7.87456e-05	0.000106864	0.000101259	9.22621e-05	9.42232e-05	0.000157016	0.00014702	0.000173404	0.000172772	9.54493e-05	0.000107667	0.000201102	0.000196654	0.000157838	0.000155147	0.000119824	0.000118513
Tetradecadienedioylcarnitine (Car(14:2-O2))	Lipids and lipid-like molecules	398.251	9.72598e-05	9.6874e-05	1.28846e-05	1.39281e-05	7.85504e-05	8.48581e-05	1.58515e-05	1.77994e-05	7.94593e-07	1.04709e-06	1.75371e-06	1.3441e-06	2.38811e-05	1.34173e-05	1.15478e-06	5.6217e-07	5.82103e-07	5.63974e-07	2.60603e-05	4.37727e-05
Dronedarone	Organic oxygen compounds	557.304	8.25941e-06	9.88146e-06	9.73923e-07	9.75274e-07	4.62421e-07	7.86508e-07	1.66333e-06	2.12161e-06	1.88162e-09	1.82456e-09	2.16232e-09	2.15258e-09	3.71106e-06	2.9466e-06	2.4792e-09	2.42683e-09	1.92525e-09	1.91594e-09	1.97322e-08	1.48235e-09
Oxooctanoylcarnitine (Car(8:1-O))	Lipids and lipid-like molecules	302.197	4.12453e-06	4.69715e-06	6.89426e-07	7.7204e-07	1.70092e-05	1.66315e-05	1.47946e-06	1.41195e-06	1.22203e-08	1.82456e-09	2.90259e-08	3.523e-08	1.24875e-06	8.32093e-07	2.4792e-09	2.42683e-09	1.50957e-08	1.91594e-09	7.95706e-07	7.06103e-07
Aconine	Lipids and lipid-like molecules	500.283	9.04758e-06	7.28063e-06	2.12447e-06	2.15276e-06	1.05905e-06	1.37006e-06	5.36168e-06	6.60231e-06	1.88162e-09	1.82456e-09	2.16232e-09	2.15258e-09	8.40403e-07	2.73485e-06	2.4792e-09	2.42683e-09	1.92525e-09	1.91594e-09	9.34849e-06	7.67627e-06
MOPS	Organoheterocyclic compounds	210.079	1.17754e-06	1.26499e-06	3.65699e-06	4.2124e-06	9.80825e-05	7.99742e-05	1.04249e-06	1.00289e-06	1.05812e-06	9.10166e-07	8.72199e-06	6.67957e-06	1.30007e-06	1.88475e-06	0.000103415	9.27559e-05	1.68647e-06	1.56374e-06	4.94881e-06	5.92021e-06
Lauramine oxide	Organic nitrogen compounds	230.248	2.22604e-05	1.44764e-05	0.000255074	0.000325538	0.000689059	0.000464225	0.000399878	0.00044126	0.000268456	0.000314751	0.000475601	0.0004885	0.000301372	0.000434662	0.000272931	0.000195539	0.000245261	0.000129512	0.000388955	6.8183e-05
trans-Zeatin	Organoheterocyclic compounds	220.118	0.000133528	0.000102968	0.00059473	0.000850518	2.71652e-05	2.27279e-05	2.43295e-06	2.43534e-06	1.01166e-06	1.05254e-06	4.2798e-06	1.09897e-06	1.44162e-05	3.70566e-05	2.74054e-05	2.39766e-05	7.56074e-06	8.2208e-06	1.21675e-05	1.23602e-05
Oxodecadienoylcarnitine (Car(10:3-O))	Lipids and lipid-like molecules	326.194	1.43116e-05	1.85684e-05	5.32536e-06	5.15134e-06	1.11828e-05	1.04173e-05	8.41901e-06	8.47334e-06	1.30466e-06	9.77566e-07	1.56963e-06	1.58429e-06	4.18772e-06	3.85534e-06	1.53277e-06	1.62202e-06	1.3759e-06	1.35662e-06	4.05246e-06	2.20352e-06
Glucose 6-phosphate	Organic oxygen compounds	259.023	8.71118e-06	5.67447e-06	1.12123e-06	1.30021e-06	1.02111e-05	1.04325e-05	6.19056e-06	5.71192e-06	1.63042e-05	1.54165e-05	6.64065e-07	1.49886e-06	1.69094e-06	1.60761e-06	4.87668e-07	3.14799e-07	8.74312e-07	1.13271e-06	6.91188e-06	9.38977e-06
Mesaconic acid	Lipids and lipid-like molecules	129.02	1.19345e-05	1.29938e-05	8.21579e-06	1.04196e-05	9.10741e-06	1.41987e-05	1.31488e-05	1.22924e-05	2.20916e-05	2.57141e-05	5.07339e-05	5.08134e-05	7.52928e-06	8.19631e-06	3.64885e-05	4.28864e-05	1.22666e-05	1.5781e-05	3.1907e-05	3.2866e-05
Pyrraline	Organic acids and derivatives	253.12	1.75078e-06	1.9898e-06	1.79587e-05	3.20025e-05	9.20497e-06	9.32089e-06	1.06104e-05	9.81539e-06	2.21656e-05	7.07121e-05	6.59676e-08	1.26661e-05	1.10543e-05	1.43304e-05	3.83121e-05	6.77431e-05	6.45569e-05	7.75309e-05	7.52992e-06	5.98193e-06
Dodecyl gallate	Benzenoids	337.206	8.73191e-06	4.2879e-06	9.68369e-07	2.15468e-06	2.82449e-06	2.75628e-06	1.46407e-06	4.50972e-06	7.96019e-06	5.27152e-06	4.30803e-06	4.56028e-06	6.39918e-06	6.36087e-06	5.56783e-06	4.21717e-06	5.64621e-06	4.6443e-06	1.29706e-05	5.37912e-06
3,5-Dihydroxyacetophenone	Organic oxygen compounds	151.041	1.71176e-06	1.99005e-06	1.47674e-06	1.31387e-06	2.60054e-06	1.86774e-06	1.44598e-06	1.33769e-06	1.94368e-06	3.76788e-06	2.78196e-06	1.91183e-06	1.68446e-06	1.66483e-06	2.49719e-06	2.41806e-06	2.41016e-06	2.34677e-06	3.34348e-06	1.5155e-06
Allose	Organic oxygen compounds	203.053	1.44696e-05	2.80037e-05	3.96983e-05	3.83931e-05	1.76422e-05	2.8675e-05	1.24022e-05	7.4703e-06	1.95137e-05	5.68783e-05	1.0585e-05	3.48523e-05	2.51644e-05	2.04607e-05	3.29623e-05	5.553e-05	3.70293e-05	5.24351e-05	2.08184e-05	1.75066e-05
Doxazosin (mesylate)	Organoheterocyclic compounds	452.197	8.75442e-07	1.11675e-06	1.02815e-08	1.28997e-08	7.04775e-07	6.85527e-07	4.41587e-07	3.67611e-07	1.88162e-09	1.82456e-09	2.16232e-09	2.15258e-09	7.36094e-08	5.90434e-08	4.22206e-08	2.42683e-09	1.92525e-09	1.91594e-09	3.63307e-08	1.48235e-09
10-Hydroxydecanoic acid	Organic acids and derivatives	187.135	6.44719e-06	5.43794e-06	2.43623e-06	2.85222e-06	5.0604e-06	5.90578e-06	1.02193e-06	2.63925e-06	2.32789e-06	2.12776e-06	5.56363e-06	4.56753e-06	2.50371e-06	3.37496e-06	2.94564e-06	2.78966e-06	2.51431e-06	2.6435e-06	2.9985e-06	7.10971e-06
Flavin mononucleotide (FMN)	Nucleosides, nucleotides, and analogues	455.099	7.2024e-07	8.6615e-07	8.99415e-07	6.71329e-07	1.4301e-06	2.24032e-06	1.02197e-06	1.09062e-06	3.81343e-08	2.45582e-07	1.27319e-06	1.44135e-06	2.42183e-06	1.93728e-06	6.88451e-07	7.31425e-07	2.65268e-09	2.6127e-09	3.99048e-07	9.28029e-07
2-Methylglutaric acid	Lipids and lipid-like molecules	145.051	1.72637e-05	1.62325e-05	1.2568e-05	1.18531e-05	3.07592e-05	3.18396e-05	1.47868e-05	1.47458e-05	1.75905e-05	2.0145e-05	3.57984e-05	3.86522e-05	1.70886e-05	1.6215e-05	4.88443e-05	4.91034e-05	2.34803e-05	2.41749e-05	1.49478e-05	1.65847e-05
3-Methylglutaric acid	Lipids and lipid-like molecules	145.051	1.72637e-05	1.62325e-05	1.2568e-05	1.18531e-05	3.07592e-05	3.18396e-05	1.47868e-05	1.47458e-05	1.75905e-05	2.0145e-05	3.57984e-05	3.86522e-05	1.70886e-05	1.6215e-05	4.88443e-05	4.91034e-05	2.34803e-05	2.41749e-05	1.49478e-05	1.65847e-05
7-Methylxanthine	Organoheterocyclic compounds	165.042	1.09497e-05	1.17687e-05	2.79446e-06	3.05432e-06	5.03198e-05	4.42481e-05	1.8685e-06	1.76565e-06	1.19242e-06	6.52163e-07	1.12528e-05	6.30364e-07	2.99581e-06	2.34566e-06	5.8502e-05	4.77185e-05	1.00848e-06	1.2792e-06	9.33745e-06	8.91194e-06
Hoechst 33342	Organoheterocyclic compounds	453.236	2.17392e-05	2.7161e-05	1.56487e-06	1.58272e-06	2.20148e-05	2.37859e-05	1.7714e-07	1.24714e-07	2.83784e-08	1.82456e-09	2.16232e-09	5.49991e-08	4.87771e-07	4.19815e-06	3.11426e-07	4.27081e-07	1.92525e-09	3.31236e-08	4.07506e-06	4.51105e-06
3,4-Diaminoanisole	Benzenoids	139.087	6.69752e-06	6.0386e-06	2.61545e-05	1.69986e-05	7.41067e-06	6.93104e-06	2.22239e-06	2.22287e-06	3.30952e-06	3.46105e-06	2.32351e-06	5.69551e-06	1.14799e-05	7.14144e-06	6.49247e-06	5.97069e-06	4.9426e-06	4.911e-06	3.99983e-06	4.26799e-06
Uridine 5'-monophosphate (UMP)	Nucleosides, nucleotides, and analogues	323.03	1.83056e-06	1.65383e-06	4.15721e-08	1.74448e-08	9.24382e-07	1.07985e-06	2.05394e-06	1.82695e-06	3.7569e-07	6.56923e-08	1.45936e-06	2.84331e-06	6.66045e-07	5.63478e-07	2.22527e-06	1.8351e-06	2.4359e-06	3.36109e-06	1.23298e-06	1.78434e-06
Fumaric acid	Organic acids and derivatives	115.004	8.60231e-05	7.78917e-05	0.000144535	0.000145831	4.95893e-05	8.75754e-05	0.000178633	0.00016751	9.89679e-05	0.00015436	2.02522e-06	3.56998e-06	5.22842e-05	7.06073e-05	1.01804e-05	6.16398e-06	0.000153757	0.000100753	8.01007e-06	5.21879e-06
2-Methylbenzoic acid	Benzenoids	135.046	0.000155008	0.000105121	4.60041e-06	3.61288e-06	5.56214e-06	5.89737e-06	5.78425e-06	4.83851e-06	1.72517e-09	1.84138e-07	0.00108079	0.00100737	5.0718e-06	4.01792e-06	3.10406e-05	3.50979e-05	8.04414e-05	8.17301e-05	1.48144e-05	1.79062e-05
2,5-Dihydroxyacetophenone	Organic oxygen compounds	151.041	1.71176e-06	1.99005e-06	1.47674e-06	1.31387e-06	2.60054e-06	1.86774e-06	1.44598e-06	1.33769e-06	1.94368e-06	3.76788e-06	2.78196e-06	1.91183e-06	1.68446e-06	1.66483e-06	2.49719e-06	2.41806e-06	2.41016e-06	2.34677e-06	3.34348e-06	1.5155e-06
Allopurinol	Organoheterocyclic compounds	137.046	0.000126256	0.000122581	5.53269e-05	6.29811e-05	0.000126105	0.000156971	0.000109609	0.000116717	1.50586e-05	7.95444e-06	1.0707e-05	1.18145e-05	7.74748e-05	5.65652e-05	3.6837e-05	3.36965e-05	3.7154e-06	2.8378e-06	2.74538e-05	2.80522e-05
alpha-Linolenic acid	Lipids and lipid-like molecules	277.218	2.34422e-06	2.22791e-06	1.59028e-06	1.45729e-06	2.2149e-06	2.27371e-06	1.79332e-06	1.77867e-06	1.86151e-06	2.00457e-06	2.83413e-06	2.59672e-06	2.3473e-06	2.26222e-06	3.04759e-06	3.19095e-06	3.12582e-06	3.16128e-06	1.89144e-06	1.9999e-06
2-Aminooctanoic acid	Organic acids and derivatives	158.119	1.6958e-06	1.59454e-06	2.81674e-06	3.13736e-06	1.08417e-06	1.21005e-06	2.0248e-06	2.06556e-06	1.54219e-06	1.75675e-06	1.58486e-06	1.57477e-06	3.07355e-06	2.83164e-06	2.07588e-06	1.99396e-06	2.22491e-06	2.02248e-06	2.87608e-05	2.29506e-05
2-Methylguanosine	Nucleosides, nucleotides, and analogues	298.115	2.71501e-05	2.89539e-05	4.60919e-05	4.78288e-05	4.45023e-05	3.17399e-05	3.38517e-05	3.54684e-05	8.01641e-05	4.01296e-05	3.8772e-05	3.7918e-05	7.36804e-06	1.4574e-05	5.40371e-05	6.7153e-05	9.55611e-06	1.05952e-05	4.97966e-06	3.70347e-06
2-Hydroxymethyl benzoic acid	Benzenoids	151.041	8.08172e-06	7.37374e-06	3.97364e-06	4.45433e-06	8.9538e-06	9.88508e-06	3.69898e-06	5.02092e-06	1.20014e-05	1.37125e-05	0.000311936	0.000137593	8.11697e-06	8.32301e-06	7.31856e-06	6.64678e-06	1.9269e-05	1.43873e-05	3.53928e-06	4.12893e-06
H-Val-Tyr-OH	Organic acids and derivatives	281.148	0.000119694	0.000246678	0.000278484	0.000164871	3.78769e-05	5.07196e-05	0.00018185	0.000178867	1.58328e-06	7.89049e-07	1.583e-05	1.33295e-05	0.000123186	9.51808e-05	1.32686e-06	1.81319e-06	1.85414e-06	2.01555e-06	6.13865e-05	5.60493e-05
5,2'-O-Dimethylcytidine	Nucleosides, nucleotides, and analogues	272.124	5.88941e-06	7.80637e-06	1.66743e-05	1.69987e-05	6.74316e-06	6.74924e-06	3.52576e-05	3.45439e-05	2.32349e-05	1.25614e-05	6.33592e-05	6.15177e-05	7.75232e-06	7.69249e-06	6.51809e-05	5.61769e-05	5.38485e-06	5.75005e-06	6.34336e-07	8.10004e-07
Ascr#5	Organic oxygen compounds	201.077	6.83305e-06	7.62306e-06	1.29629e-05	1.31603e-05	4.51957e-06	4.82686e-06	2.72432e-05	2.72875e-05	8.32042e-07	7.78152e-07	4.64015e-07	4.47374e-07	9.40084e-06	9.40448e-06	2.33854e-07	3.03338e-07	4.47972e-07	2.02791e-07	6.27533e-06	1.00583e-05
N-Phenylacetamide	Benzenoids	136.076	3.70426e-06	3.72327e-06	4.90895e-06	4.70658e-06	3.65072e-06	3.56313e-06	3.91375e-06	3.44403e-06	6.68072e-06	6.69883e-06	7.13823e-06	7.03742e-06	3.29089e-06	4.48628e-06	7.82677e-06	7.96778e-06	6.54613e-06	6.35719e-06	4.70326e-06	4.61294e-06
Adenosine 3',5'-cyclic phosphate (cAMP)	Nucleosides, nucleotides, and analogues	330.061	7.12543e-07	4.46844e-07	2.60006e-06	3.01606e-06	2.44671e-06	3.31576e-06	2.51961e-07	1.51649e-07	3.03984e-05	1.86904e-05	7.81728e-07	5.62113e-07	1.28844e-06	6.61023e-07	8.6681e-06	6.70173e-06	1.14411e-08	1.23946e-07	1.00958e-08	1.21643e-07
3-Hydroxycinnamic acid	Phenylpropanoids and polyketides	163.041	1.10744e-06	1.35446e-06	1.3812e-06	1.33362e-06	1.39663e-06	1.5151e-06	1.43301e-06	1.32586e-06	1.79653e-06	1.75493e-06	1.46746e-05	1.5282e-05	1.37872e-06	1.40426e-06	4.96106e-06	1.46272e-06	1.36429e-06	1.41778e-06	8.44541e-07	9.42084e-07
Indigo	Organoheterocyclic compounds	263.082	8.14247e-06	7.3083e-06	4.69133e-06	4.95772e-06	5.55366e-06	9.63486e-06	5.8476e-06	6.3874e-06	1.06715e-05	7.90256e-06	1.24458e-05	6.87619e-06	6.12042e-06	7.67981e-06	1.45045e-05	7.61039e-06	5.97584e-06	1.63807e-05	8.15032e-06	8.07746e-06
p-Dimethylaminobenzaldehyde	Benzenoids	150.091	1.81205e-06	2.03962e-06	2.79314e-06	2.72772e-06	1.19685e-06	1.32483e-06	3.8608e-07	4.95805e-07	6.66611e-07	7.16455e-07	7.17514e-07	7.06063e-07	3.43608e-06	2.28137e-06	7.7597e-07	7.81264e-07	6.99805e-07	7.36098e-07	6.05448e-07	5.78171e-07
Irinotecan	Alkaloids and derivatives	587.28	1.50784e-06	1.86025e-06	1.2315e-07	1.03794e-07	2.04434e-06	2.59111e-06	2.07747e-07	3.19357e-07	1.88162e-09	1.82456e-09	2.16232e-09	2.15258e-09	2.92746e-07	3.87022e-07	1.27212e-07	1.07325e-07	1.92525e-09	1.91594e-09	7.37151e-08	2.34048e-07
Flavin adenine dinucleotide (FAD)	Nucleosides, nucleotides, and analogues	786.164	1.36175e-09	1.32218e-09	1.88509e-08	7.07314e-08	1.29342e-09	1.75892e-08	1.129e-09	2.89666e-08	1.5132e-07	1.82456e-09	7.14083e-06	5.5278e-06	2.90152e-08	3.03237e-07	3.95131e-06	5.62611e-06	1.32856e-07	2.18983e-07	4.52442e-07	6.21692e-07
Prolylalanine	Organic acids and derivatives	169.097	1.81936e-05	1.64292e-05	1.02806e-05	1.11824e-05	2.98215e-06	3.27956e-06	2.86082e-06	3.11464e-06	5.88563e-06	4.44968e-06	2.76138e-06	2.97302e-06	2.39232e-06	2.61089e-06	6.10823e-06	7.298e-06	1.56011e-05	1.51649e-05	2.83383e-06	2.52164e-06
3,6,9-Trioxaundecanedioic acid	Organic acids and derivatives	205.071	4.95681e-06	4.55173e-06	4.52962e-06	4.88385e-07	5.43193e-06	5.0209e-06	1.53477e-06	1.87437e-06	5.48531e-06	5.22099e-06	9.52214e-06	9.22702e-06	2.65599e-06	3.2938e-07	7.31136e-06	6.70822e-06	7.11158e-06	5.83971e-06	0.000804669	0.000620945
Glucose 1-phosphate	Organic oxygen compounds	261.037	2.40686e-06	8.96709e-06	8.65384e-06	8.09652e-06	2.82578e-06	1.3668e-05	4.58824e-06	3.17049e-06	4.50206e-05	6.0796e-05	0.000207442	0.000217155	1.45876e-05	1.85589e-05	0.000132222	0.00012853	5.63565e-05	5.83951e-05	0.00044552	0.00032371
Deoxycytidine	Nucleosides, nucleotides, and analogues	228.098	1.18149e-05	8.91808e-06	2.18249e-05	2.36055e-05	1.97597e-05	1.69447e-05	9.05665e-06	1.06835e-05	1.51537e-05	1.64551e-05	2.94391e-05	3.53213e-05	7.28212e-06	1.06681e-05	1.04429e-05	1.02964e-05	9.30079e-06	7.14817e-06	9.07337e-05	8.50655e-05
p-Anisic acid	Benzenoids	151.041	8.08172e-06	7.37374e-06	3.97364e-06	4.45433e-06	8.9538e-06	9.88508e-06	3.69898e-06	5.02092e-06	1.20014e-05	1.37125e-05	0.000311936	0.000137593	8.11697e-06	8.32301e-06	7.31856e-06	6.64678e-06	1.9269e-05	1.43873e-05	3.53928e-06	4.12893e-06
Uridine 5'-diphosphate (UDP)	Nucleosides, nucleotides, and analogues	405.01	1.06045e-07	4.79402e-08	9.65775e-10	9.84103e-10	1.11557e-08	2.25676e-08	6.24217e-07	5.02108e-07	1.17775e-07	9.73952e-08	1.5425e-07	1.24093e-07	3.85414e-08	1.30518e-07	2.4792e-09	2.42683e-09	3.39669e-07	3.52462e-07	1.04165e-06	1.41522e-06
6-Acetamidohexanoic acid	Lipids and lipid-like molecules	174.112	9.2308e-06	8.57889e-06	9.66743e-06	2.40579e-05	6.17238e-06	6.30618e-06	2.9408e-06	2.7117e-06	2.83252e-06	2.80837e-06	3.14304e-06	4.32014e-06	7.13266e-06	1.05368e-05	2.38193e-06	2.22037e-06	3.74356e-06	4.28635e-06	3.55274e-06	3.27415e-06
Metoprolol (Drug)	Benzenoids	268.191	1.95921e-05	1.91033e-05	9.82743e-07	9.41293e-07	0.000122707	0.000194779	1.23464e-06	1.01136e-06	5.6766e-08	1.16306e-07	2.16232e-09	2.15258e-09	1.37349e-06	6.46027e-07	3.43323e-07	1.90631e-07	1.58633e-07	6.87689e-08	3.36217e-07	4.01521e-07
PC(34:2)	unclassified	758.568	8.31504e-06	2.60409e-06	9.65775e-10	9.84103e-10	5.0105e-08	1.26811e-09	1.01484e-07	2.48281e-08	1.88162e-09	1.82456e-09	5.22081e-07	1.72879e-07	1.18699e-09	1.35779e-09	2.4792e-09	3.66265e-08	1.00387e-05	2.01802e-05	1.47473e-09	1.48235e-09
1,3-Dimethylpyrazole	Organoheterocyclic compounds	97.076	8.06627e-06	7.61437e-06	1.93445e-05	1.70182e-05	8.21216e-06	8.97199e-06	6.85512e-06	7.18125e-06	9.89221e-06	9.82044e-06	1.65691e-05	1.50376e-05	9.8106e-06	7.78461e-06	1.43487e-05	1.40828e-05	9.99717e-06	1.06532e-05	6.31882e-06	6.24724e-06
Fucose 1-phosphate	Organic oxygen compounds	243.028	1.53353e-06	1.32429e-06	6.94172e-07	4.99735e-07	1.35538e-06	1.66169e-06	2.29446e-06	2.50712e-06	3.38882e-07	5.15524e-07	7.83763e-07	8.8869e-07	2.51789e-06	1.16704e-06	5.69743e-07	4.10056e-07	3.88959e-07	5.71992e-07	2.38356e-07	1.64316e-07
2'-Deoxyguanosine 5'-diphosphate (dGDP)	Nucleosides, nucleotides, and analogues	426.024	4.38743e-08	2.55855e-08	1.34887e-09	1.31343e-09	1.97123e-09	1.29073e-08	1.61932e-09	1.62516e-09	3.87249e-08	1.86612e-09	5.99155e-07	6.13128e-07	1.95006e-09	6.90166e-09	2.065e-07	1.46355e-07	7.63999e-07	6.10696e-07	8.13286e-07	1.20679e-06
Purine	Organoheterocyclic compounds	119.035	7.15408e-05	7.60525e-05	2.02032e-05	1.90813e-05	4.72431e-05	8.89761e-05	3.29411e-05	0.000132036	1.72517e-09	1.83525e-05	0.000188969	0.000191094	0.000286284	4.53308e-05	4.16852e-05	3.83752e-05	3.55766e-05	3.48887e-05	6.32155e-05	7.3152e-05
17alpha-Hydroxyprogesterone	Lipids and lipid-like molecules	331.227	1.00604e-05	8.32301e-06	5.68038e-06	6.79551e-06	2.86776e-05	2.44205e-05	2.07016e-06	1.96084e-06	1.35557e-07	1.31844e-07	1.29855e-07	1.44988e-07	3.41516e-06	4.34589e-06	1.33741e-07	5.18164e-08	1.1305e-07	6.52676e-08	2.92192e-05	4.40229e-05
5,7-Dihydroxy-4-methylcoumarin	Phenylpropanoids and polyketides	191.036	5.02722e-06	4.75236e-06	2.03596e-06	2.02502e-06	3.85185e-06	4.01346e-06	2.48619e-06	3.03456e-06	1.20322e-06	9.79985e-07	9.98291e-07	1.00126e-06	8.60081e-06	8.16072e-06	1.18696e-06	1.19624e-06	1.28419e-06	1.13599e-06	1.68615e-06	1.93599e-06
Theanine	Organic acids and derivatives	173.094	5.59204e-05	4.25328e-05	1.23206e-05	1.29756e-05	7.91897e-05	9.26971e-05	1.14453e-05	1.49276e-05	2.68417e-06	2.35401e-06	4.56195e-06	4.85762e-06	3.93037e-05	3.50987e-05	1.16464e-05	4.20583e-06	4.23222e-06	4.06798e-06	9.74684e-06	1.09827e-05
gamma-Linolenic acid	Lipids and lipid-like molecules	277.218	2.34422e-06	2.22791e-06	1.59028e-06	1.45729e-06	2.2149e-06	2.27371e-06	1.79332e-06	1.77867e-06	1.86151e-06	2.00457e-06	2.83413e-06	2.59672e-06	2.3473e-06	2.26222e-06	3.04759e-06	3.19095e-06	3.12582e-06	3.16128e-06	1.89144e-06	1.9999e-06
3,3-Dimethylcyclohexanone	Organic oxygen compounds	127.112	5.20292e-07	6.27491e-07	1.39065e-06	4.41792e-07	3.32078e-07	8.53809e-07	7.90725e-07	5.57301e-07	8.32669e-07	1.43089e-06	7.85139e-07	8.26562e-07	2.11965e-07	9.38674e-07	1.07202e-06	1.28747e-06	5.24456e-07	4.96573e-07	3.91894e-07	4.84774e-07
Phe-Tyr	Organic acids and derivatives	329.15	1.52431e-06	1.50313e-06	3.49689e-06	3.40859e-06	1.27283e-06	1.49352e-06	1.83306e-06	1.92808e-06	2.77265e-07	4.52925e-07	1.42864e-06	6.8462e-07	1.32953e-06	1.55709e-06	3.83446e-07	8.40718e-07	2.36721e-07	2.71832e-07	1.29792e-07	1.47521e-07
Sultopride hydrochloride	Benzenoids	355.173	4.61826e-06	3.85701e-06	3.89927e-06	3.8473e-06	1.29621e-06	1.34295e-06	7.73215e-06	6.12667e-06	7.15799e-07	5.33216e-07	1.00509e-06	9.19269e-07	5.3303e-06	4.81439e-06	1.01404e-06	7.38952e-07	4.3183e-07	3.39989e-07	7.07361e-07	1.99152e-07
5-Acetylamino-6-amino-3-methyluracil (AAMU)	Organic nitrogen compounds	181.071	4.62351e-06	5.07659e-06	9.6643e-06	1.20285e-05	2.41062e-06	1.38724e-06	2.32569e-05	2.4583e-05	2.46053e-05	2.14292e-05	0.000313558	0.000340115	8.17659e-06	9.56926e-06	6.30921e-06	6.39503e-06	1.63266e-05	1.55144e-05	8.17456e-06	5.29701e-06
N-Acetylputrescine	Organic acids and derivatives	131.118	0.000182111	0.000164891	7.75503e-05	7.53483e-05	0.000818814	0.000870878	4.17844e-05	4.03324e-05	5.09265e-06	3.95439e-06	3.42861e-05	3.83098e-05	5.66352e-05	6.18438e-05	8.9054e-06	8.03855e-06	1.18695e-05	1.27328e-05	0.000131296	0.000149868
Anabasine	Alkaloids and derivatives	163.123	1.62079e-05	1.81562e-05	7.46738e-07	9.67293e-07	3.79595e-06	2.9638e-06	1.58132e-06	1.5266e-06	7.10707e-07	1.20739e-06	3.17684e-06	1.36061e-06	7.56449e-07	3.50035e-07	1.483e-06	1.54348e-06	1.25279e-06	6.94027e-07	6.72783e-07	5.10593e-07
HMMNI	Organoheterocyclic compounds	140.045	1.86249e-06	1.3321e-06	2.31033e-06	2.41403e-06	4.89264e-06	9.68496e-06	1.79762e-06	1.72926e-06	1.19992e-05	1.08915e-05	0.000359831	0.000306107	1.87608e-06	1.17337e-06	1.65242e-06	1.6507e-06	3.62537e-05	3.69727e-05	4.9101e-06	5.52779e-06
Tetradecadienoylcarnitine (Car(14:2))	Lipids and lipid-like molecules	368.279	4.00342e-05	3.71567e-05	1.98328e-06	2.29157e-06	6.05736e-05	7.10984e-05	1.75219e-06	1.7285e-06	1.88162e-09	1.82456e-09	2.16232e-09	2.15258e-09	3.8068e-06	1.24624e-06	2.4792e-09	2.42683e-09	1.92525e-09	1.85366e-08	2.33313e-06	2.34685e-06
Monomethyl phthalate	Benzenoids	179.035	3.39804e-05	3.87595e-05	1.17932e-05	1.21576e-05	3.63817e-05	4.65483e-05	0.000269091	0.000230031	0.000162615	4.39489e-05	2.42525e-06	5.76457e-06	0.000104433	3.96172e-05	7.92234e-06	1.83749e-07	5.6474e-06	5.05027e-06	2.34892e-05	3.48924e-05
Britanin	Lipids and lipid-like molecules	365.155	6.6489e-07	4.86487e-07	3.49518e-07	7.78028e-07	6.46355e-07	7.68428e-07	1.49924e-07	2.17032e-07	4.6294e-07	1.15127e-07	1.30452e-07	9.33879e-08	4.63739e-07	7.76746e-07	3.10321e-08	9.08292e-08	7.64101e-08	1.09118e-07	1.21132e-07	1.19743e-07
2-Hydroxyphenylacetic acid	Benzenoids	151.041	3.17168e-05	2.31026e-05	1.62711e-06	1.57427e-06	4.82307e-06	5.7073e-06	3.17195e-06	3.1121e-06	6.70784e-06	5.57661e-06	1.82087e-05	1.65181e-05	2.65542e-06	4.50974e-06	2.83625e-05	1.20996e-06	7.16963e-06	6.88368e-06	6.58199e-06	7.66991e-06
2-Aminonicotinic acid	Organoheterocyclic compounds	139.05	0.000233646	0.000121084	0.000971725	0.00101226	0.000894164	0.000814684	0.000730983	0.000849478	3.14465e-05	2.57563e-05	4.71657e-06	7.24708e-06	0.0007072	0.000889268	6.3989e-06	6.1954e-06	0.000937893	0.000951895	0.000746904	0.000851676
2,6-Dihydroxybenzoic acid	Benzenoids	153.02	2.14251e-05	4.23423e-05	0.000325332	0.00031554	0.000360182	0.000235535	2.11692e-05	3.01166e-05	6.40791e-07	7.11669e-07	3.04425e-07	3.98842e-07	0.000103493	0.000197946	5.15019e-07	7.34986e-07	3.53181e-06	2.58066e-06	2.37245e-06	2.39203e-06
3-methylcytidine	Nucleosides, nucleotides, and analogues	258.11	3.88605e-06	3.09664e-06	1.71889e-05	1.23473e-05	2.50987e-06	2.60841e-06	1.84803e-06	1.81161e-06	6.52493e-06	4.0285e-06	4.0186e-05	3.95879e-05	2.13005e-06	5.37368e-06	1.2171e-06	1.0967e-06	2.01617e-06	2.29317e-06	8.12779e-06	4.32941e-06
Acetyl-CoA	Lipids and lipid-like molecules	810.132	1.36175e-09	1.32218e-09	9.65775e-10	9.84103e-10	1.29342e-09	1.26811e-09	1.129e-09	1.16094e-09	1.88162e-09	1.82456e-09	2.16232e-09	2.15258e-09	1.18699e-09	1.35779e-09	2.4792e-09	2.42683e-09	1.92525e-09	1.91594e-09	3.11115e-06	3.26799e-06
2-O-Methylcytosine	Organoheterocyclic compounds	126.066	2.32377e-06	2.6191e-06	2.54538e-06	1.36021e-05	2.36896e-05	2.03141e-05	8.88395e-07	2.47399e-05	3.35518e-05	0.000109384	1.263e-05	1.27188e-05	2.00169e-05	2.42787e-05	1.89431e-05	1.68537e-05	2.67909e-06	1.68325e-05	1.9897e-05	1.96127e-05
trans-Chalcone	Phenylpropanoids and polyketides	191.085	1.23258e-06	1.22306e-06	2.20609e-06	2.2693e-06	9.43125e-06	8.75156e-06	3.91981e-07	1.70647e-06	1.22427e-05	9.63068e-06	9.91001e-07	2.56334e-06	4.09131e-06	7.05114e-07	2.03292e-05	3.74717e-05	2.83832e-06	3.15755e-06	0.000457622	0.000257724
2-Methyl-11-oxo-11H-pyrido[2,1-b]quinazoline-6-carboxylic acid	Organoheterocyclic compounds	237.069	2.7726e-05	2.56294e-05	7.57977e-06	1.65637e-05	3.44883e-05	1.64969e-05	2.42463e-05	1.90125e-05	7.83168e-07	7.79763e-07	8.3526e-07	7.92799e-07	2.22947e-05	1.92772e-05	8.50892e-07	1.03661e-06	6.54536e-07	4.92439e-07	7.34615e-07	7.85487e-07
Guvacoline (hydrochloride)	Alkaloids and derivatives	142.086	2.78676e-05	4.50386e-06	1.9938e-05	2.01806e-05	2.71226e-05	2.44224e-05	2.34523e-05	2.23218e-05	1.88449e-05	3.78356e-05	4.59283e-05	4.29155e-05	7.30107e-06	2.63692e-05	8.19328e-06	1.38997e-05	7.49106e-06	7.51316e-06	7.7235e-06	3.07259e-05
Oxodecanoylcarnitine (Car(10:1-O))	Lipids and lipid-like molecules	330.228	1.27904e-05	1.63097e-05	4.65757e-06	5.29727e-06	1.66371e-05	1.32293e-05	9.91521e-06	1.2453e-05	1.85908e-07	8.22066e-08	6.68491e-08	6.37537e-08	1.08479e-05	5.27196e-06	1.05358e-06	9.22194e-07	3.84795e-07	3.88699e-07	1.00256e-05	2.34381e-06
Palbociclib (monohydrochloride)	Organoheterocyclic compounds	446.231	1.38324e-05	1.30787e-05	1.407e-06	1.61283e-06	6.41858e-06	6.91244e-06	2.85144e-06	3.0588e-06	1.72517e-09	1.86612e-09	2.09384e-09	2.62064e-08	1.39168e-06	1.39431e-07	2.71421e-09	2.7035e-09	2.65268e-09	2.6127e-09	6.79826e-07	7.91844e-07
Kynurenic acid	Organoheterocyclic compounds	188.036	5.20918e-06	4.38176e-06	7.77075e-06	9.53937e-06	4.71048e-06	4.58942e-06	7.12752e-08	1.52846e-07	1.93775e-06	1.78753e-07	1.24162e-05	1.26753e-05	1.51854e-06	3.54278e-06	4.41092e-07	4.9262e-07	1.20746e-06	1.27645e-06	4.45695e-06	4.04565e-06
Mono(2-ethylhexyl) phthalate	Benzenoids	279.159	5.67014e-05	5.32442e-05	4.02514e-05	4.09422e-05	4.82019e-05	4.67261e-05	4.34847e-05	4.54648e-05	6.7906e-05	8.0833e-05	8.83717e-05	8.47472e-05	4.21262e-05	5.05498e-05	0.000101044	9.49102e-05	7.13051e-05	6.87693e-05	5.91749e-05	6.21633e-05
Gentisaldehyde	Organic oxygen compounds	137.025	3.04138e-06	2.72278e-06	2.00465e-06	1.80739e-06	2.25886e-06	2.35597e-06	2.41601e-06	2.31535e-06	1.3961e-05	9.14817e-06	2.80609e-06	2.29854e-06	2.76689e-06	2.61797e-06	3.10109e-06	3.0279e-06	3.34071e-06	3.25883e-06	3.02713e-06	3.17987e-06
Tetrabenazine	Organoheterocyclic compounds	318.207	1.28928e-05	1.06757e-05	6.81185e-06	6.76844e-06	1.552e-05	1.19601e-05	1.70929e-06	1.52741e-06	1.3392e-07	1.00245e-07	1.12077e-07	1.70116e-07	3.16894e-06	4.43515e-06	1.56015e-07	1.1436e-07	8.75577e-08	8.75176e-08	3.30962e-06	2.58441e-06
Oxononanoylcarnitine (Car(9:1-O))	Lipids and lipid-like molecules	316.212	3.30626e-05	3.67707e-05	2.8395e-06	3.00786e-06	7.7813e-05	8.06864e-05	2.807e-06	2.79997e-06	2.73828e-08	4.60517e-08	2.72761e-07	2.7169e-07	3.47513e-06	2.49373e-06	1.50645e-07	5.8897e-08	7.55941e-08	1.36237e-07	9.24847e-06	1.14021e-05
Pimethixene maleate	Organoheterocyclic compounds	294.131	1.8623e-05	1.82543e-05	1.4384e-05	1.45875e-05	1.6996e-05	1.90627e-05	1.47327e-05	1.43887e-05	5.27789e-07	3.80343e-07	5.09258e-07	6.26878e-07	1.7189e-05	2.02141e-05	6.30146e-07	6.28964e-07	5.17537e-07	4.96562e-07	4.80778e-07	5.85867e-07
Miglitol	Organoheterocyclic compounds	190.107	3.03031e-05	2.91294e-05	1.59768e-05	1.48942e-05	6.61449e-06	5.66567e-06	9.3082e-06	9.30659e-06	7.37914e-06	6.96187e-06	6.3481e-06	6.7304e-06	3.58618e-06	5.06378e-06	0.00113614	0.00126835	2.71539e-06	2.60626e-06	0.000423372	0.000381047
Forskolin	Lipids and lipid-like molecules	391.21	4.80118e-06	1.11912e-05	1.15079e-06	1.00177e-06	7.0054e-06	2.61008e-05	1.59827e-06	1.72139e-06	1.72517e-09	1.86612e-09	2.09384e-09	2.16216e-09	6.84706e-07	6.25765e-07	2.71421e-09	2.7035e-09	2.65268e-09	2.6127e-09	4.74173e-06	7.89161e-06
Blinin	Lipids and lipid-like molecules	391.21	2.64403e-06	2.93934e-06	3.93581e-07	4.20805e-07	5.88973e-06	4.84288e-06	2.57329e-07	1.46541e-07	9.97615e-09	4.99024e-08	2.81901e-08	2.65395e-08	9.33247e-07	4.00598e-07	6.0609e-08	4.65404e-08	2.94445e-08	3.91815e-08	8.78762e-06	7.93277e-06
N-Desmethyl imatinib	Benzenoids	478.231	6.1111e-06	2.7365e-06	1.19853e-06	1.27248e-06	3.22957e-06	3.52885e-06	2.21225e-06	1.91272e-06	1.72517e-09	1.86612e-09	2.09384e-09	2.16216e-09	2.89885e-06	2.66802e-06	2.71421e-09	2.7035e-09	2.65268e-09	2.6127e-09	1.5899e-09	1.7267e-09
Maltobionate	Lipids and lipid-like molecules	357.105	1.41721e-06	1.08239e-06	7.31161e-06	6.06282e-06	1.06588e-06	1.11889e-06	1.79132e-05	2.04408e-05	3.28799e-07	8.77606e-06	1.71244e-05	1.9547e-05	5.70605e-07	8.52823e-07	0.00017058	0.000179083	7.4643e-07	1.04857e-06	4.5818e-05	6.40015e-05
3-Hydroxybutyric acid	Organic acids and derivatives	103.04	6.45036e-05	7.19333e-05	3.17009e-05	3.05039e-05	7.57589e-05	7.8016e-05	3.83165e-05	3.24041e-05	4.20396e-05	4.28812e-05	4.88117e-06	7.29359e-06	5.76973e-05	9.70532e-05	0.000569415	0.000319888	5.95448e-05	5.22112e-05	0.000188376	0.000241875
Gabapentin	Organic acids and derivatives	154.123	2.9869e-06	2.47071e-06	4.63263e-06	4.69434e-06	1.46442e-06	1.65437e-06	2.56192e-06	2.14708e-06	3.78594e-06	3.91292e-06	2.25545e-06	2.18113e-06	5.83679e-07	2.45485e-06	3.25575e-06	2.47503e-06	3.3816e-06	3.83669e-06	3.26808e-06	3.0133e-06
N-Acetylglucosamine 1-phosphate	Organic oxygen compounds	300.05	3.82308e-06	3.77082e-06	1.60422e-06	1.60392e-06	2.13973e-06	2.13775e-06	6.47044e-06	6.88176e-06	8.94333e-07	9.58522e-07	7.43524e-08	2.13409e-07	8.00401e-06	2.00141e-06	2.62079e-07	1.46512e-07	3.72983e-07	4.4129e-07	3.33379e-07	3.53079e-07
3-Hydroxyisobutyric acid	Organic acids and derivatives	103.04	0.000550882	0.000509832	0.000249467	0.000242085	0.000410472	0.000499873	0.000201852	0.000198174	8.54516e-06	1.252e-05	5.41259e-06	1.14131e-05	0.000510866	0.000452792	0.00150631	0.00115342	0.000479426	0.00045562	0.00100401	0.00129488
2-Hydroxyethanesulfonic acid	Organic acids and derivatives	124.992	8.06624e-05	7.28674e-05	4.51642e-05	4.06826e-05	2.82126e-05	2.69783e-05	2.6709e-05	2.48152e-05	1.10515e-05	1.49027e-05	3.63667e-05	4.04769e-05	1.6697e-05	1.92751e-05	4.02298e-05	4.47724e-05	2.96284e-05	3.36071e-05	1.77803e-05	1.84693e-05
Maculosin	Organic acids and derivatives	261.127	8.61643e-06	6.44642e-06	1.20673e-06	1.64765e-06	1.21479e-05	1.11309e-05	1.44169e-06	1.2165e-06	1.97687e-06	1.68956e-06	1.26363e-06	1.26675e-06	1.30937e-06	2.3447e-06	3.99599e-06	2.51496e-06	1.05687e-06	9.69397e-07	1.06042e-05	1.38687e-05
Butyllactate	Organic acids and derivatives	145.088	9.30683e-06	8.39398e-06	5.80894e-06	5.9489e-06	8.67145e-06	8.59092e-06	3.75881e-06	3.26802e-06	3.86014e-07	4.35285e-07	6.97094e-07	5.33274e-07	6.48798e-06	6.04168e-06	1.71024e-06	1.46691e-06	7.74483e-07	7.03827e-07	1.57035e-05	1.82835e-05
3-Phosphoglyceric acid	Organic oxygen compounds	184.986	1.11794e-05	1.11883e-05	4.29485e-06	7.20779e-06	9.269e-06	9.42394e-06	4.533e-05	2.68665e-05	2.31418e-05	1.88035e-05	4.33128e-06	5.69781e-06	8.00777e-06	6.37376e-06	6.17621e-06	4.28071e-06	5.85385e-06	6.17739e-06	1.06325e-05	1.04142e-05
Glucono-1,5-lactone	Organic oxygen compounds	177.041	7.01524e-05	0.000138528	5.41166e-05	4.46273e-05	4.48928e-05	6.41843e-05	0.000496837	0.000412651	1.02824e-05	5.61312e-06	0.000676342	0.00101299	0.0002951	0.000134445	3.90876e-05	3.93296e-05	3.06593e-05	3.34381e-05	0.00010184	0.000146725
Acetoin	Organic oxygen compounds	87.0452	0.0017918	0.00165356	0.00120005	0.00114778	0.00122057	0.00129099	0.00104642	0.000942577	4.9884e-05	2.96779e-05	3.25627e-05	3.48698e-05	0.00180611	0.0014518	5.61792e-06	4.39883e-06	3.26278e-06	1.8689e-06	0.00133082	0.00167396
Fructose 6-phosphate	Organic oxygen compounds	259.023	8.71118e-06	5.67447e-06	1.12123e-06	1.30021e-06	1.02111e-05	1.04325e-05	6.19056e-06	5.71192e-06	1.63042e-05	1.54165e-05	6.64065e-07	1.49886e-06	1.69094e-06	1.60761e-06	4.87668e-07	3.14799e-07	8.74312e-07	1.13271e-06	6.91188e-06	9.38977e-06
Protoporphyrin IX	Organoheterocyclic compounds	569.314	1.64605e-07	5.69107e-08	3.60151e-06	2.96759e-06	3.79441e-06	4.12791e-06	7.08615e-07	7.88257e-07	6.18386e-07	4.14604e-07	1.82176e-06	1.5255e-06	3.15457e-06	1.18199e-06	2.29488e-06	1.88915e-06	9.54628e-07	5.07893e-07	7.22944e-07	6.15061e-07
Parthenolide	Lipids and lipid-like molecules	231.138	1.87485e-05	1.57698e-05	2.83646e-06	3.02365e-06	1.41367e-05	1.423e-05	2.51549e-06	1.76967e-06	2.34331e-07	2.37585e-07	3.28217e-07	3.99932e-07	2.43119e-06	3.93182e-06	1.44823e-06	1.24099e-06	2.56254e-07	2.6194e-07	2.6397e-07	1.68313e-07
Cyclamic acid	Organic acids and derivatives	178.052	3.26042e-06	3.48923e-06	2.6766e-06	2.58811e-06	1.85308e-06	2.59838e-06	2.55522e-06	2.42497e-06	3.34544e-07	3.75732e-07	3.22082e-07	3.68005e-07	3.12024e-06	2.33883e-06	3.24578e-05	2.56979e-05	5.24669e-07	4.51845e-07	3.10938e-07	3.16205e-07
19-Hydroxy-4-androstene-3,17-dione	Lipids and lipid-like molecules	301.178	1.23408e-06	7.07951e-07	8.65246e-07	8.69779e-07	1.51018e-06	1.45217e-06	2.09634e-07	2.21124e-07	9.7652e-09	9.16208e-09	9.0358e-09	1.32765e-08	2.2152e-07	5.36955e-07	2.71421e-09	2.7035e-09	1.47486e-08	2.6127e-09	1.72984e-05	1.58477e-05
gamma-Glutamylvaline	Organic acids and derivatives	245.115	1.77957e-06	1.40351e-06	1.32631e-06	1.50563e-06	3.88713e-06	2.35953e-06	4.07593e-07	4.18898e-07	4.12432e-05	3.43949e-05	1.39529e-07	9.42518e-08	1.66225e-06	1.98876e-06	1.22949e-07	3.48648e-08	3.12113e-07	3.048e-07	4.09951e-06	6.15667e-06
1,2-Anhydro-myo-inositol	Organoheterocyclic compounds	161.046	4.94625e-05	4.50877e-05	0.000118486	0.000100334	7.45967e-05	6.43144e-05	4.8269e-05	4.75704e-05	0.000164984	0.000159866	5.04209e-05	5.25658e-05	4.39235e-05	5.07371e-05	9.30273e-05	0.000106672	0.000135946	0.000138464	9.51293e-05	7.49328e-05
3-Cresotinic acid	Benzenoids	151.041	8.08172e-06	7.37374e-06	3.97364e-06	4.45433e-06	8.9538e-06	9.88508e-06	3.69898e-06	5.02092e-06	1.20014e-05	1.37125e-05	0.000311936	0.000137593	8.11697e-06	8.32301e-06	7.31856e-06	6.64678e-06	1.9269e-05	1.43873e-05	3.53928e-06	4.12893e-06
Fructose 1-phosphate	Organic oxygen compounds	259.023	8.71118e-06	5.67447e-06	1.12123e-06	1.30021e-06	1.02111e-05	1.04325e-05	6.19056e-06	5.71192e-06	1.63042e-05	1.54165e-05	6.64065e-07	1.49886e-06	1.69094e-06	1.60761e-06	4.87668e-07	3.14799e-07	8.74312e-07	1.13271e-06	6.91188e-06	9.38977e-06
Acetylcarnitine (Car(2:0))	Lipids and lipid-like molecules	202.109	2.92695e-06	2.79345e-06	6.49468e-06	6.20004e-06	2.39355e-06	2.7431e-06	2.04214e-06	1.93355e-06	4.7933e-07	5.73493e-07	4.59688e-07	5.42322e-07	5.13696e-06	4.05241e-06	9.75259e-07	7.58072e-07	6.37925e-07	6.73792e-07	8.22524e-07	8.52015e-07
1-Methylpseudouridine	Nucleosides, nucleotides, and analogues	257.079	1.26633e-05	1.85062e-05	1.40192e-05	1.34053e-05	1.28958e-05	1.4343e-05	2.7473e-05	3.60465e-05	6.64023e-05	3.04533e-05	1.22366e-05	1.32004e-05	1.54651e-05	1.25985e-05	2.39611e-05	2.18938e-05	4.72246e-06	5.71991e-06	2.1214e-05	6.23464e-05
Dehydrocholic acid	Lipids and lipid-like molecules	401.235	3.00063e-06	2.78538e-06	1.25092e-06	1.43124e-06	1.62202e-06	1.9687e-06	1.65005e-07	9.01175e-07	3.80411e-07	3.32378e-07	3.84027e-07	2.01788e-07	2.17327e-06	2.13838e-06	6.12488e-07	5.04938e-07	3.59968e-07	3.68966e-07	5.23208e-07	1.51468e-07
16alpha-Hydroxydehydroepiandrosterone	Lipids and lipid-like molecules	303.201	3.33302e-06	1.53633e-06	1.35258e-06	2.03783e-06	2.09412e-06	1.1648e-06	1.82807e-06	2.56679e-06	2.93311e-06	3.57499e-06	7.91618e-06	1.41748e-05	2.36617e-06	3.77497e-06	2.27617e-06	3.82374e-06	4.22824e-06	6.3241e-06	5.30182e-06	5.02677e-06
Ursodeoxycholic acid	Lipids and lipid-like molecules	391.287	1.70683e-07	1.8696e-07	1.35718e-07	1.32746e-07	1.48596e-07	1.61192e-07	5.57734e-08	6.93402e-07	1.57485e-07	2.01114e-07	9.37768e-08	2.33766e-07	2.06233e-07	1.67384e-07	1.45055e-07	3.1393e-07	2.92995e-07	2.86414e-07	1.91448e-07	1.52335e-07
Hyodeoxycholic acid	Lipids and lipid-like molecules	391.287	1.70683e-07	1.8696e-07	1.35718e-07	1.32746e-07	1.48596e-07	1.61192e-07	5.57734e-08	6.93402e-07	1.57485e-07	2.01114e-07	9.37768e-08	2.33766e-07	2.06233e-07	1.67384e-07	1.45055e-07	3.1393e-07	2.92995e-07	2.86414e-07	1.91448e-07	1.52335e-07
2-Hydroxycinnamic acid	Phenylpropanoids and polyketides	163.041	1.10744e-06	1.35446e-06	1.3812e-06	1.33362e-06	1.39663e-06	1.5151e-06	1.43301e-06	1.32586e-06	1.79653e-06	1.75493e-06	1.46746e-05	1.5282e-05	1.37872e-06	1.40426e-06	4.96106e-06	1.46272e-06	1.36429e-06	1.41778e-06	8.44541e-07	9.42084e-07
4-Allylcatechol	Benzenoids	149.061	2.07758e-06	1.79148e-06	1.9876e-06	2.16434e-06	4.66799e-06	3.07451e-06	1.9901e-06	2.35393e-06	1.57871e-06	1.72419e-06	3.15402e-06	4.15603e-06	2.58528e-06	3.56506e-06	6.49986e-06	7.40489e-06	5.63066e-06	4.6124e-06	1.99097e-06	2.45594e-06
PC(35:5)	unclassified	766.53	7.4523e-06	7.54506e-06	5.8425e-06	5.70952e-06	6.90313e-06	7.24511e-06	7.02438e-06	7.80746e-06	5.83876e-06	5.44368e-06	6.86979e-06	6.39587e-06	7.15601e-06	7.88613e-06	7.22615e-06	7.39073e-06	5.83692e-06	6.31029e-06	4.16626e-06	4.15418e-06
Decadienedioylcarnitine (Car(10:2-O2))	Lipids and lipid-like molecules	342.191	3.97196e-06	7.2554e-06	2.19809e-06	2.32399e-06	1.8267e-06	1.97709e-06	8.14423e-06	8.45586e-06	3.14642e-07	6.60335e-07	1.32108e-06	1.03697e-06	5.51013e-06	4.20951e-06	5.36309e-07	2.20862e-07	1.74926e-07	3.34393e-07	2.52565e-06	4.55552e-06
Denticetic-acid	Lipids and lipid-like molecules	197.155	3.88876e-06	3.22288e-06	1.00843e-06	1.80407e-06	4.40099e-05	3.513e-05	2.67202e-06	3.15725e-06	3.08624e-06	3.1478e-06	3.40366e-06	4.53582e-06	2.81181e-06	4.08617e-06	5.7849e-06	5.53755e-06	3.34852e-05	4.01441e-05	1.68016e-06	3.09211e-06
Cholic acid 7-sulfate	Lipids and lipid-like molecules	487.235	6.29926e-05	4.77748e-05	6.41721e-05	6.75303e-05	5.47128e-05	4.51178e-05	1.88087e-05	2.13885e-05	1.72517e-09	1.31424e-08	2.09384e-09	1.04251e-08	4.95291e-05	3.76982e-05	1.83078e-08	2.7035e-09	2.6019e-08	5.27599e-08	1.99422e-07	3.47103e-07
Taurodehydrocholic acid	Lipids and lipid-like molecules	508.243	1.42969e-05	1.41999e-05	7.57693e-07	7.67691e-07	3.55461e-05	3.24045e-05	3.0237e-07	2.78283e-07	1.72517e-09	1.86612e-09	2.09384e-09	2.16216e-09	2.64036e-07	2.64919e-07	2.71421e-09	2.7035e-09	2.65268e-09	2.6127e-09	3.16989e-07	5.46897e-07
Phenylpyruvic acid	Benzenoids	163.041	5.35769e-06	5.22461e-06	8.94975e-06	9.26924e-06	1.14213e-05	1.07881e-05	1.08829e-05	1.1032e-05	2.53619e-05	1.37402e-05	3.04107e-06	3.23784e-06	7.92261e-06	9.1341e-06	1.06747e-06	9.12477e-07	1.76367e-06	1.95893e-06	2.67351e-06	3.70954e-06
N-Tigloylglycine	Organic acids and derivatives	156.067	2.3069e-06	2.52528e-06	3.87861e-06	3.45173e-06	2.06674e-06	2.009e-06	1.89948e-06	1.61526e-06	2.05098e-06	1.96566e-06	1.43365e-06	1.61235e-06	3.88208e-06	2.14695e-06	2.59226e-06	2.50012e-06	2.4247e-06	2.14181e-06	1.0382e-05	1.03277e-05
3',4'-Dihydroxyacetophenone	Organic oxygen compounds	151.041	8.08172e-06	7.37374e-06	3.97364e-06	4.45433e-06	8.9538e-06	9.88508e-06	3.69898e-06	5.02092e-06	1.20014e-05	1.37125e-05	0.000311936	0.000137593	8.11697e-06	8.32301e-06	7.31856e-06	6.64678e-06	1.9269e-05	1.43873e-05	3.53928e-06	4.12893e-06
4-Methylsalicylic acid	Benzenoids	151.041	8.08172e-06	7.37374e-06	3.97364e-06	4.45433e-06	8.9538e-06	9.88508e-06	3.69898e-06	5.02092e-06	1.20014e-05	1.37125e-05	0.000311936	0.000137593	8.11697e-06	8.32301e-06	7.31856e-06	6.64678e-06	1.9269e-05	1.43873e-05	3.53928e-06	4.12893e-06
Monomethyl fumarate	Lipids and lipid-like molecules	129.02	8.48919e-05	9.18265e-05	5.38983e-05	5.3265e-05	6.18674e-05	7.62172e-05	5.63229e-05	6.00773e-05	0.00306825	0.00392944	3.46207e-05	2.74307e-05	3.92768e-05	4.0956e-05	0.0022445	0.00206008	8.61422e-05	7.63769e-05	0.000287589	0.000227776
Mannose 1-phosphate	Organic oxygen compounds	259.023	8.71118e-06	5.67447e-06	1.12123e-06	1.30021e-06	1.02111e-05	1.04325e-05	6.19056e-06	5.71192e-06	1.63042e-05	1.54165e-05	6.64065e-07	1.49886e-06	1.69094e-06	1.60761e-06	4.87668e-07	3.14799e-07	8.74312e-07	1.13271e-06	6.91188e-06	9.38977e-06
2-Hydroxy-4-methylbenzaldehyde	Organic oxygen compounds	135.046	3.33852e-06	1.02847e-05	1.0235e-05	9.91066e-06	5.61251e-06	6.75661e-06	4.35216e-05	4.14378e-05	1.02516e-05	1.48756e-06	3.75683e-06	3.93944e-06	0.000117053	5.71757e-05	2.53512e-06	5.74782e-06	2.09714e-06	1.9098e-06	2.78273e-06	2.97311e-06
N-Acetylalanine	Organic acids and derivatives	130.052	2.00369e-05	1.51337e-05	1.28764e-05	1.20183e-05	1.25616e-05	1.43288e-05	4.47137e-06	5.49405e-06	7.51641e-06	1.10025e-05	5.78678e-06	5.6512e-06	1.02817e-05	9.9994e-06	1.47985e-05	1.64969e-05	3.38015e-06	2.71008e-06	8.19715e-05	7.53683e-05
18α-Glycyrrhetinic acid	Lipids and lipid-like molecules	469.33	6.45988e-07	5.52542e-07	6.12916e-07	6.83767e-07	8.91154e-07	1.63559e-06	1.21959e-06	1.37039e-06	6.77294e-07	6.84015e-07	1.10325e-06	7.87884e-07	7.68839e-07	1.16705e-06	1.20047e-06	1.13427e-06	8.57899e-07	1.23163e-06	5.39649e-07	9.07564e-07
4-Hydroxyphenylacetaldehyde	Benzenoids	135.046	2.54996e-06	2.99283e-06	2.58655e-06	2.74745e-06	2.50843e-06	2.72615e-06	3.09109e-06	1.99032e-06	4.0571e-06	3.72554e-06	2.28687e-06	2.63539e-06	2.70268e-06	2.52971e-06	4.05246e-06	3.30202e-06	3.99886e-06	3.00968e-06	2.15849e-06	2.58798e-06
4'-Hydroxyacetophenone	Organic oxygen compounds	135.046	2.54996e-06	2.99283e-06	2.58655e-06	2.74745e-06	2.50843e-06	2.72615e-06	3.09109e-06	1.99032e-06	4.0571e-06	3.72554e-06	2.28687e-06	2.63539e-06	2.70268e-06	2.52971e-06	4.05246e-06	3.30202e-06	3.99886e-06	3.00968e-06	2.15849e-06	2.58798e-06
Dephospho-CoA	Nucleosides, nucleotides, and analogues	686.144	1.13137e-06	6.85051e-07	2.11665e-08	1.31343e-09	2.9149e-07	2.06609e-07	3.29226e-07	4.37706e-07	2.37902e-08	3.92024e-08	2.79207e-08	2.22016e-08	2.17898e-07	2.73808e-07	3.38891e-08	5.38781e-08	4.72395e-08	3.67383e-08	4.23885e-06	2.96647e-06
Salicylamide	Benzenoids	136.041	6.82797e-06	7.46076e-06	6.29246e-06	5.67393e-06	4.62703e-06	4.92202e-06	1.74224e-05	1.96377e-05	3.32431e-07	6.0176e-07	6.12354e-07	5.64919e-07	6.47049e-06	8.46536e-06	8.42289e-07	7.12305e-07	1.51341e-06	1.28594e-06	1.11986e-05	1.25952e-05
Carbidopa	Phenylpropanoids and polyketides	209.092	5.47599e-06	5.24737e-06	2.30507e-06	2.37742e-06	2.29457e-06	2.00291e-06	3.56272e-06	3.23263e-06	2.4661e-06	2.14251e-06	1.75131e-06	1.56637e-06	1.64361e-06	1.22398e-06	2.54594e-06	2.45682e-06	1.56881e-06	1.61248e-06	9.53394e-06	2.36393e-05
Oxiracetam	Organic acids and derivatives	139.052	2.22918e-05	3.23828e-05	1.57605e-05	8.89826e-06	2.61743e-05	1.75619e-05	0.000120428	0.000118961	6.84716e-06	2.76314e-06	5.75507e-07	6.45486e-07	7.34129e-05	5.19387e-05	3.80941e-06	4.08086e-06	1.18334e-06	8.15487e-07	6.05136e-07	6.39127e-07
3'-​O-​Acetylhamaudol	Organoheterocyclic compounds	299.091	2.28088e-05	1.57347e-05	1.31175e-05	1.1813e-05	3.50583e-06	4.94084e-06	0.00023063	0.000190574	3.0241e-07	1.87324e-06	1.75389e-05	1.22302e-05	1.29228e-05	1.41626e-05	1.81208e-06	1.84629e-06	6.49422e-07	5.56366e-07	0.000119931	0.000172276
2,4-Hexadienoic-acid	Lipids and lipid-like molecules	111.046	7.81022e-05	8.61454e-05	5.40533e-05	5.03711e-05	8.68922e-05	8.66188e-05	1.04129e-05	7.63991e-06	8.76283e-06	1.08586e-05	4.01058e-07	5.25922e-05	4.14913e-05	5.1756e-05	2.81005e-07	2.74779e-07	5.58735e-06	5.82163e-06	3.13734e-05	3.18737e-05
Benzoylaconine	Lipids and lipid-like molecules	604.309	1.32572e-06	1.47358e-06	8.0598e-07	8.52856e-07	5.82898e-07	7.37439e-07	7.15351e-07	8.91892e-07	1.88162e-09	1.82456e-09	2.16232e-09	2.15258e-09	2.37768e-06	1.56178e-06	2.4792e-09	2.42683e-09	1.92525e-09	1.91594e-09	1.47473e-09	1.48235e-09
N-Acetylglutamic acid	Organic acids and derivatives	190.071	1.88335e-05	2.43718e-05	8.44943e-06	6.11016e-06	4.2252e-05	4.29897e-05	2.12007e-06	4.15929e-06	2.30512e-05	2.74338e-05	4.74626e-06	6.0023e-06	1.28388e-05	1.25782e-05	3.72266e-05	4.95789e-05	7.61605e-06	7.37719e-06	4.47652e-05	0.000101214
Cyclopropylacetic acid	Organic acids and derivatives	99.0455	5.11314e-06	4.9723e-06	3.49154e-06	3.26682e-06	4.37448e-06	5.10065e-06	1.44743e-06	1.65572e-06	2.40328e-06	2.68213e-06	3.42036e-06	3.63991e-06	3.552e-06	3.63855e-06	3.96213e-06	4.36203e-06	4.18557e-06	4.4322e-06	1.274e-06	1.37923e-06
3-Hydroxypropionic acid (beta-lactic acid)	Organic acids and derivatives	89.0245	0.0021302	0.00221348	0.00724164	0.00720617	0.00674727	0.00484001	0.00190416	0.00345447	0.00495264	0.00495434	6.05063e-06	3.39652e-05	0.000452197	0.00146331	4.37646e-05	5.45863e-05	0.00360297	0.000115551	0.00886811	0.00666191
Penciclovir	Organoheterocyclic compounds	236.113	1.15994e-05	8.45734e-06	6.12956e-05	6.17384e-05	9.11691e-06	5.72175e-06	2.94393e-06	2.03524e-05	2.59795e-06	5.80634e-07	1.3786e-06	3.33614e-07	1.38523e-06	5.39938e-06	2.5213e-06	1.32044e-06	3.68743e-06	1.4164e-06	4.1324e-05	6.59875e-05
Octenidine (dihydrochloride)	Organoheterocyclic compounds	551.503	1.36175e-09	1.32218e-09	8.52498e-08	1.20105e-07	1.29342e-09	5.73221e-08	3.33141e-06	3.08097e-06	1.88162e-09	1.82456e-09	2.02233e-07	1.24542e-07	1.82814e-06	1.40565e-06	1.27127e-07	9.64435e-08	1.92525e-09	1.91594e-09	1.35627e-07	4.84414e-07
Oxotridecanoylcarnitine (Car(13:1-O))	Lipids and lipid-like molecules	372.274	8.28076e-05	9.40491e-05	1.31656e-05	1.52999e-05	6.34e-05	6.24981e-05	4.41969e-06	5.01271e-06	7.40655e-08	6.67684e-08	2.16232e-09	2.41327e-08	1.56419e-05	7.2064e-06	5.69941e-08	3.20625e-08	1.92525e-09	1.47597e-08	9.19655e-06	7.47723e-06
Ribitol	Organic oxygen compounds	151.062	8.9413e-06	9.04184e-06	7.18581e-06	6.83063e-06	8.21932e-06	8.86897e-06	5.63411e-06	5.31235e-06	4.26869e-06	5.48443e-06	0.000101296	6.07906e-05	6.24279e-06	7.06687e-06	3.74002e-05	3.931e-05	3.02587e-06	2.99052e-06	5.25499e-06	5.65671e-06
Mannose	Organic oxygen compounds	179.057	2.32381e-05	2.87963e-05	3.33597e-05	2.5947e-05	4.61853e-05	5.01028e-05	2.33963e-05	2.12025e-05	5.80542e-05	4.10616e-05	3.83448e-05	4.13056e-05	6.00207e-05	3.39081e-05	4.08552e-05	4.74221e-05	2.56711e-05	3.06059e-05	1.95406e-05	2.2826e-05
Hexadecatrienoylcarnitine (Car(16:3))	Lipids and lipid-like molecules	394.293	1.89162e-06	1.57283e-06	5.61775e-07	7.19764e-07	3.93047e-06	4.9251e-06	1.129e-09	1.16094e-09	1.88162e-09	3.67764e-08	4.55137e-08	3.2266e-07	4.41154e-07	6.23574e-07	2.4792e-09	2.12244e-08	1.66402e-08	3.82943e-08	1.47473e-09	2.94757e-08
Sph(d18:0)	Organic nitrogen compounds	284.295	2.60205e-06	2.76873e-06	2.02468e-06	1.87887e-06	2.79874e-06	2.85541e-06	2.35408e-06	2.33674e-06	3.53426e-06	3.36606e-06	3.91865e-06	4.17613e-06	2.36994e-06	2.8082e-06	4.76561e-06	4.72106e-06	3.59002e-06	3.53883e-06	2.96272e-06	2.81387e-06
Beiwutine	Lipids and lipid-like molecules	648.298	2.66261e-06	1.05224e-06	1.22361e-08	1.67251e-08	3.35376e-07	4.47574e-07	7.70881e-07	6.80175e-07	5.21249e-08	1.82456e-09	2.70102e-07	3.18439e-07	9.12028e-07	1.14608e-06	4.17215e-07	2.82304e-07	2.7086e-08	5.68094e-08	1.47473e-09	1.47646e-07
Quillaic acid	Lipids and lipid-like molecules	485.325	1.34177e-05	1.53371e-05	3.55053e-05	3.63794e-05	8.12468e-06	1.07981e-05	1.19466e-05	1.01068e-05	1.72517e-09	1.86612e-09	2.09384e-09	2.16216e-09	2.97297e-05	2.80837e-05	2.71421e-09	2.7035e-09	2.65268e-09	2.6127e-09	1.5899e-09	1.7267e-09
Echinocystic acid	Lipids and lipid-like molecules	471.345	2.28323e-07	3.675e-07	2.04464e-07	2.13428e-07	1.19111e-07	2.03123e-07	1.61932e-09	1.62516e-09	1.72517e-09	1.86612e-09	2.09384e-09	2.16216e-09	2.37077e-07	2.18645e-07	2.71421e-09	2.7035e-09	2.65268e-09	2.6127e-09	1.5899e-09	1.7267e-09
Tyrosylglutamic acid	Organic acids and derivatives	309.114	4.27247e-06	3.76835e-06	1.55566e-05	1.41077e-05	5.51811e-06	3.61231e-06	7.04542e-06	6.52374e-06	1.78454e-07	4.26868e-08	1.54325e-06	1.73802e-06	2.21975e-06	2.1783e-06	2.02067e-07	1.03101e-07	2.46793e-08	6.4775e-08	3.64885e-06	5.70107e-06
2,2,6,6-Tetramethyl-4-piperidinyl 2-methylacrylate	Organoheterocyclic compounds	226.18	2.60247e-05	1.60245e-05	6.77366e-06	1.28445e-05	1.5838e-05	4.88895e-06	1.53717e-05	1.75792e-05	4.78429e-05	4.50755e-05	3.92715e-05	3.67538e-05	1.59086e-05	2.05013e-05	7.15281e-05	8.51779e-05	5.45114e-05	3.01818e-05	4.63302e-05	2.04015e-05
2,2-Dimethylsuccinic acid	Lipids and lipid-like molecules	145.051	3.38991e-06	3.66679e-06	1.98865e-06	1.96141e-06	6.70502e-06	7.34747e-06	2.00526e-06	2.10209e-06	1.81745e-06	2.18671e-06	1.96707e-06	2.27442e-06	3.01005e-06	3.15556e-06	3.23331e-06	3.09025e-06	2.81179e-06	2.75581e-06	1.88191e-06	1.63495e-06
Tamoxifen	Phenylpropanoids and polyketides	354.225	0.00010104	0.000118814	7.56447e-05	7.93224e-05	0.00013045	0.000131233	4.84965e-06	5.58562e-06	1.93614e-07	1.75298e-07	1.74302e-06	1.25487e-06	4.62903e-05	5.42453e-05	1.38908e-07	8.11617e-08	1.54669e-07	8.14591e-08	1.64831e-05	5.80353e-05
Hypaconitine	Lipids and lipid-like molecules	616.309	3.79266e-06	3.16819e-06	1.64073e-06	1.46734e-06	2.94942e-06	3.9059e-06	8.41201e-07	9.61922e-07	1.38348e-08	1.82456e-09	2.16232e-09	2.15258e-09	3.78922e-06	3.28398e-06	1.83158e-08	2.42683e-09	1.92525e-09	3.9388e-08	1.58472e-07	2.89735e-07
Heterophyllin B	Organic acids and derivatives	777.42	3.13376e-05	3.05992e-05	7.24291e-06	6.61718e-06	1.2178e-05	1.41184e-05	7.27121e-05	6.7738e-05	1.72517e-09	1.86612e-09	2.09384e-09	2.16216e-09	2.66994e-05	2.80903e-05	2.71421e-09	2.7035e-09	2.65268e-09	2.6127e-09	1.5899e-09	1.7267e-09
3-(2,3,4-Trimethoxyphenyl)propanoic acid	Phenylpropanoids and polyketides	239.091	6.346e-06	6.026e-06	4.00468e-06	3.79291e-06	5.40309e-06	5.14056e-06	7.2779e-07	7.23453e-07	1.39712e-06	2.17087e-06	2.2871e-07	2.29906e-07	4.57853e-06	4.88226e-06	8.36314e-07	2.22826e-06	2.25643e-06	1.82149e-07	1.7446e-06	1.62674e-06
Imatinib	Benzenoids	492.248	2.86916e-06	1.56799e-06	3.57074e-07	2.92801e-07	5.05958e-07	7.43791e-07	5.79693e-07	8.03532e-07	7.72072e-09	1.86612e-09	2.09384e-09	2.16216e-09	1.45297e-06	1.12695e-06	1.67059e-08	1.06608e-07	2.65268e-09	2.6127e-09	6.22225e-08	7.92763e-08
2-Keto-3-deoxygluconic acid	Organic acids and derivatives	177.041	1.71258e-05	1.73236e-05	3.43177e-06	3.53208e-06	7.19402e-06	7.33998e-06	1.21841e-05	1.25696e-05	4.91156e-05	4.12524e-05	6.53108e-05	7.67731e-05	9.18997e-06	6.1085e-06	1.84756e-05	1.6572e-05	1.46795e-05	7.6116e-06	1.73682e-05	1.88427e-05
3,4-Dihydroxyphenylglycol	Benzenoids	151.041	8.08172e-06	7.37374e-06	3.97364e-06	4.45433e-06	8.9538e-06	9.88508e-06	3.69898e-06	5.02092e-06	1.20014e-05	1.37125e-05	0.000311936	0.000137593	8.11697e-06	8.32301e-06	7.31856e-06	6.64678e-06	1.9269e-05	1.43873e-05	3.53928e-06	4.12893e-06
4-Aminobenzoic acid	Benzenoids	136.041	6.82797e-06	7.46076e-06	6.29246e-06	5.67393e-06	4.62703e-06	4.92202e-06	1.74224e-05	1.96377e-05	3.32431e-07	6.0176e-07	6.12354e-07	5.64919e-07	6.47049e-06	8.46536e-06	8.42289e-07	7.12305e-07	1.51341e-06	1.28594e-06	1.11986e-05	1.25952e-05
Glycolithocholic acid	Lipids and lipid-like molecules	414.299	7.28217e-06	7.27025e-06	3.48219e-07	1.65726e-06	2.56364e-06	4.42351e-06	1.61932e-09	1.62516e-09	1.72517e-09	1.86612e-09	2.09384e-09	2.16216e-09	1.59744e-06	2.23016e-06	2.71421e-09	2.7035e-09	2.65268e-09	2.6127e-09	1.5899e-09	1.7267e-09
Maltose monohydrate	Lipids and lipid-like molecules	341.11	2.70863e-06	2.26008e-06	0.00018059	0.000190639	3.04152e-06	3.3268e-06	0.000184566	0.000215047	5.99494e-05	0.000154895	0.00117474	0.00115929	1.17366e-06	1.6131e-06	0.00118256	0.00147154	0.00157334	0.00157112	0.000219069	0.000196672
PC(31:0)	unclassified	702.536	1.79501e-06	1.58767e-06	1.35928e-06	1.37307e-06	1.5091e-06	1.61697e-06	1.4687e-06	1.62644e-06	2.27291e-06	2.28051e-06	2.40196e-06	2.43227e-06	1.45961e-06	2.21934e-06	2.78612e-06	2.48335e-06	2.11905e-06	2.64492e-06	1.87222e-06	1.51588e-06
Losartan (Drug)	Benzenoids	421.161	7.11763e-06	5.84231e-06	2.98399e-06	3.17724e-06	6.69949e-06	6.94229e-06	1.14969e-06	9.85821e-07	1.72517e-09	1.86612e-09	2.09384e-09	2.16216e-09	3.63446e-06	4.71297e-06	2.71421e-09	2.7035e-09	2.65268e-09	2.6127e-09	1.06786e-07	2.33235e-07
cis-Aconitic acid	Organic acids and derivatives	173.01	1.04309e-06	7.85216e-07	1.62625e-06	1.39302e-06	8.76778e-07	9.39337e-07	6.48124e-07	8.10058e-07	4.16214e-06	3.77493e-06	6.0426e-07	6.40656e-07	1.03523e-06	1.04655e-06	2.16528e-07	1.02215e-06	1.91935e-06	1.59903e-06	6.04088e-06	7.82293e-06
Cer(d18:1/6:0)	Lipids and lipid-like molecules	396.35	1.42138e-06	1.73115e-06	1.80492e-06	1.29567e-06	2.48672e-06	2.51631e-06	2.38171e-06	1.84041e-06	3.12155e-06	4.53557e-06	3.76875e-06	3.73279e-06	4.55785e-06	2.79504e-06	4.88629e-06	3.40976e-06	3.85554e-06	2.50613e-06	1.64549e-06	2.68419e-06
Hippuric acid	Benzenoids	178.052	6.36446e-07	5.20775e-07	2.0221e-06	1.21631e-06	9.06189e-07	6.74712e-07	5.23397e-06	7.60853e-06	2.37017e-07	3.17796e-07	3.06343e-07	3.48781e-07	2.23731e-06	1.41476e-06	4.93062e-07	4.50571e-07	4.11127e-07	4.18704e-07	3.39218e-07	4.39213e-07
Apocholic acid	Lipids and lipid-like molecules	371.256	4.49872e-05	4.23496e-05	3.43631e-05	3.58613e-05	4.76568e-05	4.66404e-05	1.12391e-06	1.95698e-06	1.72517e-09	1.86612e-09	2.09384e-09	2.16216e-09	6.95484e-06	8.02012e-06	2.71421e-09	2.7035e-09	2.65268e-09	4.09152e-08	1.141e-06	1.7607e-06
Deoxyguanosine	Nucleosides, nucleotides, and analogues	266.09	8.0753e-07	5.04838e-07	5.90049e-07	6.03855e-07	1.68103e-06	3.35701e-06	7.75336e-05	7.19736e-05	1.80966e-06	1.4729e-06	9.49804e-07	1.31793e-06	9.21819e-06	8.09696e-06	2.69445e-07	2.60982e-07	8.79541e-07	8.30045e-07	6.01355e-07	9.74517e-07
Bufalin	Lipids and lipid-like molecules	385.236	4.3666e-06	5.433e-06	5.91824e-07	6.71101e-07	2.54885e-06	2.72959e-06	2.28044e-07	1.62301e-07	1.72517e-09	1.86612e-09	2.09384e-09	2.16216e-09	8.46318e-07	5.43893e-07	2.71421e-09	2.7035e-09	2.65268e-09	2.6127e-09	2.67765e-06	4.00308e-06
3,4-Dihydroxyphenylalanine (DOPA)	Organic acids and derivatives	196.062	3.68925e-06	3.55144e-06	5.63627e-06	6.71426e-06	3.06388e-06	3.20022e-06	2.98336e-06	3.08827e-06	5.20597e-06	4.89512e-06	1.83488e-06	1.91978e-06	3.66838e-06	3.82687e-06	3.20075e-07	2.14983e-07	4.59432e-06	5.06171e-06	1.07483e-06	9.57244e-07
3-Phenylpropanoic acid	Phenylpropanoids and polyketides	149.061	2.07758e-06	1.79148e-06	1.9876e-06	2.16434e-06	4.66799e-06	3.07451e-06	1.9901e-06	2.35393e-06	1.57871e-06	1.72419e-06	3.15402e-06	4.15603e-06	2.58528e-06	3.56506e-06	6.49986e-06	7.40489e-06	5.63066e-06	4.6124e-06	1.99097e-06	2.45594e-06
Alvimopan (dihydrate)	Organic acids and derivatives	405.216	1.41774e-06	2.00657e-06	4.42041e-06	2.23488e-06	3.85073e-06	3.35762e-06	1.4346e-05	1.48196e-05	1.72517e-09	1.86612e-09	2.09384e-09	1.26363e-08	9.01167e-05	1.36054e-05	2.71421e-09	2.7035e-09	2.65268e-09	2.6127e-09	4.36712e-07	5.09885e-07
2-Hydroxyglutaric acid	Organic acids and derivatives	129.02	2.75969e-06	4.92769e-06	2.85769e-06	2.04804e-06	2.85192e-06	3.64025e-06	2.49916e-06	2.40421e-06	1.96983e-06	4.1373e-06	3.84009e-06	4.34715e-06	3.38812e-06	2.93253e-06	3.92423e-06	5.53662e-06	4.65178e-06	5.71738e-06	2.94443e-06	2.60083e-06
2-Hydroxy-4-methoxybenzaldehyde	Benzenoids	151.041	8.08172e-06	7.37374e-06	3.97364e-06	4.45433e-06	8.9538e-06	9.88508e-06	3.69898e-06	5.02092e-06	1.20014e-05	1.37125e-05	0.000311936	0.000137593	8.11697e-06	8.32301e-06	7.31856e-06	6.64678e-06	1.9269e-05	1.43873e-05	3.53928e-06	4.12893e-06
3alpha-Hydroxy-6-oxo-5alpha-cholan-24-oic acid	Lipids and lipid-like molecules	373.269	3.62372e-06	3.61227e-06	6.11122e-06	6.32849e-06	3.97609e-06	4.74654e-06	1.90057e-06	1.87462e-06	9.36635e-08	7.07861e-08	3.04676e-07	2.83188e-07	5.13089e-06	5.78629e-06	1.27931e-07	1.57094e-07	7.60938e-08	8.47072e-08	4.24886e-07	8.74251e-07
Vincamine	Alkaloids and derivatives	355.198	0.000190296	0.000236811	2.40158e-05	1.66718e-05	3.14957e-05	2.75084e-05	5.93853e-05	6.13907e-05	3.64779e-07	6.05432e-07	9.39242e-07	8.1443e-07	8.08023e-05	7.95461e-05	7.4216e-07	2.2064e-07	2.84201e-06	2.68885e-06	3.39358e-07	7.9704e-07
Lithocholic acid 3-sulfate	Lipids and lipid-like molecules	455.243	1.14559e-06	1.11713e-06	8.7096e-07	1.26946e-06	3.6684e-06	6.56286e-06	5.02151e-07	1.50306e-06	1.72517e-09	1.86612e-09	2.09384e-09	2.16216e-09	9.81771e-06	1.7401e-05	2.71421e-09	2.7035e-09	2.65268e-09	1.92978e-08	1.5899e-09	1.30867e-08
Bazedoxifene	Organoheterocyclic compounds	471.258	6.71217e-07	2.84108e-07	3.32481e-07	3.17038e-07	5.10291e-07	4.50709e-07	3.86873e-07	3.48686e-07	1.88162e-09	1.82456e-09	2.16232e-09	2.15258e-09	1.50046e-06	1.40672e-06	2.4792e-09	2.42683e-09	1.92525e-09	1.91594e-09	1.47473e-09	1.41039e-07
Cholic acid/Muricholic acid, asparagine-conjugated	Lipids and lipid-like molecules	521.318	1.36182e-05	1.40673e-05	1.26405e-06	1.47249e-06	4.1894e-06	4.73928e-06	4.94837e-06	5.09401e-06	1.72517e-09	1.86612e-09	2.09384e-09	2.16216e-09	3.18351e-06	2.76704e-06	2.71421e-09	2.7035e-09	2.65268e-09	2.6127e-09	2.97195e-07	4.24711e-07
16,17-Epiestriol	Lipids and lipid-like molecules	287.162	1.43285e-05	1.39194e-05	1.72296e-05	1.58519e-05	1.45607e-05	1.71454e-05	1.58975e-05	1.54306e-05	1.72517e-09	1.86612e-09	2.09384e-09	2.16216e-09	2.42776e-05	2.11749e-05	2.71421e-09	1.01034e-07	2.20164e-08	3.41975e-08	1.17562e-06	1.45349e-06
Genipin	Lipids and lipid-like molecules	225.075	5.92107e-07	4.86336e-07	1.12446e-05	1.53486e-07	2.04906e-05	4.44085e-07	1.38242e-06	1.45967e-06	1.20824e-07	5.9045e-07	7.41666e-08	8.56297e-08	1.45548e-05	1.10834e-05	4.60865e-07	5.36018e-07	3.839e-07	3.01817e-07	7.11755e-06	6.76056e-07
beta-Estradiol	Lipids and lipid-like molecules	271.167	6.86972e-06	4.74828e-06	4.65176e-06	3.93531e-06	9.03837e-06	9.52935e-06	7.70702e-08	1.58e-07	1.31548e-07	1.09071e-07	1.74578e-07	1.7796e-07	2.36039e-07	1.48044e-06	2.29526e-07	1.67707e-07	2.00036e-07	1.44026e-07	3.00491e-06	4.05819e-06
Complanatuside	Phenylpropanoids and polyketides	625.183	7.79728e-06	2.81969e-06	9.65775e-10	2.45107e-08	7.17968e-07	7.00951e-07	1.43215e-06	9.83025e-07	1.88162e-09	8.91437e-08	2.16232e-09	2.15258e-09	1.52543e-06	9.27895e-06	4.96805e-08	2.42683e-09	1.35906e-07	3.90166e-08	1.47473e-09	1.48235e-09
Periplogenin	Lipids and lipid-like molecules	389.239	2.6407e-05	2.26129e-05	5.42592e-07	7.70719e-07	2.10914e-05	1.37625e-05	1.96597e-06	2.10799e-06	1.72517e-09	1.86612e-09	1.07208e-08	2.16216e-09	1.80128e-06	1.01928e-06	2.71421e-09	2.7035e-09	2.65268e-09	2.6127e-09	1.03835e-05	1.7241e-05
7-Ketolithocholic acid	Lipids and lipid-like molecules	389.275	0.000127647	0.00013475	4.21597e-06	4.82911e-06	3.54969e-05	3.6903e-05	2.27226e-06	2.36897e-06	5.00957e-07	5.33641e-07	6.48616e-07	6.10911e-07	4.60903e-06	1.96479e-06	7.27436e-07	7.98949e-07	7.35484e-07	6.61817e-07	5.51021e-07	9.05511e-07
PX-12	Organoheterocyclic compounds	169.028	2.26061e-05	2.2565e-05	9.74075e-06	9.79845e-06	1.87329e-05	1.87188e-05	1.24137e-05	1.1804e-05	4.99915e-07	1.1799e-06	5.44693e-07	5.86029e-07	1.97288e-05	1.88546e-05	3.12368e-07	3.33269e-07	9.36439e-07	9.28661e-07	2.28652e-06	2.56448e-06
Met-Gly	Organic acids and derivatives	205.063	3.9036e-06	3.46927e-06	5.81672e-06	5.7398e-06	3.68618e-06	3.56669e-06	1.48575e-06	3.52811e-06	2.94919e-06	3.52205e-06	1.91515e-06	3.65321e-06	1.57085e-06	4.07068e-06	4.7164e-06	4.48815e-06	4.77304e-06	4.98167e-06	1.07109e-06	3.23888e-06
LPA(20:5)	Lipids and lipid-like molecules	457.24	1.15945e-06	1.00778e-07	1.12401e-06	1.09179e-06	7.82028e-07	5.04682e-07	1.98878e-06	1.97108e-06	1.88162e-09	1.82456e-09	2.16232e-09	2.15258e-09	2.11703e-06	1.76431e-06	2.4792e-09	2.42683e-09	1.92525e-09	1.91594e-09	3.93037e-06	5.51341e-06
Tirofiban (hydrochloride monohydrate)	Organic acids and derivatives	441.245	3.33147e-06	3.39979e-06	5.46631e-06	5.12266e-06	9.9495e-07	8.00404e-07	2.13719e-06	2.24543e-06	1.88162e-09	1.82456e-09	2.16232e-09	2.15258e-09	5.8644e-06	4.76626e-06	2.88871e-08	2.42683e-09	1.92525e-09	1.08854e-07	1.47473e-09	1.48235e-09
β-Naphthoflavone	Phenylpropanoids and polyketides	273.094	5.75138e-06	5.6238e-06	3.0385e-05	2.78848e-05	6.10291e-06	4.29386e-06	1.0484e-05	9.24864e-06	2.39918e-06	1.58751e-06	4.85656e-07	4.07322e-07	9.84108e-07	1.40403e-06	9.19904e-07	7.47946e-07	1.83423e-07	1.22549e-07	7.77747e-06	1.00044e-05
Nordeoxycholic acid	Lipids and lipid-like molecules	361.278	3.66734e-05	3.32964e-05	1.27286e-05	4.48672e-06	6.1205e-06	2.19459e-05	1.129e-09	1.16094e-09	1.88162e-09	1.82456e-09	2.16232e-09	2.15258e-09	8.31341e-06	4.14642e-06	2.4792e-09	2.42683e-09	1.92525e-09	1.91594e-09	3.94124e-06	2.66503e-06
Altretamine	Organic nitrogen compounds	211.169	7.30768e-06	6.34519e-06	3.77508e-06	4.62107e-06	6.15638e-06	4.93239e-06	4.5769e-06	5.31128e-06	7.96813e-06	9.23845e-06	9.90254e-06	8.9667e-06	5.10757e-06	6.78691e-06	1.2857e-05	1.3196e-05	1.17028e-05	1.0206e-05	8.72699e-06	5.63433e-06
Decatetraenoylcarnitine (Car(10:4))	Lipids and lipid-like molecules	290.171	1.75834e-05	1.3795e-05	7.57564e-05	0.000107275	1.66591e-06	1.53753e-06	1.00548e-05	9.73701e-06	1.87421e-07	2.88654e-07	4.08017e-07	4.38543e-07	1.38977e-05	6.21671e-05	4.93633e-07	3.46132e-07	3.58245e-07	5.83425e-07	3.20773e-07	4.06684e-07
N1-Methyl-4-pyridone-3-carboxamide	Organoheterocyclic compounds	153.067	2.37792e-05	2.20283e-05	3.18186e-05	3.30142e-05	1.17254e-05	1.10445e-05	3.11145e-05	3.13195e-05	2.41324e-06	2.38113e-06	4.7264e-06	8.86225e-06	1.49582e-05	2.1457e-05	5.86032e-06	5.53073e-06	8.79808e-07	1.75788e-06	1.60184e-06	1.71449e-06
3alpha-Hydroxy-12-oxo-5beta-cholan-24-oic acid	Lipids and lipid-like molecules	389.275	2.74397e-05	3.08365e-05	1.06962e-05	1.45953e-05	2.28096e-05	2.80814e-05	2.28795e-05	1.00878e-05	3.59412e-07	3.69805e-07	4.29258e-07	4.49528e-07	2.65273e-05	1.06162e-05	5.99528e-07	5.72462e-07	5.93232e-07	5.59428e-07	2.04185e-06	1.09896e-05
7,12-Dioxolithocholic acid	Lipids and lipid-like molecules	403.255	2.8704e-06	3.21012e-06	2.81469e-07	1.84006e-07	1.48177e-06	2.21925e-06	1.54273e-06	1.97059e-06	1.72517e-09	1.86612e-09	2.09384e-09	2.16216e-09	6.86684e-07	1.91304e-07	2.71421e-09	2.7035e-09	2.65268e-09	2.6127e-09	1.38734e-06	2.46411e-06
Veratrosine	Benzenoids	572.365	1.48186e-06	1.76361e-06	5.16416e-06	4.96365e-06	1.13131e-06	1.29346e-06	5.59216e-07	5.71996e-07	1.88162e-09	1.82456e-09	2.16232e-09	2.15258e-09	1.02636e-06	1.09055e-06	2.4792e-09	2.42683e-09	1.92525e-09	1.91594e-09	1.47473e-09	1.48235e-09
3,6-Dioxo-5alpha-cholan-24-oic acid	Lipids and lipid-like molecules	387.26	9.40596e-06	9.84842e-06	1.83847e-06	2.06708e-06	8.2205e-06	9.17841e-06	1.89531e-06	2.77485e-06	1.72517e-09	1.86612e-09	2.09384e-09	2.16216e-09	4.15081e-06	1.66982e-06	2.71421e-09	2.7035e-09	2.65268e-09	2.6127e-09	2.15419e-06	3.87815e-06
Cinchonine	Alkaloids and derivatives	277.166	6.32858e-07	1.25685e-06	2.4812e-06	9.03854e-07	1.98302e-06	1.22622e-06	1.94836e-06	2.18835e-06	4.77103e-08	8.97752e-08	2.14681e-08	4.95023e-08	7.36589e-05	6.13837e-06	5.26356e-08	6.68941e-08	5.5795e-08	1.86081e-08	4.22259e-08	3.79074e-08
Darexaban	Benzenoids	473.214	2.89778e-06	4.66133e-06	1.17625e-07	2.52216e-07	2.0314e-06	2.13861e-06	2.40875e-07	3.22695e-07	9.26617e-09	1.86612e-09	2.09384e-09	2.16216e-09	3.36316e-07	2.00202e-07	2.71421e-09	2.7035e-09	2.65268e-09	2.6127e-09	1.65154e-06	2.77283e-06
5'-Phosphoribosyl-5-amino-4-imidazolecarboxamide (AICAR)	Nucleosides, nucleotides, and analogues	337.059	1.80797e-05	2.57227e-05	5.57544e-06	3.99534e-06	1.9486e-05	2.84894e-05	7.33868e-06	7.07914e-06	1.31144e-05	2.43863e-05	7.24194e-06	8.16856e-06	1.32208e-05	2.58135e-05	4.55268e-05	4.84348e-05	1.6071e-05	1.78767e-05	1.10814e-05	9.76701e-06
11-Dehydrocorticosterone	Lipids and lipid-like molecules	325.186	7.99374e-07	4.2432e-07	5.45941e-07	4.62267e-07	8.04863e-07	8.64132e-07	5.84448e-07	6.0616e-07	5.77326e-07	5.64606e-07	8.19537e-07	6.388e-07	5.55159e-07	6.11304e-07	1.0109e-06	1.00353e-06	7.93486e-07	9.41831e-07	6.0698e-07	6.02943e-07
Fucose	Organic oxygen compounds	187.06	2.91054e-06	2.04329e-06	4.85782e-06	4.85037e-06	2.92349e-06	3.0654e-06	9.04246e-07	7.98644e-07	9.50553e-06	1.25329e-05	1.86119e-06	2.08622e-06	9.5529e-07	2.30827e-06	2.09937e-06	2.01822e-06	1.3676e-05	1.58464e-05	6.63863e-05	4.06667e-05
Lapachol	Benzenoids	241.084	1.97467e-05	4.93515e-06	1.37311e-05	8.3205e-06	5.577e-06	4.79221e-06	4.03177e-05	4.19142e-05	1.99921e-05	3.96955e-05	0.000658586	0.000625615	7.89933e-06	7.00298e-06	0.00169134	0.00158864	0.00024251	0.000270992	1.51496e-05	1.18772e-05
Bisindolylmaleimide I	Organoheterocyclic compounds	413.191	5.98363e-07	5.68727e-07	5.62752e-07	5.38902e-07	3.68849e-07	3.61839e-07	6.3387e-07	6.80243e-07	1.90885e-08	1.82456e-09	2.16232e-09	1.26079e-08	7.74361e-07	7.37075e-07	2.4792e-09	2.42683e-09	1.41893e-08	1.91594e-09	2.85604e-07	1.84827e-07
Pefloxacin (mesylate)	Organoheterocyclic compounds	316.15	1.56482e-06	1.30668e-06	6.74676e-06	8.83173e-06	3.73895e-06	1.50227e-07	1.52723e-05	1.64804e-05	1.75788e-08	1.82456e-09	2.2599e-07	1.41836e-07	4.14128e-06	7.58464e-06	2.58148e-07	2.36116e-07	3.90129e-08	2.85733e-08	6.18687e-06	7.01479e-06
Ofloxacin	Organoheterocyclic compounds	362.156	2.91455e-06	6.70181e-06	2.42491e-06	2.38754e-06	1.42097e-06	1.69815e-06	0.00038057	0.00035668	1.88162e-09	1.82456e-09	2.16232e-09	2.15258e-09	1.23776e-05	1.37269e-05	1.77466e-07	3.14167e-07	1.92525e-09	1.91594e-09	1.16186e-08	5.36844e-08
Oxybenzone	Benzenoids	227.068	1.54825e-05	1.44276e-05	3.36459e-05	3.14154e-05	1.26111e-05	1.35308e-05	6.59821e-06	6.73606e-06	1.72016e-06	8.15154e-07	3.84646e-07	4.22231e-07	7.39163e-06	1.26386e-05	3.51327e-06	4.70704e-06	2.56167e-06	2.52655e-06	1.27014e-06	1.24735e-06
7-Bromo-4H,5H-pyrrolo[1,2-a]quinoxalin-4-one	Organoheterocyclic compounds	262.981	0.000309096	0.000259548	0.000187596	0.000211022	0.000261103	0.00025708	0.000221555	0.000239066	0.000354028	0.000353848	0.000445909	0.000488241	0.000238078	0.000283056	0.000491956	0.000493307	0.000387112	0.000393711	0.000293334	0.000303979
Tetraethylammonium cation	Organic nitrogen compounds	130.159	2.70206e-05	2.60583e-05	1.84874e-05	1.73767e-05	2.45038e-05	2.3854e-05	2.11321e-05	2.43225e-05	3.50279e-05	3.52981e-05	4.28501e-05	4.46216e-05	2.44755e-05	2.64183e-05	4.74337e-05	4.69612e-05	3.61408e-05	3.79479e-05	2.83399e-05	3.01268e-05
Tropine	Alkaloids and derivatives	142.123	2.83646e-05	3.08782e-05	2.00019e-05	1.923e-05	2.77202e-05	2.69183e-05	2.2994e-05	2.76954e-05	3.8378e-05	3.95468e-05	4.8383e-05	4.5899e-05	2.71873e-05	2.85478e-05	6.63165e-05	5.46527e-05	3.9981e-05	4.59636e-05	3.26491e-05	3.56945e-05
2-(1-Pyrrolidinyl)-3-pentanone	Organoheterocyclic compounds	156.138	1.34703e-05	1.50629e-05	9.24228e-06	9.6442e-06	1.29828e-05	1.36715e-05	1.04212e-05	1.3717e-05	1.80312e-05	1.91254e-05	2.20299e-05	2.29972e-05	1.30246e-05	1.3862e-05	2.46434e-05	2.51562e-05	2.0203e-05	2.2548e-05	1.51433e-05	1.6767e-05
(+|-)-2-(2-Furanyl)pyrrolidine	Organic nitrogen compounds	138.091	1.41187e-05	1.7225e-05	1.14144e-05	1.22814e-05	1.31013e-05	2.87472e-05	1.66908e-05	1.91128e-05	4.3802e-05	2.33318e-05	2.25446e-05	2.08245e-05	1.47692e-05	1.45889e-05	4.02484e-05	6.25931e-05	2.11101e-05	2.24816e-05	1.77005e-05	3.10446e-05
2-Isopropyl-3,5-dimethoxy-6-methylpyrazine	Organoheterocyclic compounds	197.129	2.12635e-06	3.32594e-06	2.45486e-06	2.51149e-06	1.88198e-06	2.913e-06	2.79648e-06	2.67996e-06	8.15713e-06	4.84733e-06	4.51747e-06	3.90342e-06	2.66097e-06	2.65586e-06	4.18861e-06	2.86572e-05	4.36915e-06	2.03997e-05	3.07847e-06	3.54346e-06
Benzyltrimethylammonium cation	Benzenoids	150.128	1.00483e-05	9.88012e-06	8.02412e-06	8.79996e-06	1.01102e-05	1.06501e-05	1.06212e-05	9.42535e-06	1.6433e-05	1.63445e-05	1.40826e-05	1.53366e-05	8.55048e-06	9.47349e-06	1.91875e-05	1.99078e-05	1.48674e-05	1.43514e-05	1.11036e-05	1.26318e-05
2-Ethyl-5-methylpyridine	Organoheterocyclic compounds	122.096	0.000109932	0.000102152	6.16818e-05	7.6483e-05	8.71426e-05	8.23496e-05	7.68368e-05	8.59696e-05	0.000127497	0.000133569	0.000145625	0.000174972	7.99161e-05	8.92225e-05	0.00016801	0.000182422	0.000143349	0.000130688	0.00011447	0.000223756
4-Amino-5-tert-butyl-4H-1,2,4-triazole-3-thiol	Organoheterocyclic compounds	173.085	1.86195e-05	1.79352e-07	1.05839e-07	2.99436e-05	1.04636e-05	4.87346e-05	3.78269e-05	3.61861e-05	5.86594e-05	5.47466e-05	6.36525e-05	6.97486e-05	3.92316e-05	6.46707e-06	3.44071e-05	7.7152e-05	5.87092e-05	5.75122e-05	5.60786e-05	7.60618e-05
L-Norvaline	Organic acids and derivatives	118.086	3.25493e-05	3.92968e-05	3.10816e-05	3.22127e-05	3.02306e-05	3.39425e-05	3.01273e-05	2.24808e-05	4.65398e-05	5.56057e-05	3.66348e-05	3.97022e-05	3.08923e-05	3.0343e-05	5.27607e-05	4.25171e-05	5.2089e-05	3.8938e-05	3.95085e-05	3.08219e-05
3-Methylpyridin-4-ylamine	Organoheterocyclic compounds	109.076	3.87756e-06	3.45236e-06	2.27407e-06	8.57535e-06	3.35785e-06	3.0657e-06	2.93695e-06	2.6276e-06	5.84407e-06	4.72794e-06	5.0215e-06	3.87674e-06	2.74985e-06	5.66164e-06	8.92764e-06	5.49286e-06	4.90444e-06	7.29069e-06	3.23205e-06	3.45278e-06
1,8-Diazabicyclo[5.4.0]undec-7-ene	Organoheterocyclic compounds	153.139	1.40904e-05	1.4357e-05	1.01575e-05	9.99739e-06	1.32134e-05	1.33213e-05	1.33645e-05	1.21092e-05	2.14989e-05	5.22293e-06	2.36678e-05	6.93502e-06	1.20879e-05	7.03934e-06	2.4833e-05	2.4786e-05	2.08904e-05	2.02786e-05	5.02074e-06	3.7814e-06
Phthalic anhydride	Organoheterocyclic compounds	149.023	1.183e-05	1.08449e-05	8.78113e-06	8.24573e-06	1.43529e-05	1.13311e-05	1.02501e-05	1.07238e-05	1.77492e-05	1.84197e-05	2.39543e-05	2.19313e-05	1.0674e-05	1.19617e-05	2.09815e-05	2.17444e-05	1.82988e-05	2.18026e-05	1.46012e-05	1.45725e-05
2-[(Dimethylamino)methyl]cyclohexanone	Organic nitrogen compounds	156.138	7.46247e-06	7.20977e-06	5.21665e-06	5.36994e-06	7.23072e-06	7.05598e-06	6.08682e-06	4.21583e-06	7.21967e-06	1.46655e-05	7.25282e-06	2.17901e-05	3.00918e-06	1.08992e-05	1.32335e-05	1.2632e-05	7.10615e-06	1.43736e-05	6.02719e-06	7.23322e-06
2-Isopropyl-6-methoxypyrazine	Organoheterocyclic compounds	153.102	7.93871e-06	8.82236e-06	5.86999e-06	6.07747e-06	8.01344e-06	7.87256e-06	7.84802e-06	7.62891e-06	2.81472e-05	7.32122e-06	2.46585e-05	1.29474e-05	7.21068e-06	2.24211e-05	1.64566e-05	2.29553e-05	1.34365e-05	1.18085e-05	9.89016e-06	3.0782e-05
N-Benzylglycine	Organic acids and derivatives	166.086	4.00571e-06	5.19283e-06	7.99096e-06	8.90845e-06	3.82913e-06	4.40289e-06	5.07966e-06	3.43374e-06	7.87286e-06	8.38942e-06	4.21652e-06	5.13374e-06	3.59325e-06	3.94452e-06	5.55587e-06	5.24564e-06	6.67891e-06	5.8808e-06	4.98046e-06	3.50572e-06
(Dimethoxymethyl)benzene	Benzenoids	153.091	1.61298e-06	5.57269e-06	7.68249e-06	1.11762e-05	5.41812e-06	2.99495e-06	4.6483e-06	8.9625e-06	2.44431e-05	2.31677e-05	2.23608e-05	2.67479e-05	1.24054e-05	1.2013e-05	2.81826e-05	1.5809e-05	1.36912e-05	1.12941e-05	1.1362e-05	1.94891e-05
4-Methylacetophenone	Organic oxygen compounds	135.08	5.23675e-07	2.94439e-06	4.17817e-06	6.3839e-06	2.88303e-06	1.2952e-06	1.55055e-06	5.00015e-06	1.40764e-05	1.30676e-05	1.25545e-05	1.53445e-05	6.121e-06	6.24973e-06	1.55296e-05	8.73794e-06	7.24024e-06	6.10476e-06	6.25211e-06	1.66853e-05
Gestoden	Lipids and lipid-like molecules	311.201	6.17416e-06	7.28612e-06	7.52983e-06	7.12727e-06	2.2503e-06	5.62959e-06	1.00081e-06	7.3766e-07	9.39579e-07	9.28885e-07	9.64447e-07	1.00039e-06	1.14908e-05	1.207e-05	1.0982e-06	1.16594e-06	8.6549e-07	9.09666e-07	7.497e-07	6.85795e-07
2-(1-Adamantyl)-N-hydroxyacetamide	Organic acids and derivatives	210.149	3.50874e-07	1.11234e-06	8.86416e-07	2.32918e-06	8.08838e-07	3.84051e-07	4.28211e-07	2.39794e-06	3.85832e-06	4.02087e-06	5.27863e-06	5.0837e-06	1.98716e-06	3.06039e-06	4.96593e-06	2.70517e-06	2.07161e-06	1.63096e-06	1.75927e-06	4.05883e-06
2-Amino-1-phenylethanol	Organic nitrogen compounds	138.091	5.99502e-06	6.72714e-06	4.96258e-06	5.61473e-06	6.01103e-06	6.24696e-06	6.07523e-06	5.26685e-06	1.02271e-05	1.03001e-05	9.19466e-06	9.29766e-06	5.70739e-06	5.7885e-06	1.16602e-05	1.1064e-05	5.76291e-06	1.72578e-05	5.41275e-06	6.9278e-06
4,5-Dimethyl-2-propyloxazole	Organoheterocyclic compounds	140.107	7.588e-06	7.49373e-06	5.30979e-06	5.40377e-06	7.69e-06	7.68265e-06	6.63615e-06	7.05723e-06	1.07669e-05	1.37401e-05	1.29796e-05	1.27569e-05	7.00795e-06	7.42335e-06	1.06538e-05	1.42973e-05	1.1151e-05	1.23508e-05	8.37306e-06	8.36574e-06
4-[3-(4-Butoxyphenoxy)propyl]morpholine	Benzenoids	294.206	7.7661e-07	8.0613e-07	1.47401e-06	1.31158e-06	4.12197e-06	2.89675e-06	2.58754e-06	2.38949e-06	3.48683e-06	3.29142e-06	4.81506e-06	4.23782e-06	2.04265e-06	3.54635e-06	3.24646e-06	1.93751e-06	2.99321e-06	1.50028e-06	2.99754e-06	1.14838e-06
Pentadecylamine	Organic nitrogen compounds	228.269	6.17378e-07	2.83113e-07	1.72944e-07	3.28907e-07	4.31269e-07	3.81286e-07	4.59062e-07	4.42325e-07	6.04423e-07	5.57495e-07	7.58102e-07	7.14655e-07	5.57859e-07	5.86924e-07	6.44101e-07	5.62462e-07	5.97534e-07	5.22308e-07	4.83541e-07	6.79498e-07
1,2,2,6,6-Pentamethyl-4-piperidinol	Organoheterocyclic compounds	172.17	7.11879e-06	8.07094e-06	5.11369e-06	5.20768e-06	6.84305e-06	9.41985e-06	2.14301e-06	2.19754e-06	4.65329e-06	4.29215e-06	4.38409e-06	5.80052e-06	2.3254e-06	4.06307e-06	8.71747e-06	9.08526e-06	5.10749e-06	6.15099e-06	4.64179e-06	3.76023e-06
1-Hexadecylpyridinium cation	Organoheterocyclic compounds	304.3	1.45586e-05	3.44204e-06	3.16325e-06	2.82962e-06	3.76454e-06	3.85647e-06	2.70066e-06	2.51897e-06	4.56507e-06	4.98077e-06	5.81737e-06	5.50394e-06	3.25289e-06	4.68998e-06	6.71207e-06	5.93898e-06	5.148e-06	5.01666e-06	4.06689e-06	3.83229e-06
Tetrapropylammonium cation	Organic nitrogen compounds	186.222	7.11991e-06	6.29703e-06	8.41083e-06	9.51626e-06	1.55675e-05	1.07831e-05	9.91746e-06	1.11818e-05	1.32921e-05	1.2145e-05	1.56392e-05	1.5124e-05	1.02202e-05	1.3203e-05	1.38543e-05	1.3907e-05	1.12732e-05	1.08379e-05	1.17487e-05	7.49445e-06
4-Ethyl-2,6-dimethoxyphenol	Benzenoids	183.102	5.0895e-07	1.03508e-06	1.87627e-06	2.88265e-06	4.18118e-05	3.34714e-05	1.31256e-06	1.36276e-06	1.21059e-06	1.68904e-06	2.41324e-05	2.98719e-05	1.18925e-05	1.40591e-05	1.20911e-06	8.12707e-07	1.88116e-06	1.98248e-06	4.92624e-06	6.09102e-06
N-Methylpropionamide	Organic acids and derivatives	88.0757	3.58925e-05	4.07251e-05	2.84575e-05	2.30778e-05	3.28159e-05	3.26654e-05	2.67805e-05	2.89677e-05	4.70808e-05	4.64634e-05	5.78256e-05	5.69682e-05	3.06749e-05	3.4289e-05	6.65512e-05	6.43451e-05	5.00723e-05	5.096e-05	1.42934e-07	3.98564e-05
2-Butyl-3-methylpyrazine	Organoheterocyclic compounds	151.123	1.06907e-06	8.10934e-07	4.61009e-06	5.03102e-06	4.37262e-07	4.27031e-07	6.18028e-07	5.59519e-07	9.70271e-07	9.30353e-07	1.06809e-06	1.07036e-06	1.30881e-06	7.80502e-07	1.24992e-06	1.21614e-06	1.01744e-06	8.99079e-07	2.29784e-07	1.92857e-07
Decanoic acid, 3-amino-	Organic acids and derivatives	188.165	2.23414e-05	2.13651e-05	2.05804e-05	2.02912e-05	2.70713e-05	2.54913e-05	1.04029e-05	1.09022e-05	6.75414e-07	9.38303e-07	5.33621e-06	6.16855e-06	2.08644e-05	1.97698e-05	1.87731e-06	3.26766e-06	1.10683e-06	1.05992e-06	7.65091e-07	4.44969e-07
N-(4-Hydroxyphenyl)propanamide	Benzenoids	166.086	5.53245e-06	6.90199e-06	7.82014e-06	1.73798e-05	4.96554e-06	5.77204e-06	6.57064e-06	4.8374e-06	9.48467e-06	1.07156e-05	3.42403e-06	4.69344e-06	5.77853e-06	5.11599e-06	4.79717e-06	3.63021e-06	8.587e-06	7.73628e-06	7.56165e-06	6.56242e-06
Phe-Ile	Organic acids and derivatives	279.17	1.26461e-05	1.26065e-05	2.89814e-05	3.09886e-05	1.06005e-05	1.12444e-05	1.24515e-05	1.32432e-05	7.44e-06	6.93976e-06	0.000129673	0.000107361	1.64908e-05	1.62038e-05	8.77712e-05	9.18915e-05	2.55159e-06	2.72077e-06	3.21365e-06	3.10777e-06
Benzocaine	Benzenoids	166.086	8.78874e-06	1.10414e-05	4.92707e-06	1.44753e-05	7.89757e-06	9.25483e-06	1.06476e-05	7.77764e-06	1.59325e-05	1.85203e-05	4.71262e-06	6.86568e-06	8.96616e-06	8.54516e-06	7.76279e-06	6.21003e-06	1.40558e-05	1.30777e-05	1.25885e-05	1.13054e-05
N-(4-Piperidinyl)acetamide	Organoheterocyclic compounds	143.118	1.97972e-06	1.80558e-06	2.7737e-06	2.86107e-06	1.85223e-06	1.76157e-06	1.84174e-06	1.73244e-06	3.11336e-06	2.90453e-06	3.54074e-06	3.41623e-06	1.60031e-06	1.9241e-06	3.99607e-06	3.89781e-06	3.09401e-06	3.22892e-06	2.36563e-06	2.24966e-06
4-Fluoro-N-phenylbenzenesulfonamide	Benzenoids	250.034	1.32367e-06	1.54468e-06	1.66178e-06	1.66306e-06	3.34064e-06	2.85741e-06	8.18633e-07	6.85638e-07	2.25163e-05	7.13824e-06	9.46623e-06	1.42306e-05	5.5261e-07	1.11941e-06	6.20414e-06	7.44494e-06	8.92049e-07	9.06077e-07	7.39172e-06	7.5152e-06
Nigellimine_N-oxide	Organoheterocyclic compounds	220.097	1.39127e-06	3.48618e-06	3.87542e-06	2.61348e-06	3.12624e-06	6.69906e-07	3.11989e-06	3.63513e-06	1.27592e-06	1.25138e-06	1.7148e-06	4.88928e-07	3.38386e-06	3.10526e-06	1.03535e-06	1.53681e-06	8.76606e-07	8.38697e-07	0.000312899	0.000310445
Quinolin-6-yl-acetic acid, methyl ester	Organoheterocyclic compounds	202.086	5.35603e-07	6.77144e-07	9.58326e-07	7.81507e-07	4.71095e-07	4.67424e-07	7.51153e-07	8.07939e-07	8.05678e-07	8.81901e-07	5.46614e-07	1.87602e-06	6.95192e-07	6.37726e-07	1.27295e-06	5.95274e-07	8.20328e-07	8.33105e-07	0.0010667	0.00104702
4-(2-Methyl-1H-imidazol-1-yl)aniline	Organoheterocyclic compounds	174.103	3.55816e-06	4.18585e-06	5.77738e-06	6.01444e-06	3.20391e-06	3.82751e-06	3.47296e-06	5.46708e-06	4.83149e-06	4.53162e-06	5.29554e-06	5.14271e-06	5.71628e-06	3.38915e-06	2.958e-05	3.15732e-05	4.91498e-06	5.15261e-06	3.92478e-06	2.63718e-06
2,5-Diethyltetrahydrofuran	Organoheterocyclic compounds	129.127	1.77884e-06	1.91876e-06	1.01946e-07	2.81521e-07	3.23436e-07	1.1276e-06	1.12107e-06	1.6527e-07	4.41523e-07	9.13143e-07	6.77305e-07	4.55427e-07	1.00351e-06	1.0894e-06	4.57895e-05	4.56949e-05	1.53113e-07	2.00687e-07	1.75645e-06	1.57155e-06
5-[[5-[2-(3-Aminopropoxy)-6-methoxyphenyl]-1H-pyrazol-3-yl]amino]pyrazinonitrile	Organoheterocyclic compounds	364.153	2.97653e-06	3.59329e-06	6.88481e-06	6.63914e-06	1.62378e-06	1.69183e-06	4.37403e-06	4.25484e-06	1.72517e-09	1.86612e-09	2.09384e-09	2.16216e-09	7.70504e-06	7.27018e-06	1.29103e-07	3.84157e-08	3.18529e-08	2.6127e-09	3.7571e-07	3.31673e-07
Metazamide	Organoheterocyclic compounds	205.097	1.90753e-06	1.97494e-06	8.38124e-06	3.28334e-06	1.84491e-06	2.53023e-06	1.89149e-06	1.85708e-06	2.88336e-06	2.86208e-06	3.09289e-06	2.94456e-06	1.54177e-06	1.94238e-06	3.26156e-06	3.37581e-06	2.92539e-06	2.76878e-06	2.02365e-06	1.90556e-06
Deuteroporphyrin IX	Organoheterocyclic compounds	511.234	1.12221e-05	9.11987e-06	1.31715e-06	1.36071e-06	1.46163e-06	1.42965e-06	1.38344e-06	9.77677e-07	1.09063e-06	6.37092e-07	1.33905e-07	9.96969e-08	2.8644e-06	4.29659e-06	2.4792e-09	2.02901e-08	1.92525e-09	1.91594e-09	5.81837e-08	4.22777e-07
Prop-2-yn-1-ylglycine	Organic acids and derivatives	114.055	1.96329e-05	1.58968e-05	8.48556e-06	5.74028e-06	8.51381e-06	1.14627e-05	6.52118e-06	5.05434e-06	1.08075e-05	9.87792e-06	7.02653e-06	7.48169e-06	5.17365e-06	7.33783e-06	9.28571e-06	8.76362e-06	9.13537e-06	1.00444e-07	1.77271e-05	1.80981e-05
(R)-3-Methylcyclohexanone	Organic oxygen compounds	113.096	1.72189e-05	1.20005e-05	9.95975e-06	1.12288e-05	7.49026e-06	8.14764e-06	1.33537e-05	1.24013e-05	9.88264e-06	1.76831e-07	7.76478e-06	7.91907e-06	8.22612e-06	9.56604e-06	1.20218e-05	1.03786e-05	8.19923e-06	6.56347e-06	2.39011e-06	1.79853e-06
Methyl morpholine-3-carboxylate	Organic acids and derivatives	146.081	0.000187217	0.000168584	0.000236476	0.000252872	8.17881e-05	9.86008e-05	0.000263914	0.000173242	1.4001e-05	1.09846e-05	7.96067e-06	7.43285e-06	0.000268349	0.00018298	1.7383e-05	8.40035e-08	1.40006e-05	1.60198e-05	2.99838e-05	3.26006e-05
6-Methoxyguanine	Organoheterocyclic compounds	166.072	1.34924e-05	1.55973e-05	1.23015e-05	1.08331e-05	1.31649e-05	1.24784e-05	1.1757e-05	1.24408e-05	5.49478e-06	5.56589e-06	1.74624e-05	2.16999e-05	1.10009e-05	1.08118e-05	4.78621e-05	4.52195e-05	3.66447e-06	3.88209e-06	1.03429e-05	1.06374e-05
Calystegin_B2	Alkaloids and derivatives	176.092	1.04612e-05	1.70812e-05	8.28482e-06	5.95634e-06	7.41353e-06	8.58535e-06	1.66101e-05	1.91389e-05	0.000154345	9.02825e-05	3.65754e-05	3.05406e-05	1.07574e-05	1.31446e-05	0.000411582	0.000411299	3.09322e-05	3.30226e-06	4.88188e-05	4.93754e-05
8-Oxoadenine	Organoheterocyclic compounds	152.057	6.48287e-06	3.5081e-06	1.22261e-05	1.43703e-05	2.28071e-05	2.44566e-05	0.000209375	0.000218109	2.07057e-06	1.86067e-06	4.91847e-06	3.53817e-06	0.000324852	0.000214947	1.56712e-06	1.88389e-06	8.26377e-07	8.77219e-07	6.0243e-06	9.93242e-06
Isonicotinamide	Organoheterocyclic compounds	123.055	6.00943e-06	1.10652e-05	1.67682e-05	1.87086e-05	2.79795e-05	3.07255e-05	0.000159916	0.000167984	8.1021e-06	3.36303e-06	4.06552e-06	4.28841e-06	1.53895e-05	2.69526e-05	6.51856e-06	2.68514e-06	4.46982e-06	6.27491e-06	5.95717e-06	4.56164e-06
4-aminobutyric acid betaine	Lipids and lipid-like molecules	146.118	1.09364e-05	1.08994e-05	7.75737e-06	8.11114e-06	1.05269e-05	1.06078e-05	9.27365e-06	9.61943e-06	1.51216e-05	1.52864e-05	1.70202e-05	1.81611e-05	1.01876e-05	1.10366e-05	2.34633e-05	2.02882e-05	1.57733e-05	1.55695e-05	1.21014e-05	1.23825e-05
5-Methoxytryptophol	Organoheterocyclic compounds	192.102	2.85399e-06	3.39848e-06	2.61714e-06	2.7248e-06	3.10638e-06	1.75582e-06	2.67194e-06	1.1361e-06	4.85065e-06	1.3957e-05	3.8724e-06	3.85867e-06	3.08422e-06	2.57922e-06	5.52396e-06	1.05097e-05	4.39268e-06	1.9505e-06	3.64308e-06	2.81667e-06
4-(Dimethylamino)pyridine	Organic nitrogen compounds	123.092	1.10702e-05	1.01772e-05	7.59677e-06	9.63316e-06	1.02339e-05	1.07555e-05	9.04357e-06	9.13559e-06	1.44084e-05	1.4481e-05	1.7109e-05	1.61266e-05	9.69734e-06	1.11112e-05	1.84145e-05	1.96085e-05	1.46409e-05	1.4699e-05	1.14553e-05	1.09094e-05
Acepromazine	Organoheterocyclic compounds	327.153	8.77395e-06	8.70053e-06	6.242e-06	5.92646e-06	3.41794e-06	4.81367e-06	1.32043e-05	1.50713e-05	7.90401e-08	5.65032e-08	1.18157e-07	4.44995e-08	1.38968e-05	1.32235e-05	1.89208e-07	1.50847e-07	5.81451e-08	1.4443e-07	2.96796e-06	2.72646e-06
N-Methylcalystegine_B2	Alkaloids and derivatives	190.107	0.000111023	0.00015863	0.000129376	0.000141789	7.59562e-05	0.000100634	7.65581e-05	9.01279e-05	1.53141e-06	1.49453e-06	1.53444e-06	1.15606e-06	0.000252355	0.000268924	2.99038e-06	2.97e-06	1.05942e-06	1.03693e-06	6.92332e-06	6.06062e-06
3-Methoxy-4-(1,3-oxazol-5-yl)aniline	Organoheterocyclic compounds	191.082	2.40038e-06	3.42113e-06	2.89617e-06	1.96838e-06	2.54453e-06	2.98437e-06	2.11808e-06	2.20366e-06	2.77632e-06	4.17458e-06	4.93207e-06	5.52254e-06	2.45896e-06	4.21536e-06	4.43287e-06	5.68069e-06	4.22589e-06	4.52967e-06	3.28515e-06	2.62877e-06
Pro-Ile	Organic acids and derivatives	229.155	1.19695e-06	1.85819e-06	1.6035e-06	1.43481e-06	9.94943e-07	1.36067e-06	1.78826e-06	1.21424e-06	1.69405e-06	2.45153e-06	1.98096e-06	1.98229e-06	1.14635e-06	1.23042e-06	2.24627e-06	1.97854e-06	2.31655e-06	2.61384e-06	1.45786e-06	1.23475e-06
2-Amino-4-nitrophenol	Benzenoids	155.045	2.61177e-05	3.20881e-05	8.12434e-05	9.59415e-05	1.23997e-05	5.15638e-05	2.583e-05	1.33002e-05	0.000433885	0.000351069	1.06741e-05	0.000139824	2.68361e-05	3.80757e-06	3.88394e-05	3.8992e-05	8.97177e-05	9.4871e-05	3.77297e-05	1.48495e-05
Pro-Glu	Organic acids and derivatives	245.113	4.84455e-06	5.6301e-06	2.71235e-05	2.75028e-05	3.9042e-06	4.9647e-06	6.94872e-06	7.76356e-06	3.52964e-06	3.72852e-06	9.15949e-06	9.14233e-06	1.97212e-05	9.32566e-06	2.53657e-06	2.57681e-06	2.4706e-06	2.57975e-06	6.52127e-06	7.23809e-06
2,4-Pyridinedicarboxylic acid	Organoheterocyclic compounds	168.029	2.65572e-06	2.04452e-06	2.42578e-06	2.67076e-06	1.24772e-06	9.82697e-07	1.57362e-05	1.90986e-05	3.83442e-06	3.12444e-06	6.22836e-08	1.46619e-07	1.24351e-05	6.03256e-06	1.74991e-07	1.62374e-07	6.91751e-08	2.43818e-07	7.39743e-07	1.12261e-06
PALATINOSE	Organic oxygen compounds	365.105	4.86535e-07	1.36561e-06	0.000123889	0.000125338	4.52451e-07	9.42936e-07	9.01486e-05	0.000111587	0.000138031	0.000285367	0.000296563	0.000201328	3.84734e-07	6.30356e-07	0.000240083	0.00025548	0.000208103	0.000196201	0.000148046	9.49653e-05
1-(2-Methoxyethyl)piperazine	Organoheterocyclic compounds	145.133	3.42076e-06	2.90491e-06	3.06383e-06	3.38379e-06	0.000148296	0.000131009	3.51829e-06	2.94475e-06	2.09367e-05	2.59274e-06	1.04689e-05	1.25161e-05	3.78166e-06	3.56152e-06	7.23635e-06	2.41756e-06	1.77678e-05	2.1716e-06	4.04907e-06	2.93456e-06
N-(3-Aminopropyl)acetamide	Organic acids and derivatives	117.102	4.95872e-06	5.67599e-06	7.54593e-06	1.08863e-06	5.50613e-06	5.46351e-06	1.61767e-05	1.4077e-05	2.3701e-06	1.92774e-06	3.97309e-06	3.09002e-06	1.30879e-06	3.11538e-05	2.64127e-05	2.46829e-05	2.43951e-06	2.41945e-06	0.000114699	8.45108e-05
Ile-Glu	Organic acids and derivatives	261.144	2.82276e-05	2.77916e-05	1.79699e-05	2.37178e-05	3.59646e-06	8.78683e-06	1.22098e-05	1.24405e-05	3.38615e-05	2.71085e-05	5.87244e-06	6.70802e-06	2.30213e-05	1.07889e-05	5.46573e-06	5.03656e-06	2.57824e-06	4.93576e-06	2.32159e-06	4.20722e-06
Phe-Arg	Organic acids and derivatives	322.187	5.47553e-06	5.94045e-06	1.7997e-06	2.76334e-06	8.36786e-06	1.00897e-05	1.21293e-06	1.62894e-06	1.1573e-06	1.26562e-06	3.36626e-06	3.1484e-06	4.2688e-06	4.31445e-06	6.32958e-07	1.61471e-06	1.59639e-06	1.62498e-06	2.7267e-07	2.9226e-07
1-Butylimidazole	Organoheterocyclic compounds	125.107	1.2261e-05	1.57195e-05	2.11788e-06	1.33847e-06	2.26169e-06	2.53842e-06	3.17478e-06	3.13594e-06	2.53234e-06	3.23554e-06	5.80922e-06	5.58734e-06	2.53135e-06	2.58644e-06	7.31141e-06	7.4268e-06	3.40443e-05	3.3072e-05	2.8583e-06	2.44538e-06
N,N-Dimethyl-4-(6-methylbenzo[d]thiazol-2-yl)aniline	Organoheterocyclic compounds	269.111	3.09739e-05	3.67482e-05	0.000132485	0.000124066	6.73082e-05	7.0537e-05	1.75676e-06	2.05599e-06	8.94976e-07	1.57494e-06	2.01878e-06	1.97818e-06	5.74673e-06	2.30751e-05	1.1448e-06	1.76188e-06	9.23953e-07	9.87732e-07	0.0001278	9.70721e-05
AMP-Deoxynojirimycin	Organoheterocyclic compounds	398.29	1.57568e-06	1.42442e-06	1.02338e-06	1.54062e-06	3.98206e-06	4.28296e-06	1.28585e-07	2.31893e-07	1.88162e-09	1.82456e-09	2.16232e-09	2.15258e-09	8.65895e-08	4.49295e-07	2.4792e-09	2.42683e-09	1.92525e-09	1.91594e-09	9.901e-09	1.48235e-09
6-(Trifluoromethyl)-1,4-dihydro-2,3-quinoxalinedione	Organoheterocyclic compounds	231.038	3.96196e-05	4.00513e-05	8.91515e-05	9.33355e-05	4.24406e-05	3.92155e-05	3.10526e-05	3.20744e-05	9.90471e-05	0.000106865	0.000120459	0.000117734	2.81413e-05	3.87166e-05	7.1416e-05	7.31877e-05	8.73594e-05	9.03957e-05	4.72879e-05	3.76452e-05
Ile-Thr	Organic acids and derivatives	233.15	9.57165e-05	7.9427e-05	3.32232e-05	5.13505e-05	5.09926e-05	5.66905e-05	4.58726e-05	8.61762e-05	6.75713e-07	6.29979e-07	7.33422e-06	8.21431e-06	8.80103e-05	9.19922e-05	1.04241e-06	9.69476e-07	1.09851e-06	1.1858e-06	6.29832e-06	1.20051e-05
5-Methylisoxazol-3-amine	Organoheterocyclic compounds	99.0553	3.67372e-05	5.27546e-05	2.99621e-05	3.18761e-05	2.7641e-05	2.95001e-05	3.0589e-05	2.70127e-05	5.6324e-05	6.41407e-05	3.03701e-05	0.000238379	2.79744e-05	3.10066e-05	0.000115649	9.9257e-05	5.64614e-05	5.57227e-05	4.74834e-05	4.56642e-05
3-Hydroxy-6H-benzo[c]chromen-6-one	Phenylpropanoids and polyketides	211.04	4.82739e-06	4.34633e-06	1.7125e-05	1.61896e-05	5.65e-06	5.081e-06	6.25534e-06	6.35327e-06	5.71076e-06	6.55223e-06	8.43423e-06	9.96286e-06	4.42451e-06	4.94397e-06	7.65491e-06	8.03841e-06	9.26264e-06	9.55841e-06	4.82927e-06	4.37619e-06
2-(4-(Methylamino)phenyl)benzo[d]thiazol-6-ol	Organoheterocyclic compounds	257.074	5.04809e-05	4.60134e-05	0.000107225	0.000111677	3.72948e-05	3.36223e-05	3.11972e-05	3.01313e-05	1.4045e-06	1.8761e-06	1.96965e-05	1.79517e-05	1.90303e-05	3.56015e-05	9.96466e-06	6.72024e-06	1.47855e-06	1.57789e-06	0.000106938	9.04205e-05
(all-E)-1,8,10-Heptadecatriene-4,6-diyne-3,12-diol	Lipids and lipid-like molecules	259.169	5.60661e-07	7.43889e-07	5.34e-07	5.52636e-07	1.03185e-06	9.86916e-07	3.65216e-07	2.95217e-07	1.86141e-07	1.44227e-07	4.66493e-07	1.1037e-06	2.79322e-07	3.25631e-07	4.85418e-08	2.46389e-08	1.92525e-09	1.81323e-08	9.38018e-07	1.10753e-06
2-(Ethylthio)-5-methoxy-1H-benzimidazole	Organoheterocyclic compounds	209.074	3.83316e-05	5.09452e-05	1.91913e-05	1.54098e-05	6.2161e-05	2.10146e-05	8.44801e-05	0.00010727	7.50369e-06	7.31061e-06	4.14606e-05	4.23344e-05	6.949e-05	2.50639e-05	1.45095e-07	8.42581e-06	7.59229e-06	7.15481e-06	8.76646e-06	7.93797e-06
1-Methylpiperazine	Organoheterocyclic compounds	101.107	3.42874e-06	4.22647e-06	3.13652e-06	2.29491e-06	5.77408e-06	3.38787e-06	8.877e-06	7.52436e-06	3.00163e-06	2.44845e-06	3.42426e-06	3.25839e-06	1.31772e-05	6.30512e-06	3.12086e-06	2.25983e-06	2.55798e-06	1.94829e-06	1.84726e-06	9.47793e-06
Dodecyltriphenylphosphonium cation	Benzenoids	431.286	1.78829e-05	2.02475e-05	6.31871e-06	7.77167e-06	1.45792e-05	1.51288e-05	3.87596e-06	4.41771e-06	1.88162e-09	1.82456e-09	6.63276e-07	6.42164e-07	4.72162e-06	1.00176e-05	2.3451e-07	5.00207e-07	5.40059e-07	6.57613e-07	5.07866e-07	1.61419e-06
4-Pregnen-17.alpha., 20.beta.-diol-3-one-20-sulfate	Lipids and lipid-like molecules	411.185	1.27789e-05	1.80065e-05	1.16281e-06	7.38851e-07	3.73618e-06	2.75558e-06	1.63934e-05	1.63343e-05	1.72517e-09	1.86612e-09	2.09384e-09	2.16216e-09	2.43323e-06	6.0099e-06	2.71421e-09	2.7035e-09	2.65268e-09	2.6127e-09	8.88552e-07	9.98604e-07
19(R)-hydroxy-PGE2	Lipids and lipid-like molecules	391.209	5.74531e-06	5.5861e-06	8.85308e-06	1.092e-05	2.77229e-06	2.60129e-06	8.65268e-06	8.228e-06	1.88162e-09	1.82456e-09	9.99768e-07	8.82445e-07	3.07881e-06	7.05554e-06	4.90806e-05	4.45764e-05	1.21455e-07	8.2797e-08	6.21998e-07	5.77273e-07
3-Hydroxy-6-methylflavone	Phenylpropanoids and polyketides	253.086	1.55195e-06	1.14755e-06	6.11901e-07	5.91414e-07	6.65894e-07	4.26512e-07	1.00373e-07	2.17518e-07	2.46294e-07	2.36854e-07	1.30704e-06	1.27646e-06	3.82925e-08	2.67587e-07	2.2682e-05	2.23896e-05	3.42662e-07	2.15835e-07	2.75761e-06	2.95908e-06
N-Benzyl-6,7-dimethoxy-4-quinazolinamine	Organoheterocyclic compounds	296.139	2.38999e-07	1.697e-07	1.09611e-07	1.18695e-07	1.12897e-07	3.75837e-07	1.26505e-06	1.19246e-06	2.01544e-06	9.53446e-07	4.18697e-08	4.10293e-08	2.34722e-07	1.3033e-07	2.234e-07	2.08283e-07	6.45473e-07	4.13953e-07	1.51776e-06	1.28608e-06
Dodecylbenzenesulfonic acid	Benzenoids	325.184	0.000173994	0.000183264	0.000181795	6.88718e-05	0.00011246	7.89361e-05	7.21341e-05	0.000353038	0.000205159	0.000215868	0.000289949	0.000263223	0.00019282	0.000251411	0.000224606	0.000416048	0.000228833	0.00048383	0.000662781	0.000283312
Piperazine	Organoheterocyclic compounds	87.0917	8.43563e-07	9.16042e-07	6.14164e-07	7.16153e-07	8.15022e-07	7.22643e-07	7.37648e-07	3.21609e-08	1.03315e-06	1.17872e-06	1.51267e-06	9.80982e-07	7.08908e-07	1.15926e-06	1.70849e-06	1.73254e-06	1.10304e-06	9.45054e-07	8.45944e-07	1.08853e-06
Bisoprolol	Benzenoids	326.233	1.64024e-05	1.7453e-05	2.97883e-06	3.3604e-06	1.4905e-05	2.06967e-05	1.02365e-05	1.26171e-05	2.31749e-07	1.74644e-07	1.87402e-07	2.15721e-07	1.39569e-05	1.05913e-05	5.14117e-07	6.70548e-07	1.94448e-07	1.72691e-07	0.000522252	0.000523959
Nadolol	Benzenoids	310.201	5.23441e-06	4.82614e-06	3.0717e-06	3.1791e-06	9.74705e-06	7.28832e-06	9.38323e-07	8.87236e-07	5.24078e-07	7.49051e-08	4.72356e-07	6.04196e-07	2.20771e-06	2.59021e-06	7.3303e-07	6.46667e-07	4.27024e-07	4.89787e-07	9.21695e-07	7.4696e-07
5-Bromo-1H-indazole	Organoheterocyclic compounds	194.956	3.06208e-06	3.15424e-06	2.02459e-06	1.85527e-06	2.96987e-06	2.1692e-06	3.22742e-06	4.10481e-06	2.22252e-06	2.79881e-06	5.61964e-06	3.47541e-06	2.47888e-06	2.65233e-06	4.23449e-06	4.95566e-06	4.32842e-06	4.19536e-06	2.1358e-06	3.93712e-06
5-(3-Chlorophenyl)-5-methylimidazolidine-2,4-dione	Organoheterocyclic compounds	223.028	1.72078e-05	1.53063e-05	1.11395e-05	1.06034e-05	1.60334e-05	1.62514e-05	1.42323e-05	1.32903e-05	1.44359e-05	1.66294e-05	1.23991e-07	1.79018e-05	1.62937e-05	3.2061e-07	2.19798e-05	2.3013e-05	2.62011e-05	2.37227e-05	1.63996e-07	1.38954e-05
4-(Propan-2-yl)piperidine	Organoheterocyclic compounds	128.143	1.38047e-05	1.35395e-05	9.36857e-06	9.06005e-06	1.26791e-05	1.26427e-05	1.09455e-05	1.19536e-05	1.80569e-05	1.79881e-05	2.10313e-05	2.04455e-05	1.15551e-05	1.29367e-05	2.36353e-05	2.33341e-05	1.83566e-05	1.97039e-05	1.38196e-05	1.5025e-05
3-Nitrobenzamidine	Benzenoids	166.061	1.51129e-06	2.52666e-06	2.38386e-06	2.40722e-06	1.63838e-06	1.85155e-06	2.16103e-06	1.86562e-06	3.43102e-06	3.48571e-06	1.74125e-06	1.16881e-06	1.87449e-06	1.84899e-06	2.32873e-06	2.19343e-06	2.59136e-06	3.07113e-06	2.10722e-06	1.94238e-06
Cyclo(leucylprolyl)	Organic acids and derivatives	211.144	3.54118e-06	5.12605e-06	6.23142e-06	3.34073e-06	3.49127e-06	3.23959e-06	3.64743e-06	4.14961e-06	6.45002e-06	6.00662e-06	5.46444e-06	1.38194e-05	4.16685e-06	4.52061e-06	6.23762e-06	6.26451e-06	6.557e-06	5.81782e-06	4.35826e-06	4.86099e-06
4-(4-Piperidinyl)morpholine	Organoheterocyclic compounds	171.149	3.96487e-05	7.08808e-05	2.86561e-05	2.95584e-05	6.464e-05	3.75861e-05	3.37914e-05	1.12858e-05	5.51506e-05	0.000109099	0.000121221	4.17282e-05	6.8892e-05	7.65716e-05	3.8687e-05	7.07989e-05	7.48497e-05	3.2506e-05	4.25848e-05	4.40756e-05
Norphenylephrine	Benzenoids	154.086	7.69338e-06	8.15938e-06	5.71027e-06	5.9439e-06	7.80124e-06	7.4174e-06	7.18885e-06	7.73585e-06	1.06043e-05	3.35176e-06	1.28103e-05	9.54408e-06	7.05173e-06	8.02042e-06	1.38782e-05	1.12716e-05	1.11929e-05	6.96535e-06	8.43346e-06	8.65755e-06
3,5-Dimethyl-1H-pyrazole-4-carboxylic acid	Organoheterocyclic compounds	141.066	0.000154073	4.7329e-06	0.000116292	0.000113103	0.000151833	0.000144112	4.07777e-06	0.000130695	9.40147e-06	1.20212e-05	0.000252848	1.07293e-05	5.80671e-06	0.000155315	0.000272276	1.24799e-05	9.40307e-06	0.000226746	0.000179039	6.33769e-06
Di(2-nonyl) phthalate	Benzenoids	419.316	0.000127497	0.000120026	8.96496e-05	8.57909e-05	0.000122209	0.000114454	9.60035e-05	0.000103366	0.000152552	0.000168594	0.000213233	0.000195403	0.00011299	0.000127489	0.000220724	0.000228638	0.000178347	0.00018163	0.000133586	0.000136665
4-(4-Hydroxy-2-quinazolinyl)benzenesulfonamide	Organoheterocyclic compounds	300.045	2.0614e-09	1.93375e-09	1.34887e-09	1.31343e-09	1.97123e-09	1.94781e-09	1.61932e-09	1.62516e-09	1.72517e-09	1.86612e-09	2.09384e-09	2.16216e-09	1.95006e-09	2.08051e-09	2.71421e-09	9.39164e-08	2.65268e-09	2.6127e-09	1.5899e-09	1.7267e-09
Piperidine, 4-(5H-dibenzo[a,d]cyclohepten-5-ylidene)-1-[4-(2H-tetrazol-5-yl)butyl]-	Benzenoids	396.219	6.83835e-06	1.66073e-05	3.03065e-06	1.32506e-05	1.05392e-05	1.89338e-05	3.31972e-07	5.60467e-07	5.9871e-07	4.72466e-07	5.46827e-07	5.81207e-07	2.53109e-07	6.2289e-07	7.5391e-07	1.12357e-06	8.11593e-07	8.5919e-07	5.68949e-07	5.21168e-07
4-(4-Methyl-1-piperazinyl)butanoic acid	Lipids and lipid-like molecules	187.144	1.03035e-05	9.93876e-06	7.87481e-06	7.71083e-06	9.99656e-06	9.94065e-06	9.06218e-06	8.66298e-06	1.53526e-05	1.82562e-05	1.66019e-05	1.62383e-05	8.63733e-06	9.8624e-06	1.54049e-05	1.85692e-05	1.52523e-05	1.39799e-05	1.11624e-05	1.09881e-05
1,2-Dimethylimidazole	Organoheterocyclic compounds	97.076	3.9339e-06	4.5086e-06	3.22343e-06	3.35992e-06	3.79357e-06	3.80285e-06	3.62702e-06	3.39292e-06	7.65446e-06	5.21395e-06	7.31472e-06	5.30253e-06	3.33694e-06	4.11702e-06	8.6152e-06	6.65968e-06	6.12361e-06	5.74875e-06	1.03936e-06	4.02873e-06
N-Ethyl-4-menthane-3-carboxamide	Lipids and lipid-like molecules	212.201	4.27828e-06	6.3449e-06	2.85773e-06	5.53131e-06	4.88759e-06	3.51725e-06	5.89083e-06	5.05683e-06	6.64297e-06	1.50839e-05	9.43377e-06	1.4244e-05	7.87121e-06	3.5548e-06	1.56726e-05	1.43582e-05	9.19286e-06	8.38973e-06	7.97646e-06	8.30852e-06
2-Isopropyl-5-methylfuran	Organoheterocyclic compounds	125.096	4.54937e-07	2.41453e-06	4.85229e-06	4.75184e-06	2.242e-06	9.91843e-07	1.45246e-06	3.97932e-06	1.08649e-05	9.89738e-06	9.58368e-06	1.24661e-05	4.92543e-06	4.41221e-06	1.25369e-05	6.98091e-06	5.71213e-06	3.41042e-06	5.01084e-06	8.64034e-06
(+)-Norpseudoephedrine	Benzenoids	152.107	1.07786e-06	2.217e-06	2.9771e-06	2.48971e-06	1.81724e-06	1.34263e-06	1.03356e-06	2.10464e-06	5.80605e-06	5.21309e-06	5.55699e-06	6.3121e-06	4.31155e-06	2.58196e-06	6.77556e-06	7.7637e-06	3.65831e-06	2.67683e-06	3.07262e-06	4.39622e-06
D-erythro-Sphingosine C-20	Organic nitrogen compounds	328.321	6.40798e-05	6.31459e-05	4.34947e-05	4.39902e-05	6.00333e-05	5.89843e-05	5.40813e-05	5.70768e-05	8.31828e-05	8.06629e-05	9.15826e-05	9.36319e-05	5.56518e-05	6.26688e-05	0.000105376	0.00010457	8.3745e-05	8.22628e-05	6.43503e-05	6.42255e-05
4-Amino-2,8-bis(trifluoromethyl)quinoline	Organoheterocyclic compounds	281.051	8.60739e-07	5.96807e-07	5.99204e-07	6.56388e-07	1.00539e-06	9.43048e-07	7.46273e-07	6.26579e-07	1.86906e-06	2.42256e-06	1.91009e-06	1.96903e-06	5.18857e-07	5.49092e-07	2.34379e-06	2.56365e-06	1.96376e-06	1.3739e-06	1.69151e-06	1.1013e-06
N-(6-Aminohexyl)-1-chloronaphthalene-5-sulfonamide	Benzenoids	341.109	5.40668e-07	4.54446e-07	2.4217e-07	5.47795e-07	7.13359e-07	4.40999e-07	3.43563e-07	3.96505e-07	8.67671e-07	1.03623e-06	8.88976e-07	8.78625e-07	4.88066e-07	2.09354e-07	9.53725e-07	1.16605e-06	7.58545e-07	8.23188e-07	7.24761e-07	5.31738e-07
1-Ethoxy-2-methoxy-4-(1-propenyl)benzene	Benzenoids	193.122	2.50096e-07	7.36063e-07	5.5382e-07	3.78396e-06	7.84509e-07	4.39284e-07	5.04713e-07	1.29846e-06	2.06707e-06	2.18928e-06	2.8474e-06	2.78547e-06	1.80658e-06	1.34804e-06	2.86005e-06	1.74934e-06	1.35806e-06	2.16516e-06	1.06176e-06	2.10936e-06
1-(Cyclohexylmethyl)proline	Organic acids and derivatives	212.165	8.37712e-07	3.04534e-06	3.13951e-06	7.01691e-06	2.73957e-06	1.38361e-06	2.29234e-06	6.59326e-06	1.14279e-05	1.2802e-05	1.54646e-05	3.13868e-05	5.97782e-06	6.60152e-06	3.05853e-05	8.04459e-06	6.1095e-06	4.89924e-06	5.58197e-06	1.24177e-05
1-Hexadecylamine	Organic nitrogen compounds	242.284	2.83353e-06	3.22956e-06	2.12517e-06	2.17355e-06	3.009e-06	3.01099e-06	4.28415e-06	3.91658e-06	4.83419e-06	4.37986e-06	6.45301e-06	5.94765e-06	4.8556e-06	5.95584e-06	6.8472e-06	6.14993e-06	4.22353e-06	4.77908e-06	5.33991e-06	3.99807e-06
Hexadecyltrimethylammonium cation	Organic nitrogen compounds	284.331	5.41628e-06	5.44601e-06	7.40817e-06	5.4749e-06	5.02149e-06	4.78831e-06	5.12092e-06	4.6858e-06	1.09587e-05	8.23192e-06	7.4024e-06	8.21062e-06	5.16072e-06	5.24905e-06	1.0881e-05	8.50049e-06	8.00947e-06	7.55653e-06	6.57263e-06	5.5427e-06
3,5-Di-tert-butyl-2-hydroxybenzaldehyde	Organic oxygen compounds	235.169	6.37067e-06	6.23374e-06	4.04328e-06	4.38223e-06	5.2255e-06	6.02512e-06	4.65907e-06	5.30454e-06	7.67618e-06	8.36102e-06	9.51276e-06	1.0647e-05	4.63553e-06	5.45269e-06	1.17774e-05	1.18552e-05	9.17163e-06	9.00405e-06	6.64667e-06	7.11148e-06
Hexamethylcyclotrisiloxane	unclassified	223.064	2.54414e-06	2.44566e-06	1.63179e-06	2.32382e-06	2.82873e-06	2.69924e-06	2.15889e-06	2.53563e-06	3.99726e-06	4.0939e-06	4.47685e-06	4.54804e-06	1.92632e-06	2.37522e-06	4.82179e-06	4.55733e-06	3.43388e-06	3.48829e-06	2.9012e-06	2.96688e-06
4-[4-(4-Chlorophenyl)-1,3-thiazol-2-yl]morpholine	Organic nitrogen compounds	281.051	1.57611e-07	1.61271e-07	3.08217e-08	9.34246e-08	1.05774e-07	1.38161e-07	1.129e-09	4.48258e-08	2.48197e-07	2.24659e-07	2.52779e-07	2.08345e-07	1.18699e-09	2.45147e-08	2.23946e-07	2.4699e-07	1.70773e-07	1.93896e-07	1.74459e-07	1.43291e-07
Dodemorph	Organoheterocyclic compounds	282.279	6.47329e-06	6.32298e-06	4.75231e-06	4.94749e-06	6.50891e-06	6.03179e-06	5.88132e-06	6.02297e-06	9.20805e-06	8.75805e-06	1.02785e-05	1.01182e-05	5.90198e-06	6.87124e-06	1.18996e-05	1.20222e-05	9.52742e-06	9.27963e-06	6.96475e-06	7.19872e-06
Tetradonium cation	Organic nitrogen compounds	256.3	5.0973e-06	4.40855e-06	3.21772e-06	3.47263e-06	4.64023e-06	4.22377e-06	4.17922e-06	4.06541e-06	6.17665e-06	5.86801e-06	7.39595e-06	7.35195e-06	3.87215e-06	4.53888e-06	8.41122e-06	8.14625e-06	6.29311e-06	6.38941e-06	4.79179e-06	5.16609e-06
Curlone	Lipids and lipid-like molecules	219.174	7.26694e-07	8.59909e-07	4.09702e-07	5.66674e-07	4.7784e-07	4.37035e-07	3.94991e-07	3.73091e-07	8.78414e-07	8.95324e-07	1.07335e-06	1.18062e-06	4.3155e-07	6.59223e-07	1.20575e-06	1.12197e-06	1.03663e-06	8.68882e-07	8.09355e-07	6.81442e-07
2-Hydroxy-3,4,5-trimethyl-2-cyclopenten-1-one	Organic oxygen compounds	141.091	2.9852e-06	2.16579e-06	1.49766e-06	1.48083e-06	2.17443e-06	2.62694e-06	1.57202e-06	1.82781e-06	3.78835e-06	3.73971e-06	4.17671e-06	4.61496e-06	1.74435e-06	1.71676e-06	5.46926e-06	4.74636e-06	3.90342e-06	3.72237e-06	2.80558e-06	2.99333e-06
5E-Tetradecenoic_acid_	Lipids and lipid-like molecules	227.201	2.16031e-06	2.87393e-06	1.79283e-06	1.41681e-06	2.44803e-06	2.81655e-06	2.36989e-06	1.74986e-06	3.05939e-06	3.08171e-06	3.60553e-06	4.02052e-06	2.38093e-06	1.90959e-06	4.03431e-06	3.66878e-06	3.64692e-06	2.97104e-06	2.28015e-06	2.35866e-06
3-(2-Nitro-1-propenyl)indole	Organoheterocyclic compounds	201.067	1.29623e-06	1.20364e-06	7.61798e-07	7.56155e-07	1.3323e-06	1.05007e-06	8.44377e-07	7.5353e-07	1.1764e-06	1.29199e-06	1.52881e-06	1.55798e-06	9.24589e-07	1.21423e-06	2.10971e-06	1.9091e-06	2.0132e-06	1.9351e-06	1.09778e-06	1.15566e-06
Tri(3-chloropropyl) phosphate	Organic acids and derivatives	327.008	2.65818e-05	2.87411e-05	1.82848e-05	1.93489e-05	2.20334e-05	2.55687e-05	1.57362e-05	1.63133e-05	2.60418e-05	2.60914e-05	3.16664e-05	2.93974e-05	1.59942e-05	1.83277e-05	3.46639e-05	3.27151e-05	2.77554e-05	2.60883e-05	2.05206e-05	2.09492e-05
3-Hydroxyadamantan-1-carboxylic acid	Organic oxygen compounds	197.117	5.72384e-07	4.24759e-07	1.98652e-06	2.90161e-06	1.10519e-05	9.49811e-06	1.90428e-06	1.92871e-06	1.60423e-06	1.73314e-06	1.01489e-06	1.03588e-06	9.15846e-06	1.09692e-05	1.57699e-06	1.09291e-07	1.33075e-06	1.10734e-06	7.83457e-06	8.50388e-06
1-Dodecyl-2-pyrrolidinone	Organoheterocyclic compounds	254.248	2.28689e-05	2.25884e-05	1.65865e-05	1.74015e-05	2.41524e-05	2.27959e-05	1.85195e-05	2.02814e-05	3.38574e-05	3.21105e-05	3.5859e-05	3.61503e-05	2.06357e-05	2.3419e-05	4.11937e-05	3.93897e-05	3.28952e-05	3.20083e-05	2.60396e-05	2.4839e-05
(3-Methylbutyl)(6-methylheptan-2-yl)amine	Organic nitrogen compounds	200.237	1.76519e-06	6.30996e-07	1.2703e-06	1.75301e-06	2.66719e-06	1.79104e-06	1.51392e-06	1.65517e-06	2.1499e-06	2.15886e-06	2.58637e-06	2.61857e-06	1.78163e-06	2.48988e-06	2.34101e-06	1.7435e-06	1.83584e-06	1.55255e-06	2.17421e-06	1.51649e-06
Bexarotene	Lipids and lipid-like molecules	349.216	0.000129805	0.00010328	9.15308e-05	0.000103637	9.9836e-05	0.000106901	5.08344e-05	6.86173e-05	5.08332e-07	5.63533e-07	6.14445e-07	5.34921e-07	0.000121426	9.8929e-05	6.18848e-07	5.51725e-07	5.56048e-07	5.09461e-07	4.11955e-07	3.61631e-07
1,3-Benzenediol, 5-methyl-2-[(1R,6R)-3-methyl-6-(1-methylethenyl)-2-cyclohexen-1-yl]-	Lipids and lipid-like molecules	259.169	2.71231e-06	2.17722e-06	5.83952e-06	5.82744e-06	7.83897e-06	5.67663e-06	2.67619e-07	2.03313e-07	9.07109e-07	6.27459e-07	3.1242e-07	3.40055e-07	6.41622e-07	1.65181e-06	4.78648e-07	4.0289e-07	5.23038e-07	3.37418e-07	1.07341e-06	7.10045e-07
2,4,6-Trimethylphenol	Benzenoids	137.096	2.87886e-06	2.86422e-06	1.14213e-06	9.47967e-07	1.78191e-06	1.80397e-06	7.94545e-06	8.22253e-06	5.97169e-07	5.18808e-07	6.21889e-07	5.75197e-07	3.23851e-06	3.93433e-06	7.12999e-07	7.12749e-07	5.39575e-07	5.45844e-07	4.08503e-07	5.09679e-07
Mulberrofuran_A	Phenylpropanoids and polyketides	393.206	2.6727e-06	2.49403e-06	7.78705e-07	9.11602e-07	2.32141e-06	2.17749e-06	6.32132e-07	5.60161e-07	1.17315e-08	4.95753e-08	6.46765e-08	3.05044e-08	1.40766e-06	1.50098e-06	1.02771e-07	5.29045e-08	1.33803e-08	2.84088e-08	1.08084e-07	1.32264e-07
Valeraldehyde_propyleneglycol_acetal	Organoheterocyclic compounds	145.122	7.28182e-07	5.72145e-07	1.24809e-07	1.96235e-07	5.99768e-07	1.1079e-06	6.0763e-07	5.24211e-07	2.8142e-07	3.77715e-07	4.23568e-07	3.96044e-07	6.06177e-07	8.97308e-07	7.05683e-07	4.5077e-07	3.55385e-07	4.17991e-07	1.08254e-07	1.39521e-07
4,11,13,15-Tetrahydroridentin_B	Lipids and lipid-like molecules	269.175	3.95704e-06	3.85704e-06	2.07702e-06	2.22011e-06	2.39628e-06	2.63352e-06	1.43438e-06	1.44073e-06	7.49241e-07	7.09738e-07	9.91267e-07	8.24138e-07	2.49977e-06	2.99783e-06	9.89613e-07	8.31569e-07	8.56278e-07	5.89119e-07	1.02523e-06	1.53286e-06
2-[4-[(2-Phenyl-1H-imidazol-5-yl)methyl]piperazino]pyrimidine	Organoheterocyclic compounds	319.168	5.73904e-06	5.56615e-06	1.70491e-06	2.33971e-06	1.57488e-05	1.73927e-05	1.64415e-06	6.61968e-07	1.72517e-09	1.86612e-09	2.09384e-09	2.16216e-09	5.92942e-07	6.51638e-07	4.58772e-07	3.45833e-07	2.65268e-09	2.6127e-09	9.18114e-07	2.91143e-06
Dihydro-3-(2-octenyl)-2,5-furandione	Organic acids and derivatives	211.133	4.78585e-06	3.67442e-06	2.42493e-06	2.4302e-06	4.98179e-06	4.3314e-06	1.1034e-06	7.91295e-07	1.8713e-06	1.61502e-06	1.23444e-06	1.14905e-06	1.6565e-06	2.38469e-06	1.54886e-06	1.37735e-06	1.42745e-06	1.13675e-06	1.12241e-06	9.80325e-07
7beta,12alpha-Dihydroxykaurenolide	Lipids and lipid-like molecules	333.206	1.5225e-05	1.53572e-05	1.05554e-05	1.12503e-05	1.00146e-05	1.07601e-05	1.87839e-05	1.85212e-05	2.83686e-08	5.16605e-08	3.1787e-08	2.15258e-09	1.82071e-05	1.54223e-05	9.69474e-08	3.73093e-08	2.7707e-08	6.33101e-08	1.75924e-06	1.63398e-07
(2S,4S)-4-Cyclohexylpyrrolidine-2-carboxylic acid	Organic acids and derivatives	198.149	1.05907e-06	2.56804e-06	1.88475e-06	2.71781e-06	2.65005e-06	8.36988e-07	1.40795e-06	3.91681e-06	6.63035e-06	6.47048e-06	1.16358e-05	1.03116e-05	2.76231e-06	4.74805e-06	1.28262e-05	8.63029e-06	5.75588e-06	5.29989e-06	3.99042e-06	7.37711e-06
Daucol	Organoheterocyclic compounds	239.201	4.78126e-06	5.10319e-06	1.42563e-06	1.95594e-06	5.00066e-06	6.06179e-06	2.61076e-07	3.42058e-07	2.45115e-06	2.04801e-06	2.60586e-06	4.22158e-06	1.66575e-06	3.2635e-06	3.78865e-06	2.46539e-06	1.96323e-06	1.95441e-06	2.36076e-06	3.77077e-06
6-Ethoxy-4-hydroxy-3-quinolinecarboxylic acid	Organoheterocyclic compounds	234.076	4.48961e-06	5.42329e-06	5.55656e-06	6.0168e-06	3.34309e-06	3.16228e-06	2.21296e-05	2.30018e-05	1.2049e-06	5.13555e-06	5.66141e-06	5.18419e-06	3.77484e-06	5.58733e-06	6.82739e-06	7.01798e-06	4.87781e-06	5.16035e-06	9.26855e-06	8.34465e-06
Ile-Ile	Organic acids and derivatives	245.186	6.83026e-06	8.37098e-06	2.53043e-05	2.78319e-05	8.09981e-06	8.53297e-06	1.04738e-05	1.09297e-05	2.89443e-07	3.45551e-07	6.39438e-06	5.35045e-06	1.86521e-05	1.88279e-05	6.1596e-07	4.89771e-07	2.35679e-07	1.61738e-07	1.42849e-06	1.65463e-06
Methyl (2E)-3-(5-(2,3-dihydroxy-3-methylbutyl)-1-methyl-1H-imidazol-4-yl)prop-2-enoate	Organoheterocyclic compounds	269.15	1.96397e-05	2.20779e-05	9.2807e-06	9.32032e-06	1.2268e-05	1.48742e-05	4.73602e-06	4.70811e-06	2.31033e-06	1.58318e-06	5.33638e-07	5.66787e-07	1.3625e-05	1.55528e-05	7.03684e-07	7.95201e-07	2.34271e-07	2.33884e-07	7.85598e-06	1.17432e-07
N-Ethylglycine	Organic acids and derivatives	104.071	4.33778e-06	4.87143e-06	2.74932e-06	3.3062e-06	3.01831e-06	3.75893e-06	3.32401e-06	2.30388e-06	5.85766e-06	4.84481e-06	3.65396e-06	3.91491e-06	3.91479e-06	4.81237e-06	4.42625e-06	4.43496e-06	4.23387e-06	3.47404e-06	3.46973e-06	3.11605e-06
Tenofovir	Organoheterocyclic compounds	286.071	1.34096e-06	1.46414e-06	2.12308e-06	1.51632e-06	8.94112e-07	1.30739e-06	1.62218e-06	1.81566e-06	6.6485e-08	6.55218e-08	9.31839e-07	1.28249e-06	1.88002e-06	1.49384e-06	1.15239e-06	1.34028e-06	6.22622e-07	8.56246e-08	0.000407982	0.000282418
Methylecgonine	Alkaloids and derivatives	200.128	8.98073e-06	1.18183e-05	7.18539e-06	7.04943e-06	7.84405e-06	8.24644e-06	5.81297e-06	5.56568e-06	3.12634e-05	3.14968e-05	1.6338e-06	8.93111e-07	7.30297e-06	7.59712e-06	4.32114e-05	1.22813e-06	1.19645e-06	1.04036e-06	1.57153e-05	1.62576e-05
m,m'-Ditolylamine	Benzenoids	198.128	2.08456e-05	9.08907e-06	6.06058e-06	1.33572e-05	2.01301e-05	1.13811e-05	1.88698e-05	1.50427e-05	2.76779e-05	3.51329e-05	2.70597e-05	5.31414e-05	7.06646e-06	1.99073e-05	1.37974e-05	2.15008e-05	1.08809e-05	1.82665e-05	1.56813e-05	1.92572e-05
Ile-Val	Organic acids and derivatives	231.171	1.12494e-05	1.16524e-05	3.36513e-05	3.56475e-05	9.57269e-06	9.66559e-06	1.4352e-05	1.46014e-05	6.3776e-07	5.44849e-07	7.62483e-07	8.94854e-07	1.7897e-05	1.88762e-05	1.31509e-06	1.28694e-06	1.86046e-07	1.86278e-07	4.6272e-06	4.78971e-06
Ile-Phe	Organic acids and derivatives	279.171	3.10951e-05	3.27762e-05	7.61601e-06	1.22727e-05	1.36641e-05	1.58577e-05	3.8387e-06	4.93318e-06	8.72979e-06	7.99115e-06	4.96234e-06	5.7824e-06	1.53775e-05	3.0486e-05	1.09158e-05	1.30433e-06	1.12821e-06	1.16809e-06	6.50637e-06	1.01062e-06
Metanephrine	Benzenoids	198.113	2.92601e-05	3.04972e-05	9.6499e-06	1.01303e-05	9.1867e-06	8.36081e-06	1.83971e-05	1.7921e-05	3.372e-06	3.82503e-06	5.45478e-06	5.32804e-06	2.98946e-06	2.33863e-06	7.28812e-05	6.61501e-05	8.70331e-05	9.02329e-05	2.61672e-06	2.27857e-06
Tyr-Phe	Organic acids and derivatives	329.15	2.38688e-06	2.23418e-06	7.50069e-07	1.37508e-06	1.42694e-06	1.83569e-06	1.12173e-06	1.15393e-06	1.46883e-07	2.49093e-07	4.82786e-06	3.73496e-06	2.33197e-06	1.77653e-06	3.49426e-07	3.4451e-07	8.648e-07	8.49508e-07	4.35555e-07	5.46029e-07
4(1H)-Pyrimidinone, 6-(1-methylethyl)-	Organoheterocyclic compounds	139.087	5.33331e-06	4.67901e-06	1.56109e-05	1.49474e-05	3.86589e-06	3.42462e-06	1.38116e-06	1.29961e-06	2.36585e-06	2.21291e-06	2.0759e-06	1.91868e-06	5.80468e-06	4.95873e-06	1.96785e-06	1.7984e-06	1.72653e-06	1.82608e-06	2.11407e-06	2.27322e-06
7-Methoxy-2-methylquinolin-4-ol	Organoheterocyclic compounds	190.086	1.99315e-05	2.58763e-05	3.39445e-05	3.42158e-05	3.0049e-05	2.64093e-05	3.23951e-05	3.25827e-05	5.21569e-06	3.50151e-06	2.56719e-05	2.83226e-05	3.62848e-05	3.66977e-05	4.13298e-05	4.06574e-05	9.44045e-07	8.73965e-07	0.000109516	0.000102646
Maltoxazine	Organoheterocyclic compounds	180.102	1.54779e-05	1.35045e-05	4.20609e-05	4.15995e-05	3.84181e-06	7.12707e-06	2.13089e-05	2.00081e-05	3.58446e-06	2.47599e-06	6.8137e-06	6.80078e-06	1.31304e-05	1.44184e-05	7.80035e-06	8.35221e-07	1.7231e-06	1.74188e-06	4.02788e-06	3.71031e-06
2-Anilinocyclohexanone	Organic nitrogen compounds	190.123	5.68896e-05	5.6473e-05	0.000148819	0.000173372	4.98973e-05	4.70089e-05	1.91305e-05	1.94286e-05	1.85566e-06	1.2518e-06	7.73586e-07	1.04147e-06	7.3096e-05	7.17164e-05	3.6364e-07	4.0161e-07	1.33847e-06	1.52524e-06	5.49073e-05	5.71173e-05
2-Hydroxy-4,6-dimethylpyrimidine	Organoheterocyclic compounds	125.071	0.000102536	0.000132343	0.000140342	0.000101863	0.00016941	0.000135199	0.000125013	0.000147405	4.68861e-06	4.40651e-06	1.94316e-06	4.07259e-06	0.000821053	0.000298324	5.0534e-06	4.28422e-06	3.98152e-06	3.73635e-06	3.26717e-06	3.03663e-06
2,2-Bis(hydroxymethyl)-3-quinuclidinone	Organoheterocyclic compounds	186.113	3.33305e-05	2.44583e-05	2.13412e-05	2.28217e-05	2.92425e-05	1.90572e-05	1.36468e-05	1.36147e-05	2.72266e-06	4.22193e-06	3.3304e-06	3.53139e-06	1.27045e-05	2.19398e-05	4.10179e-06	3.78099e-06	3.81609e-06	3.50119e-06	3.03642e-06	2.67636e-06
Betonicine	Organic acids and derivatives	160.097	0.000253161	0.000145933	3.0384e-05	3.07301e-05	0.000149864	0.000120727	4.63871e-06	4.43733e-06	1.7821e-05	1.72068e-05	1.54378e-05	2.20986e-05	3.66286e-05	4.84796e-05	0.000149306	0.000133542	4.70309e-06	4.24086e-06	0.000284426	0.000316847
5-(4-Fluorophenyl)-1,3-cyclohexanedione	Benzenoids	207.082	5.50708e-07	5.98746e-07	6.1984e-08	4.02125e-07	5.16249e-07	5.30636e-07	1.04639e-06	1.58516e-06	9.19579e-07	9.28434e-07	1.47587e-06	1.47234e-06	6.63219e-07	5.89771e-07	1.19535e-06	1.1067e-06	6.92702e-07	9.33265e-07	1.03904e-06	7.66317e-07
4-Butyloxazole	Organoheterocyclic compounds	126.091	1.32483e-05	1.2423e-05	2.63777e-05	2.92425e-05	7.32962e-06	4.437e-06	5.09804e-05	5.68671e-05	9.51563e-06	9.99952e-06	2.61768e-07	8.94953e-06	4.59126e-05	2.53442e-05	9.90338e-06	1.09604e-06	9.86525e-06	8.50014e-06	6.98338e-06	5.97567e-06
1-(4-Methoxyphenyl)ethanone	Organic oxygen compounds	151.076	1.43007e-05	1.331e-05	1.36212e-05	1.26768e-05	1.27159e-05	1.18297e-05	1.15599e-05	7.74049e-06	3.13742e-06	3.19616e-06	3.14389e-06	3.38744e-06	6.36573e-06	1.31334e-05	3.69473e-06	3.63269e-06	3.2313e-06	3.07764e-06	2.32035e-06	2.24446e-06
7-Oxo-7H-benzo[e]perimidine-4-carboxylic acid	Benzenoids	275.046	6.03541e-06	5.53029e-06	5.82955e-06	6.08167e-06	1.60896e-05	1.30758e-05	4.72612e-07	4.53042e-07	3.15938e-07	1.46912e-06	3.15727e-07	2.739e-07	2.85712e-06	5.0671e-06	3.51809e-06	3.85992e-06	2.22537e-06	2.28726e-06	1.14824e-06	1.64852e-06
2-Furyl methyl ketone	Organic oxygen compounds	111.044	1.54978e-06	1.78715e-06	1.04324e-05	1.10768e-05	3.88908e-06	3.86639e-06	2.95123e-06	3.00467e-06	2.09406e-05	3.15371e-05	1.9937e-06	2.88977e-06	9.1296e-06	1.23396e-05	1.1344e-05	1.11719e-05	2.20164e-06	2.77758e-06	1.02191e-05	8.65945e-06
4-Hydroxy-3-[2-(1H-imidazol-5-yl)ethyl]-4,5,5-trimethyl-1,3-oxazolidin-2-one	Organoheterocyclic compounds	240.135	9.88143e-06	8.22494e-06	5.18525e-05	4.80149e-05	1.24189e-05	1.385e-05	5.14515e-05	4.82159e-05	5.7562e-07	6.78391e-07	2.25515e-06	2.31206e-06	1.46953e-05	1.49056e-05	1.54249e-06	6.40439e-07	1.4097e-06	1.30167e-06	2.64566e-06	6.45616e-06
1-(4-Hydroxyphenyl)-2-methylaminoethanone	Organic oxygen compounds	164.072	0.00301257	0.0027913	0.00387171	0.00356998	0.0026673	0.00270138	0.00280479	0.00275974	0.00267175	0.00298568	2.5845e-06	3.4444e-06	0.00297336	0.00326795	7.9642e-06	1.2748e-05	0.00392319	0.00413647	0.00111755	0.00100057
5-(Trifluoromethyl)isoindoline	Organoheterocyclic compounds	188.068	0.00055139	0.000515079	0.000626688	0.00064575	0.000509598	0.000458504	0.000448297	0.000470266	0.000850089	0.000813094	3.29739e-07	5.59692e-07	0.000483223	0.000605115	1.7094e-06	1.33489e-06	0.000923521	0.000949689	0.000365231	0.000325618
Val-Tyr	Organic acids and derivatives	281.15	4.537e-06	5.41121e-06	3.1725e-06	3.14783e-06	3.761e-06	5.23072e-06	9.09951e-07	1.34179e-06	4.04834e-06	2.95739e-06	8.10793e-07	8.45788e-07	4.42997e-06	3.19479e-06	1.28572e-06	6.7877e-08	5.31356e-07	6.66844e-07	1.24608e-06	1.46809e-06
9-Hydroxybenzo[a]pyrene-4,5-oxide	Benzenoids	285.091	1.63645e-05	2.01018e-05	1.11616e-05	4.90644e-05	1.72166e-05	1.58149e-05	9.96443e-06	1.01474e-05	2.09516e-05	2.12224e-05	3.35405e-05	3.34574e-05	1.11985e-05	1.42194e-05	3.72166e-05	3.5754e-05	2.98674e-05	2.98891e-05	1.54211e-05	1.65096e-05
4-(4-Nitrophenyl)-1H-imidazole	Organoheterocyclic compounds	188.047	1.08113e-05	8.43923e-06	7.52753e-06	8.03189e-06	7.12497e-06	8.59648e-06	4.29686e-06	4.1751e-06	5.43383e-06	8.24441e-06	2.81391e-06	3.02251e-06	7.03459e-06	7.30374e-06	9.61199e-07	1.46774e-06	2.1731e-05	2.45141e-05	6.39566e-06	6.86134e-06
Methyl acetoacetate	Organic acids and derivatives	117.055	1.70778e-05	2.15372e-05	1.04482e-05	1.97587e-05	1.48964e-05	2.4612e-05	1.69804e-05	1.75027e-05	1.55693e-05	2.47513e-05	1.96975e-05	2.96588e-05	1.53984e-05	1.50155e-05	3.8526e-05	4.6047e-05	1.14979e-05	2.44115e-05	1.3582e-05	1.55323e-05
Pro-Thr	Organic acids and derivatives	217.118	0.000620203	0.000638975	0.000473315	0.000474421	0.000366311	0.000420896	0.000205791	0.000242847	3.40547e-06	3.88128e-06	2.73507e-05	1.97719e-05	0.000686442	0.000509525	7.80987e-06	9.19874e-06	4.68444e-06	4.96935e-06	0.000493532	0.000497037
Ecgonine	Alkaloids and derivatives	186.112	0.000247589	0.000278059	0.000313715	0.000293109	0.00026166	0.000257812	0.000354452	0.000379413	9.08549e-06	1.17868e-05	4.64823e-05	4.48869e-05	0.000203103	0.000383794	6.9375e-06	5.31975e-06	1.92418e-05	1.87782e-05	6.069e-05	6.45659e-05
O-Methyl-N,N'-diisopropylisourea	Organic acids and derivatives	159.149	7.24552e-06	5.04852e-06	7.0603e-06	5.63817e-06	8.45182e-05	7.11963e-05	7.72423e-06	4.61072e-06	9.44689e-06	8.09843e-06	4.99821e-05	4.79012e-05	1.46255e-05	1.04235e-05	1.08481e-05	8.02675e-06	1.87782e-06	2.02296e-06	3.10051e-06	4.84863e-06
1,3-Dimethylbarbituric acid	Organoheterocyclic compounds	157.061	1.08823e-05	1.0083e-05	5.19886e-06	5.37587e-06	0.00012271	0.000177328	1.82103e-05	1.81324e-05	6.1245e-06	2.97593e-06	0.005231	0.00541175	3.73282e-06	4.86637e-06	7.0396e-06	6.53068e-06	4.48359e-06	4.56068e-06	2.49386e-05	2.87024e-05
D-(+)-Turanose	Lipids and lipid-like molecules	365.106	1.45508e-06	2.06655e-06	4.60845e-06	4.4199e-06	3.05763e-06	3.24548e-06	1.85913e-06	2.28884e-06	7.08542e-06	8.72227e-06	9.00203e-06	8.98434e-06	1.62897e-06	2.25569e-06	9.27569e-06	1.52395e-05	1.31249e-05	1.16431e-05	4.32808e-06	3.14721e-06
alpha-Kessyl_alcohol	Organoheterocyclic compounds	239.201	1.03274e-06	7.24047e-07	3.73167e-07	1.02083e-06	1.1471e-06	8.72933e-07	8.10557e-07	9.68499e-07	1.99785e-06	5.67485e-06	7.328e-06	3.23192e-06	9.93134e-07	1.34044e-06	5.85452e-06	2.46879e-06	4.67474e-06	1.75627e-06	3.96823e-06	1.89236e-06
Cyanidin_3-laminaribioside	unclassified	612.168	3.80992e-06	3.49385e-06	2.69038e-06	3.34646e-06	4.26309e-06	4.82185e-06	6.16646e-06	3.10784e-06	5.11035e-06	7.4547e-06	5.48731e-06	5.63553e-06	3.93244e-06	4.10773e-06	7.51443e-06	8.98508e-06	5.80884e-06	5.33158e-06	5.23103e-06	3.31653e-06
Gancaonin_R	Phenylpropanoids and polyketides	383.222	4.197e-06	2.57606e-06	6.26807e-06	3.64616e-06	5.82241e-06	2.37267e-06	2.99473e-06	3.1445e-06	4.15385e-06	4.47066e-06	4.11726e-06	4.6431e-06	3.94376e-06	5.72243e-06	1.02766e-05	1.26203e-05	1.02147e-05	4.2726e-06	9.05349e-06	5.67882e-06
Norethindrone	Lipids and lipid-like molecules	299.201	4.04282e-06	4.52802e-06	4.67896e-06	4.91266e-06	1.52042e-06	3.64266e-06	4.28887e-07	3.43791e-07	2.51783e-07	2.03948e-07	3.14389e-07	1.85262e-07	7.09075e-06	1.1206e-05	2.68136e-07	2.78658e-07	3.04238e-07	2.04117e-07	1.89404e-07	1.66193e-07
CAPSAICIN	Benzenoids	306.207	1.69058e-07	1.7069e-07	1.52226e-06	2.1982e-06	3.78568e-06	3.33394e-06	1.7907e-06	2.26388e-06	2.20105e-06	1.77616e-06	3.22841e-06	2.46738e-06	1.76139e-06	3.12048e-06	2.11355e-06	6.37084e-07	2.01196e-06	1.17775e-06	1.90131e-06	3.53196e-07
Ethyl 3-(N-butylacetamido)propionate	Organic acids and derivatives	216.16	1.26702e-05	1.28121e-05	5.30193e-06	5.70661e-06	5.1265e-06	8.65364e-06	7.27135e-06	2.48347e-06	1.21221e-06	1.25365e-06	1.32594e-06	1.72334e-06	7.53878e-06	6.88749e-06	1.55086e-06	1.38203e-06	1.2303e-06	1.10052e-06	7.9769e-07	8.70591e-07
OLMESARTAN_MEDOXOMIL	Benzenoids	557.215	2.0614e-09	1.93375e-09	1.89476e-08	1.31343e-09	4.2347e-08	6.54969e-08	1.61932e-09	6.93039e-08	1.72517e-09	1.86612e-09	2.09384e-09	2.16216e-09	1.12342e-06	8.10845e-07	2.71421e-09	2.7035e-09	2.65268e-09	2.6127e-09	1.5899e-09	1.7267e-09
Dulcin	Benzenoids	181.097	8.63107e-06	1.09334e-05	1.01257e-05	1.26278e-05	1.642e-05	1.19161e-05	1.24961e-06	1.13309e-06	1.88865e-06	2.25373e-06	2.40434e-06	3.30931e-06	7.32192e-06	5.26847e-06	1.48639e-06	1.58734e-06	1.11657e-06	1.39346e-06	1.06868e-06	1.10108e-06
Piracetam	Organic acids and derivatives	143.082	2.84188e-06	3.69375e-06	3.70189e-06	2.49416e-06	3.57031e-06	3.24898e-06	7.33754e-06	1.02613e-05	1.73731e-06	1.69524e-06	1.77715e-06	1.76265e-06	1.41293e-05	6.99564e-06	2.12311e-06	2.01905e-06	1.58612e-06	1.51832e-06	1.22817e-06	1.2112e-06
1-Aminocyclohexanecarboxylic_acid	Lipids and lipid-like molecules	144.102	4.62751e-06	3.85007e-06	3.8746e-06	3.3586e-06	3.99579e-06	3.42862e-06	2.47556e-06	2.75206e-06	8.85085e-06	6.81442e-06	3.34341e-06	3.12894e-06	2.60876e-06	2.79167e-06	4.06871e-06	3.83743e-06	3.59929e-06	3.18832e-06	1.94708e-05	1.96121e-05
Aminocarb	Benzenoids	209.129	3.0812e-06	5.47549e-06	5.58759e-06	3.00227e-06	8.19466e-06	7.84014e-06	1.44353e-05	1.38524e-05	6.12422e-07	4.59227e-06	6.30488e-06	1.72534e-06	2.72262e-05	1.17216e-05	2.7657e-06	5.01852e-06	8.39595e-07	7.55816e-07	8.11277e-07	1.01901e-06
N-Carboxyethyl-r-aminobutyric_acid	Organic acids and derivatives	176.092	1.869e-05	2.46021e-05	1.07243e-05	1.3308e-05	1.60661e-05	1.81356e-05	3.07013e-06	3.23119e-06	1.87139e-06	7.40164e-07	2.95852e-06	2.68256e-06	1.95941e-05	4.91869e-05	2.6611e-05	2.62884e-05	9.58684e-07	7.86313e-07	1.95981e-06	2.10635e-06
N,N-Dimethylhistidine	Organic acids and derivatives	184.108	3.19176e-06	4.11889e-06	4.12166e-06	4.09015e-06	1.8344e-05	5.9751e-05	3.85938e-06	3.41016e-06	5.09254e-06	4.69894e-06	0.000255218	0.000174462	6.46053e-06	4.39909e-06	1.48206e-05	6.40324e-05	5.35935e-06	1.03646e-05	2.90196e-06	3.47464e-06
9-Azabicyclo[3.3.1]nonan-3-one	Organoheterocyclic compounds	140.107	3.47847e-05	3.47101e-05	2.46776e-05	4.40972e-05	3.24438e-05	3.16719e-05	3.0314e-05	3.5022e-05	3.5668e-05	4.31843e-05	4.90878e-05	5.10491e-05	2.76234e-05	3.04815e-05	5.73839e-05	6.24443e-05	4.05764e-05	3.91961e-05	2.68861e-05	2.4129e-05
1,1-Dimethyl-4-phenylpiperazin-1-ium cation	Organoheterocyclic compounds	191.154	2.41882e-06	2.46215e-06	1.63887e-06	1.68137e-06	2.13862e-06	2.21307e-06	1.96043e-06	2.04366e-06	3.14582e-06	2.89946e-06	3.75557e-06	3.80585e-06	1.99965e-06	2.46916e-06	4.29511e-06	4.30103e-06	3.10749e-06	3.11991e-06	2.20975e-06	2.53563e-06
Santinamide cation	Organic acids and derivatives	193.134	1.76751e-06	2.92057e-06	2.205e-06	1.82214e-06	1.93776e-06	4.94134e-06	1.83967e-06	1.61279e-06	3.05794e-06	3.70356e-06	3.30146e-06	3.73235e-06	2.01524e-06	1.86413e-06	3.37892e-06	4.06377e-06	1.56916e-06	3.32607e-06	2.80858e-06	1.95203e-06
p-(5-Mercapto-s-triazol-3-yl)phenol	Organoheterocyclic compounds	192.024	4.68897e-06	1.51161e-05	1.30046e-05	1.67711e-05	5.93986e-06	1.85784e-05	8.20859e-06	8.2337e-06	2.53709e-05	1.4261e-05	6.7287e-06	7.19282e-06	7.19905e-06	4.24087e-06	6.63024e-06	8.45333e-06	3.2278e-05	8.58722e-06	2.14972e-05	3.71808e-05
Gly-Pro-Arg	Organic acids and derivatives	329.193	3.23234e-05	1.91411e-05	2.95721e-07	2.62462e-07	1.75628e-07	1.95898e-07	2.92407e-07	3.01953e-07	3.20277e-08	1.83086e-07	2.1517e-06	1.94797e-06	5.60751e-07	3.74209e-07	1.12475e-07	1.37911e-07	9.99169e-07	4.98879e-07	8.75201e-07	3.45376e-08
Pyridine-2,4-diamine	Organoheterocyclic compounds	110.071	2.97432e-06	7.89507e-06	6.00386e-05	6.73246e-05	4.72983e-06	6.94547e-06	5.96071e-06	1.30123e-05	2.11984e-05	1.23697e-07	8.2527e-06	7.61375e-06	6.80657e-06	5.68319e-06	7.40297e-06	9.68393e-06	5.61899e-05	3.01529e-07	1.65483e-05	9.70403e-06
1-Benzimidazolepropionic acid	Organoheterocyclic compounds	191.082	1.35506e-05	1.84786e-05	1.77083e-05	1.42385e-05	1.2892e-05	1.5246e-05	1.26122e-05	1.29979e-05	1.3244e-05	2.19975e-05	2.60803e-05	2.81184e-05	1.19946e-05	1.31292e-05	2.52664e-05	3.05121e-05	2.41348e-05	2.56587e-05	1.63174e-05	1.3658e-05
Arg-Thr	Organic acids and derivatives	276.167	3.17716e-06	2.82539e-06	7.1074e-07	1.01505e-06	1.51589e-06	2.77822e-06	1.87892e-06	2.29211e-06	1.6556e-06	1.52929e-06	9.45941e-07	4.44799e-07	3.9476e-06	2.57904e-06	2.5855e-06	2.56744e-06	1.82733e-06	2.54004e-07	1.30812e-06	1.30051e-06
L-trans-5-Hydroxy-2-piperidinecarboxylic_acid	Organic acids and derivatives	146.081	8.66917e-06	1.35759e-05	1.64971e-05	2.08792e-05	8.56112e-06	1.24445e-05	9.83182e-08	8.72921e-06	3.69536e-05	3.33269e-05	1.28445e-05	1.53885e-05	8.38452e-06	1.02361e-05	1.93536e-05	2.02534e-05	2.64906e-05	2.42658e-05	1.15556e-05	8.90994e-06
Zileuton	Organoheterocyclic compounds	237.069	9.80957e-06	1.32575e-05	3.20368e-05	3.7715e-05	9.4935e-06	1.19522e-05	2.28633e-05	2.11373e-05	1.09852e-07	6.11692e-07	1.55733e-06	1.63518e-07	1.32105e-05	1.52366e-05	4.3727e-07	1.3681e-07	2.22116e-07	4.96298e-07	3.83586e-07	2.95589e-07
4,11-Diamino-1H-naphtho[2,3-f]isoindole-1,3,5,10(2H)-tetrone	Benzenoids	306.052	1.58849e-06	2.26549e-06	2.36022e-06	2.42139e-06	6.92086e-07	7.01154e-07	3.02504e-06	2.75353e-06	3.53722e-07	2.28651e-07	2.36453e-06	3.93777e-06	1.38709e-06	1.08666e-06	5.49045e-07	1.261e-06	1.21107e-06	2.07999e-06	2.64215e-07	1.55152e-07
Acetic acid, 2-[4-[(5,6-diphenyl-2-pyrazinyl)(1-methylethyl)amino]butoxy]-	Organic nitrogen compounds	420.228	3.37323e-07	2.19059e-07	5.68389e-07	3.18441e-07	1.58676e-07	7.87511e-07	9.57122e-08	2.48763e-07	1.51733e-08	7.54516e-08	1.50018e-07	1.60688e-07	2.36003e-07	1.92677e-07	2.4792e-09	6.19332e-08	5.83129e-08	6.93967e-08	8.08694e-08	4.84914e-08
NG-Amino-L-arginine	Organic acids and derivatives	190.13	1.3538e-05	1.29458e-05	1.83949e-05	2.50262e-05	1.72753e-05	1.59035e-05	1.68631e-05	1.29249e-05	1.76618e-05	1.73925e-05	2.3708e-05	2.2121e-05	1.09337e-05	1.37985e-05	3.44555e-05	3.1546e-05	2.08134e-05	2.1957e-05	1.67844e-05	1.61605e-05
Dianthoside	Organic oxygen compounds	289.092	5.86673e-07	6.51431e-07	1.15623e-06	1.12723e-06	7.88727e-07	8.26025e-07	1.09834e-06	1.09443e-06	1.03887e-05	2.22947e-05	8.38412e-05	8.31517e-05	6.11713e-07	5.85555e-08	5.12883e-05	5.87543e-05	6.98323e-05	6.96324e-05	1.78361e-06	1.66082e-06
Val-Glu	Organic acids and derivatives	247.129	1.25865e-05	1.09867e-05	5.91701e-06	2.97478e-06	8.65395e-06	1.11173e-05	4.52953e-06	3.49399e-06	3.10334e-05	9.15718e-05	6.96867e-06	3.8952e-06	8.33606e-06	8.96795e-06	2.87938e-06	2.82248e-06	1.01822e-05	2.97328e-07	2.36521e-06	1.71378e-06
1,3,4,6,7,8-Hexahydro-1-methyl-2H-pyrimido[1,2-a]pyrimidine	Organoheterocyclic compounds	154.134	3.0723e-06	3.16452e-06	2.86874e-06	3.08682e-06	1.12384e-05	1.34889e-05	3.43343e-06	3.05286e-06	3.34619e-06	2.8395e-06	3.3173e-05	4.60072e-05	4.00518e-06	4.00402e-06	4.66191e-06	4.33142e-06	4.52056e-06	3.51172e-06	2.82816e-06	3.03523e-06
Met-Arg	Organic acids and derivatives	306.159	2.83742e-06	3.16303e-06	9.36381e-07	1.11249e-06	4.04763e-06	6.34733e-06	5.34266e-07	8.30931e-07	1.47576e-06	1.67334e-06	1.24876e-06	1.37857e-06	3.70962e-06	2.49e-06	1.93349e-06	1.818e-06	1.34734e-07	1.3888e-06	3.49618e-06	3.66926e-06
1-Methyl-4-piperidinecarboxylic acid	Organoheterocyclic compounds	144.102	5.47335e-06	4.44668e-06	1.46779e-05	4.72216e-06	2.76056e-06	2.48863e-06	5.69758e-06	4.12439e-06	3.08875e-05	2.69037e-05	2.94922e-05	2.46472e-05	5.16349e-06	6.0229e-06	1.30364e-05	1.56425e-05	1.27027e-05	1.36364e-05	8.60404e-06	7.03934e-06
6-(Difluoromethyl)-4-methyl-1H-pyrazolo[3,4-b]pyridin-3-ylamine	Organoheterocyclic compounds	199.079	1.56945e-06	2.62489e-06	2.90751e-06	2.58452e-06	1.01462e-06	1.4513e-06	2.09383e-06	1.65705e-06	2.88471e-06	3.60027e-06	2.94629e-06	2.93742e-06	6.52022e-08	2.06903e-06	2.20706e-06	3.2325e-06	2.86977e-06	3.01048e-06	1.93416e-06	1.2007e-06
(1R,2S)-(-)-3,4-Dihydroxynorephedrine	Benzenoids	184.097	2.08919e-05	2.76696e-05	2.47847e-05	2.47531e-05	5.81552e-06	5.62833e-06	3.4593e-05	3.06513e-05	7.90408e-06	8.98509e-06	0.000128856	9.32934e-05	1.96356e-05	7.72309e-05	1.20421e-05	1.37807e-05	1.31666e-05	1.14962e-05	7.99856e-06	5.29082e-06
Phe-Glu	Organic acids and derivatives	295.129	6.17994e-06	7.17662e-06	2.45046e-05	2.63738e-05	3.24254e-06	6.76349e-06	2.66911e-05	2.57396e-05	1.58869e-06	1.7735e-06	1.95276e-06	2.35924e-06	1.70064e-05	1.13852e-05	6.49307e-06	7.58802e-07	1.35457e-06	1.19013e-06	8.94144e-07	7.47513e-07
Spironolactone	Lipids and lipid-like molecules	417.21	1.3025e-06	1.26526e-06	2.15523e-06	1.95915e-06	8.41219e-07	4.89385e-07	1.43086e-06	1.03161e-06	1.88162e-09	1.82456e-09	2.16232e-09	2.15258e-09	1.64502e-06	3.0952e-07	3.75337e-08	2.42683e-09	1.92525e-09	1.91594e-09	1.47473e-09	1.65364e-08
Fatostatin	Organoheterocyclic compounds	295.126	2.45473e-05	3.64525e-05	0.000123075	0.000123213	3.61073e-05	3.39088e-05	0.000181368	0.00018763	1.46447e-06	2.27908e-06	1.20593e-06	1.31817e-06	9.73798e-05	0.000129276	2.89259e-05	2.55396e-05	2.63527e-07	8.82779e-07	1.43021e-06	1.6501e-06
Ala-Thr	Organic acids and derivatives	191.103	8.33478e-06	7.28971e-06	2.47949e-06	3.05043e-06	6.62241e-06	7.80811e-06	2.79973e-06	2.58395e-06	2.18869e-06	3.18564e-07	3.55745e-06	3.67989e-06	3.37827e-06	3.39435e-06	3.3828e-06	4.20427e-06	1.8843e-07	1.93896e-07	2.04381e-06	5.86321e-07
Pimonidazole	unclassified	255.145	2.12806e-05	2.19233e-05	1.35127e-05	1.57577e-05	1.95383e-05	2.29056e-05	9.57067e-06	8.89048e-06	4.4917e-06	4.62188e-06	2.42421e-06	1.48465e-06	1.94047e-05	1.89429e-05	2.43761e-06	1.63677e-06	2.95659e-06	2.62549e-06	2.3129e-06	3.11288e-06
2-(Phenylsulfanyl)-N-(3-pyridinylmethyl)acetamide	unclassified	259.09	1.52124e-05	1.20207e-05	1.50727e-05	1.58393e-05	1.2709e-05	1.16603e-05	1.15542e-05	1.14694e-05	1.59271e-05	1.6681e-05	1.08574e-05	1.08055e-05	8.38697e-06	1.18225e-05	1.67803e-05	1.72314e-05	1.91207e-05	2.02805e-05	8.57136e-06	6.7531e-06
Thr-Ala	Organic acids and derivatives	191.103	2.17069e-05	1.93926e-05	7.01604e-06	7.57714e-06	1.68101e-05	1.90633e-05	6.85672e-06	4.45157e-06	2.9309e-07	2.23316e-06	2.42857e-06	3.26708e-06	1.12489e-05	1.17866e-05	1.3456e-06	3.19898e-06	5.57908e-07	6.05539e-07	2.45533e-06	6.55917e-07
Quinolactacin B	Organoheterocyclic compounds	257.128	7.46739e-06	7.83426e-06	1.27619e-05	1.28544e-05	7.84575e-06	7.81965e-06	7.48294e-06	7.63163e-06	1.00444e-05	9.18723e-06	1.37688e-05	1.40688e-05	6.39058e-06	8.20101e-06	1.41864e-05	1.33044e-05	9.04812e-06	9.07221e-06	8.74059e-06	8.11682e-06
Val-Gly	Organic acids and derivatives	175.108	1.83646e-05	1.83722e-05	0.000152062	0.000130997	1.19743e-05	1.27955e-05	2.27354e-05	2.10962e-05	4.51311e-05	1.95163e-05	4.44045e-06	0.00015134	1.70303e-05	1.82254e-05	6.53159e-07	7.1555e-07	3.89075e-07	5.2523e-05	4.83619e-06	2.27526e-06
Hydroxyfasudil	Organoheterocyclic compounds	308.106	1.10423e-06	1.99732e-06	3.69488e-05	3.77911e-05	2.935e-06	3.12602e-06	3.44744e-06	2.93463e-06	1.88106e-07	1.9803e-07	2.71468e-07	2.88284e-07	7.93894e-06	1.13843e-05	4.21352e-06	4.01362e-06	1.24189e-06	9.32969e-07	2.87499e-07	4.36454e-07
Moroxydine	Organic nitrogen compounds	172.119	2.64859e-06	2.47985e-06	3.65914e-06	3.77918e-06	2.46468e-06	2.46924e-06	2.29677e-06	2.46118e-06	2.82228e-06	2.34682e-06	4.72706e-06	4.51357e-06	2.08623e-06	2.59634e-06	3.90924e-06	3.65758e-06	2.76114e-06	2.87577e-06	2.65561e-06	2.42405e-06
Ile-Asn	Organic acids and derivatives	246.145	1.23238e-05	1.28662e-05	2.92101e-06	5.1953e-06	7.527e-06	9.17823e-06	1.29135e-05	1.27488e-05	1.7362e-05	1.7178e-05	8.59228e-07	1.04024e-06	5.36376e-05	5.52228e-06	9.48769e-06	1.00079e-05	1.70511e-06	1.77616e-06	1.72749e-05	1.78773e-05
Piperazine-N,N'-bis(2-hydroxypropanesulfonic acid)	Organoheterocyclic compounds	363.089	7.63139e-06	1.14656e-05	0.000922034	0.000546744	7.29336e-06	1.57007e-05	0.000295682	0.000430523	0.00267718	0.00263299	0.00059252	0.000498123	4.50597e-06	1.33491e-05	0.00398307	0.00401782	0.00470928	0.00286728	0.000351481	0.000290879
Phe-Gln	Organic acids and derivatives	294.145	1.87813e-06	2.16213e-06	5.81455e-06	5.56818e-06	1.09264e-06	4.40021e-06	1.17064e-06	1.65681e-06	3.37699e-07	3.22942e-07	3.29617e-07	3.4787e-07	2.6674e-06	2.88466e-06	5.90644e-07	5.9981e-07	3.89823e-08	1.91594e-09	3.86492e-07	2.8464e-07
Naringenin-7-O-glucoside	Phenylpropanoids and polyketides	435.128	1.43994e-06	1.23979e-06	9.65492e-07	9.88111e-07	9.82598e-07	7.6704e-07	1.78146e-07	1.59197e-07	4.06174e-08	1.21467e-07	1.41727e-07	1.20281e-07	6.46812e-07	8.11794e-07	2.4792e-09	2.42683e-09	1.92525e-09	1.91594e-09	1.71555e-07	1.34123e-07
N-Acetyl-L-Prolinamide	Organic acids and derivatives	157.097	9.87762e-06	1.06656e-05	8.94009e-06	7.32811e-06	6.12363e-06	7.68834e-06	3.17971e-06	3.20583e-06	3.14484e-06	2.64141e-06	5.94764e-06	2.40636e-06	9.75728e-06	7.61987e-06	2.46778e-06	1.58829e-05	1.814e-06	4.84672e-07	7.1468e-06	6.85423e-06
2-(Piperidin-4-yloxy)-5-(trifluoromethyl)pyridine	Organic oxygen compounds	247.105	4.07961e-06	4.59351e-06	1.05989e-05	1.01987e-05	4.67071e-06	4.66548e-06	1.59849e-06	1.09826e-06	5.35494e-06	6.14946e-06	6.1989e-06	5.83546e-06	4.24312e-06	4.49318e-06	1.11305e-05	1.21421e-05	5.44363e-06	5.83498e-06	4.06648e-06	3.35484e-06
6-Acetylcodeine	Alkaloids and derivatives	342.17	9.00871e-06	7.77127e-06	8.09235e-06	7.68825e-06	9.80574e-06	7.92232e-06	4.52095e-06	4.08836e-06	7.00577e-06	8.19765e-06	1.03068e-06	1.46031e-06	5.47052e-06	7.52982e-06	1.93447e-08	5.3355e-08	1.04293e-05	1.146e-05	9.96714e-06	9.22402e-06
Ala-Met	Organic acids and derivatives	221.095	7.906e-06	6.45676e-06	1.48747e-06	2.25938e-06	7.80379e-06	9.97232e-06	4.49869e-07	4.95302e-07	1.55794e-06	1.43444e-06	6.47833e-07	7.57212e-07	5.53056e-06	5.93224e-06	2.88765e-06	1.49144e-06	6.69415e-07	7.84769e-07	4.46676e-07	4.04894e-07
7-Nitro-2,3,4,5-tetrahydro-1H-1-benzazepin-2-one	Organoheterocyclic compounds	207.076	6.87657e-06	6.47608e-06	9.0448e-06	8.75538e-06	6.95649e-06	6.24664e-06	3.78243e-06	4.09072e-06	8.58741e-06	1.01556e-05	1.10779e-05	1.1525e-05	5.03829e-06	6.66011e-06	9.53325e-06	9.609e-06	9.88076e-06	1.03157e-05	7.46357e-06	7.00601e-06
N-(4-Acetylphenyl)-2,2,2-trifluoroacetamide	Organic oxygen compounds	232.058	1.59583e-05	1.83688e-05	2.86975e-06	2.24782e-06	9.22252e-05	7.13823e-05	8.77967e-07	6.28823e-07	4.4863e-07	8.52212e-07	1.08589e-06	1.11156e-06	1.7734e-06	8.30825e-06	4.54033e-06	4.78326e-06	3.43562e-07	2.29209e-07	2.65472e-07	2.72702e-05
2-Aminonaphthalene	Benzenoids	144.081	2.81271e-06	2.58511e-06	4.0238e-06	3.66832e-06	2.35791e-06	2.82357e-06	2.7516e-06	2.58402e-06	4.37749e-06	4.11877e-06	6.81665e-06	1.47036e-07	2.69052e-06	2.74145e-06	2.32049e-05	2.55294e-05	4.71946e-06	3.99466e-06	1.26272e-06	8.27285e-07
Pro-Trp	Organic acids and derivatives	302.15	2.60617e-06	4.55934e-06	7.00081e-06	7.48251e-06	2.01156e-06	2.37867e-06	1.38143e-05	1.49896e-05	4.20356e-07	2.96882e-07	1.4877e-06	1.53005e-06	8.65195e-06	8.52158e-06	1.27173e-05	1.20556e-05	1.14825e-06	2.55929e-07	7.41807e-06	4.95905e-06
2-(2,6-Dimethylmorpholin-4-yl)ethanol	Organoheterocyclic compounds	160.133	2.76717e-05	2.70419e-05	5.9551e-05	6.91745e-05	1.53862e-05	1.53208e-05	2.27542e-05	2.25905e-05	1.76422e-07	1.34874e-06	1.28041e-07	8.56445e-07	1.98587e-05	3.05714e-05	3.16644e-07	2.37505e-07	2.02625e-06	2.08358e-06	7.59829e-08	6.09423e-08
N-(4-Methyl-1,3-thiazol-2-yl)-N-(1-naphthyl)amine	Benzenoids	241.079	6.66759e-06	5.62777e-06	1.3099e-05	1.3256e-05	6.21965e-06	4.75912e-06	6.76299e-06	6.96423e-06	1.38565e-05	1.63331e-05	1.7195e-05	1.70099e-05	9.8874e-07	5.51218e-06	1.35327e-05	1.5435e-05	1.57028e-05	1.63872e-05	1.17911e-05	9.72591e-06
1,3,8-Trimethyl-3,9-dihydro-1H-purine-2,6-dione	Organoheterocyclic compounds	195.088	0.000197411	0.000129696	2.50931e-06	2.69242e-06	8.03123e-06	5.99336e-06	3.98685e-06	3.46129e-06	4.33579e-05	3.21029e-05	1.87631e-05	1.61234e-05	1.2169e-06	2.01357e-06	1.11653e-05	1.06146e-05	6.50246e-06	6.05055e-06	9.22446e-06	7.0944e-06
2-Hydroxy-6-(trifluoromethyl)nicotinonitrile	Organoheterocyclic compounds	189.027	3.00906e-06	2.90695e-06	8.95586e-07	9.76483e-07	4.99244e-07	8.52417e-07	2.84441e-05	3.14816e-05	9.08532e-07	1.08327e-06	6.37411e-07	8.03492e-07	8.36491e-07	7.0483e-06	2.19259e-07	3.34507e-07	9.2432e-07	1.08145e-06	2.38802e-07	1.40491e-07
Gly-Pro-Arg-Pro-amide	Organic acids and derivatives	425.262	1.00031e-05	1.46793e-05	1.77544e-06	2.38906e-06	3.85971e-06	4.23022e-06	2.10997e-06	3.19498e-06	1.88162e-09	1.82456e-09	2.16232e-09	2.15258e-09	2.58731e-06	2.30705e-06	2.4792e-09	2.42683e-09	1.92525e-09	1.91594e-09	1.27372e-05	1.15354e-05
(+|-)-Currayangine	Organoheterocyclic compounds	332.201	9.31417e-07	1.40671e-05	6.28015e-06	3.0292e-06	1.93976e-06	1.92859e-06	8.75669e-05	4.15816e-05	3.10274e-07	8.43589e-08	5.03143e-07	1.22978e-07	9.20473e-07	1.54343e-05	7.61124e-07	7.18945e-07	1.19689e-06	1.33017e-06	2.23525e-06	2.72929e-06
Ile-Gly-Ile	Organic acids and derivatives	302.207	2.37603e-05	3.09745e-05	6.76341e-06	1.18279e-05	4.12847e-05	4.82221e-05	8.4259e-06	9.03591e-06	2.42277e-07	2.2043e-07	2.68775e-05	2.3424e-05	1.4583e-05	3.31006e-05	1.17673e-05	1.01668e-05	4.69171e-06	5.03782e-06	1.39672e-06	3.44701e-06
Phenyltrimethylammonium cation	Benzenoids	136.112	9.75074e-06	7.59903e-06	1.02072e-05	1.03372e-05	5.20572e-06	6.51826e-06	1.34515e-05	1.29915e-05	1.3058e-06	1.74233e-06	1.12949e-06	3.64355e-06	1.23922e-05	5.64949e-06	2.34123e-06	1.70731e-06	1.88204e-05	1.52395e-05	1.78932e-06	1.6764e-06
Leu-Met	Organic acids and derivatives	263.142	7.15889e-05	8.02369e-05	1.9564e-05	3.93073e-05	6.25136e-05	7.56359e-05	7.34479e-06	1.05147e-05	1.04718e-06	3.04179e-07	5.11852e-06	4.50978e-06	4.35733e-05	6.5342e-05	3.96627e-07	9.8509e-07	6.29225e-07	1.05148e-06	1.84275e-06	2.74782e-06
Pterine	Organoheterocyclic compounds	164.057	3.52146e-05	3.29844e-05	3.77504e-05	4.40809e-05	5.05742e-05	4.38275e-05	3.48278e-05	3.39287e-05	7.04999e-07	5.7086e-07	5.93598e-06	8.20729e-06	2.94504e-05	5.17311e-05	3.99864e-06	4.36962e-06	1.1928e-06	1.24851e-06	1.65435e-05	1.5834e-05
1-(2-Methyl-5-nitro-1H-imidazol-1-yl)-2-propanol	Organoheterocyclic compounds	186.087	8.42516e-07	8.62272e-07	8.57756e-07	6.39381e-07	3.73573e-07	4.02048e-07	4.57048e-07	6.16662e-07	8.51635e-07	7.58828e-07	0.000201666	0.000190583	1.41238e-07	3.82615e-07	1.01306e-06	7.70533e-07	6.92195e-07	7.04502e-07	8.52624e-07	6.95432e-07
3,3'-Dimethoxybenzidine	Benzenoids	245.128	7.93376e-07	1.53093e-06	0.000244335	8.66717e-06	5.65712e-07	4.26385e-06	1.01028e-06	1.20698e-06	1.47529e-06	2.10939e-07	1.10931e-06	4.13159e-07	1.594e-06	8.75878e-07	1.96535e-06	1.74798e-06	2.72208e-07	7.71071e-07	3.99694e-07	3.52763e-07
(2S)-2-[(2R,3S,7R,8R,8aS)-2,3,4'-Trihydroxy-4,4,7,8a-tetramethyl-6'-oxospiro[2,3,4a,5,6,7-hexahydro-1H-naphthalene-8,2'-3,8-dihydrofuro[2,3-e]isoindole]-7'-yl]-3-methylbutanoic acid	Organic acids and derivatives	500.265	6.90834e-06	5.08617e-06	9.96461e-08	1.64476e-07	1.30954e-05	1.27718e-05	3.49573e-07	4.07026e-08	1.72517e-09	1.86612e-09	2.09384e-09	2.16216e-09	2.51576e-07	5.86468e-08	1.43447e-07	2.7035e-09	2.65268e-09	2.6127e-09	1.5899e-09	1.7267e-09
Bisphenol AP	Benzenoids	289.123	8.02538e-06	7.99049e-06	5.32491e-06	7.17449e-06	5.72984e-06	5.46485e-06	1.87687e-05	2.06804e-05	3.78299e-07	6.88283e-07	1.40335e-06	1.16155e-06	2.79218e-05	1.50562e-05	9.24719e-06	7.66867e-06	1.61794e-06	1.7548e-06	5.64964e-06	5.54457e-06
5-(2-Furyl)-4H-1,2,4-triazol-3-amine	Organoheterocyclic compounds	151.061	1.17682e-05	1.24398e-05	1.41387e-06	1.62933e-06	4.46798e-05	4.03035e-05	2.54822e-07	3.61509e-06	9.27854e-06	5.8146e-06	1.39809e-05	1.12449e-05	4.65562e-07	3.60292e-07	0.000139006	0.000121329	2.79889e-06	1.85984e-07	4.05257e-05	3.7268e-05
1,3,5-Tris(4-hydroxyphenyl)benzene	Benzenoids	353.118	2.20315e-07	4.13469e-07	1.04355e-07	1.53097e-07	1.838e-07	1.10829e-07	5.28494e-06	6.44221e-06	1.72517e-09	1.86612e-09	2.09384e-09	2.16216e-09	1.88497e-06	3.75147e-07	1.0245e-06	8.52253e-07	3.08264e-07	1.37263e-07	6.4453e-08	2.35638e-07
2',3'-Dideoxycytidine	Nucleosides, nucleotides, and analogues	212.103	3.65548e-06	5.66356e-06	1.74699e-05	8.69592e-06	2.53791e-06	2.1285e-06	2.74878e-06	4.74297e-06	1.91047e-06	1.50487e-06	1.25409e-06	2.09941e-06	4.52359e-06	8.5659e-06	4.7572e-06	5.2767e-07	1.8526e-06	1.76254e-06	2.629e-06	2.37195e-06
N-Methylcalystegine_C1	Alkaloids and derivatives	206.102	1.30359e-05	1.01273e-05	6.93543e-05	7.41512e-05	8.41285e-06	6.06398e-06	5.12746e-06	5.25581e-06	5.6561e-07	6.00062e-07	5.97732e-06	5.6152e-06	1.55158e-06	6.63728e-06	1.49152e-06	2.37973e-06	9.75125e-07	1.36895e-06	4.86489e-06	1.16231e-06
1H-Pyrazolo[3,4-b]pyridine	Organoheterocyclic compounds	120.055	0.000249282	0.000318818	5.94192e-05	9.83131e-05	0.000139675	0.000133993	0.000232343	0.000238229	5.13642e-05	4.98163e-05	1.00527e-06	0.00350477	0.000376756	0.000230903	0.000167878	0.000149363	7.3371e-05	1.45548e-05	0.000596299	3.56057e-07
Dimethylditetradecylammonium cation	Organic nitrogen compounds	438.503	2.74935e-07	4.18403e-07	1.49337e-07	2.55549e-07	3.30595e-07	4.64626e-07	3.15192e-07	5.84883e-07	1.03972e-06	9.07157e-07	1.22e-06	1.11649e-06	5.33037e-07	8.07602e-07	1.43316e-06	1.21483e-06	9.82791e-07	1.1206e-06	8.73995e-07	8.36508e-07
.beta.-Glutamic acid	Lipids and lipid-like molecules	148.06	1.12155e-05	9.27207e-06	8.44132e-06	8.57723e-06	7.83478e-06	6.33215e-06	8.88107e-06	9.7923e-06	1.15914e-05	1.30981e-05	2.10026e-05	2.01784e-05	2.13598e-06	7.94029e-06	3.2274e-05	3.77546e-05	9.2753e-08	2.76805e-05	7.9863e-06	7.32456e-06
4-Deoxypyridoxine	Organoheterocyclic compounds	154.086	6.58337e-06	7.6371e-06	6.04298e-06	6.70456e-06	1.00885e-05	8.65344e-06	4.0302e-06	3.86947e-06	2.87663e-05	2.20074e-05	1.52594e-05	1.46414e-05	7.16272e-06	7.61265e-06	1.75642e-05	1.63104e-05	1.11595e-05	1.12901e-05	3.00447e-06	8.78953e-06
Cyclo(glycylprolyl)	Organic acids and derivatives	155.081	3.79019e-05	2.84047e-05	6.84612e-05	6.5511e-05	6.15415e-05	6.6381e-05	3.01098e-05	3.06601e-05	3.71795e-06	3.43761e-06	0.000324948	0.000403365	2.4719e-05	3.50041e-05	2.96592e-06	2.90447e-06	1.23581e-05	1.30094e-05	2.82728e-05	3.29169e-05
(2E)-2-(Propan-2-yl)but-2-enedioic acid	Lipids and lipid-like molecules	157.051	0.00143462	0.00146126	0.00431599	0.0041686	0.00227862	0.00244323	0.00739927	0.00734256	0.000122187	0.000110973	0.000185865	0.000144802	0.00394128	0.00363234	5.19792e-05	4.85855e-05	2.04593e-05	2.21676e-05	0.00204706	0.00212817
4-(Dimethylamino)phenylalanine	Organic acids and derivatives	209.128	7.13529e-06	7.08686e-06	1.0199e-05	1.03977e-05	4.77776e-06	4.83105e-06	8.28637e-06	8.60205e-06	6.47303e-06	6.28005e-06	5.62972e-06	5.89506e-06	1.74316e-05	3.26073e-06	8.35336e-06	8.43715e-06	4.79169e-06	5.13205e-06	5.65513e-06	4.77363e-06
4-{2-[4-(Dimethylamino)phenyl]diazen-1-yl}benzene-1-sulfonic acid	Organic acids and derivatives	306.091	8.28667e-06	1.28536e-05	3.11476e-05	2.55587e-05	3.94253e-05	4.57064e-05	2.50094e-05	2.62665e-05	1.79857e-07	1.52113e-07	1.69395e-07	2.01973e-07	7.46289e-05	6.31642e-05	3.43381e-07	3.63488e-07	1.71733e-07	9.09015e-08	1.41067e-06	1.27711e-06
N-n-Butylpropionamide	Organic acids and derivatives	130.123	3.03053e-06	3.04118e-06	2.44539e-06	2.42891e-06	3.64967e-06	3.17924e-06	7.9653e-07	5.06753e-07	9.29891e-06	8.64937e-06	2.43049e-06	1.89986e-06	3.55505e-06	2.27212e-06	1.02235e-06	1.0455e-06	1.27429e-07	2.97361e-07	3.60797e-06	4.03076e-06
1,2,3,4-Tetrahydro-6H-pyrimido[2,1-b]quinazolin-6-one	Organoheterocyclic compounds	202.097	1.12955e-05	8.18404e-06	8.48822e-06	2.10699e-06	5.03988e-06	4.17713e-06	1.30172e-06	1.2392e-06	2.10733e-06	2.00439e-06	0.000226885	0.000230413	7.50132e-06	7.53981e-06	2.60312e-06	2.72947e-06	1.99313e-06	1.91112e-06	1.64376e-06	1.65249e-06
5-Benzyl-1,3-thiazol-2-amine	Organoheterocyclic compounds	191.064	4.52545e-06	3.85235e-06	2.44905e-06	1.32785e-05	3.01985e-06	4.9214e-06	3.46844e-06	4.07975e-06	1.15944e-05	8.77638e-06	1.72325e-06	2.32518e-06	8.78982e-06	2.99179e-06	7.40236e-06	1.7459e-05	2.81488e-06	2.71453e-06	0.000123966	0.000145643
Carbamic acid, (6-propoxy-2-benzothiazolyl)-, methyl ester	Organoheterocyclic compounds	267.08	2.44133e-06	2.36326e-06	1.55039e-05	1.2125e-05	3.62097e-06	6.60378e-06	1.81553e-06	1.84006e-06	7.00617e-07	5.09886e-07	8.26778e-07	1.03598e-06	4.74685e-06	1.06556e-05	3.12537e-07	2.4459e-07	1.79403e-07	2.10987e-07	1.48373e-07	1.31834e-07
1-[(4-Methylphenyl)sulfonyl]piperazine	Benzenoids	241.101	8.45528e-06	7.63503e-06	2.73782e-06	3.65934e-06	9.49318e-06	5.65462e-06	7.15706e-06	5.12927e-06	5.61068e-07	9.60081e-07	1.60067e-06	2.17818e-06	6.12224e-06	5.50717e-06	1.07645e-06	1.39636e-06	7.10498e-07	9.16905e-07	8.92003e-07	8.64305e-07
N,N-Diethylnicotinamide	Organoheterocyclic compounds	179.118	2.36594e-06	4.03191e-06	3.76529e-06	2.2653e-06	5.3333e-06	2.57572e-06	2.0933e-06	1.76558e-06	4.94209e-06	4.20798e-06	3.75234e-06	5.65587e-07	4.51969e-06	2.18972e-06	4.45648e-06	5.71065e-06	4.85967e-07	5.2348e-06	2.8355e-06	6.01532e-06
Tributyl phosphate	Organic acids and derivatives	267.172	6.57289e-06	4.39746e-06	4.34195e-06	4.97911e-06	8.53536e-06	6.26903e-06	2.96133e-06	3.16927e-06	3.60534e-06	3.7904e-06	4.72035e-06	4.94042e-06	2.11101e-06	3.10047e-06	5.02257e-06	2.15269e-06	4.13298e-06	1.86637e-06	3.78884e-06	1.50606e-06
3-[(2-Chloro-3-pyridinyl)amino]-2-cyclohexen-1-one	Organoheterocyclic compounds	223.063	2.83652e-06	3.02351e-06	1.57317e-06	8.48859e-07	1.2154e-06	3.45097e-06	2.09823e-06	2.42359e-06	2.47856e-06	5.39973e-06	5.33669e-06	4.26547e-06	2.15141e-06	1.38481e-06	2.99533e-06	4.93447e-06	5.34383e-06	2.18997e-06	2.94057e-06	2.17156e-06
2-(4-Amino-1-piperidinyl)cyclohexanol	Organic oxygen compounds	199.18	7.00829e-06	6.9429e-06	5.15465e-06	5.23024e-06	6.97465e-06	6.71449e-06	6.42475e-06	5.98815e-06	1.00702e-05	1.16068e-05	1.34902e-05	1.15406e-05	1.71995e-06	6.98705e-06	1.36913e-05	1.31932e-05	1.16358e-05	1.00031e-05	8.99384e-06	8.5383e-06
3-Ureidoisobutyric acid	Organic acids and derivatives	147.076	1.717e-06	4.0594e-06	2.2176e-06	1.545e-06	1.24321e-06	1.26782e-06	2.61475e-06	1.77004e-06	7.94797e-05	0.000128094	1.06525e-06	1.02192e-06	8.17446e-07	7.21623e-07	1.14804e-06	1.38482e-06	4.76106e-06	4.76603e-06	1.09076e-06	8.40567e-07
Cotinine_N-oxide	Organoheterocyclic compounds	193.097	2.21893e-05	1.96065e-05	4.87723e-05	4.63582e-05	2.28972e-05	2.43625e-05	1.11722e-05	1.1116e-05	1.24922e-05	1.39204e-05	2.30964e-05	2.15534e-05	2.0619e-05	2.01056e-05	6.23337e-06	6.28314e-06	1.30716e-05	1.33726e-05	1.26552e-05	6.01089e-06
Cimaterol	Benzenoids	220.144	2.0559e-06	2.78667e-06	4.74784e-06	5.04496e-06	2.76182e-06	2.66885e-06	2.89675e-06	3.01662e-06	3.85038e-06	4.02301e-06	4.43213e-06	4.05405e-06	2.41919e-06	2.79956e-06	5.01654e-06	5.16343e-06	3.90594e-06	4.07041e-06	3.18086e-06	2.84432e-06
Diethylthiophosphate	Organic acids and derivatives	169.01	4.15628e-06	2.96527e-06	2.63798e-05	2.98327e-05	3.87946e-06	3.334e-06	6.83452e-06	7.11564e-06	4.97115e-06	8.21296e-06	1.64707e-06	7.49638e-06	1.6542e-06	3.71267e-06	4.47588e-06	5.35257e-06	9.48573e-06	1.07728e-05	3.47484e-06	2.82942e-06
Pyrimethamine	Organoheterocyclic compounds	249.09	4.4735e-05	3.82479e-05	2.48755e-05	2.617e-05	0.000117667	0.000110662	1.91123e-06	1.67107e-06	7.65627e-07	7.385e-07	6.15258e-06	5.72164e-06	1.43053e-07	8.46656e-07	1.14734e-06	1.04805e-06	6.91009e-07	7.8352e-07	3.60559e-06	1.88004e-06
Marimastat	Organic oxygen compounds	332.218	2.5844e-05	2.8899e-05	1.0322e-05	1.18469e-05	2.31892e-05	2.65915e-05	8.26337e-06	9.56474e-06	3.24777e-07	1.23555e-07	4.74063e-06	2.34681e-06	8.80647e-06	2.1333e-05	1.53214e-06	2.16318e-06	2.77671e-06	2.53997e-06	1.08555e-06	2.5602e-06
2-(Methylamino)-1-(morpholin-4-yl)ethan-1-one	Organic acids and derivatives	159.113	2.68952e-05	2.85477e-05	2.01067e-05	2.20245e-05	2.45147e-05	2.49304e-05	2.38003e-05	2.27945e-05	4.36726e-05	4.08153e-05	4.24232e-05	5.27236e-05	2.34498e-05	2.53849e-05	4.72373e-05	4.39064e-05	3.91013e-05	3.82771e-05	3.07197e-05	3.05009e-05
Buturon	Benzenoids	237.079	6.20201e-07	4.15177e-07	3.74666e-07	3.42863e-07	5.01229e-07	4.87611e-07	4.27363e-07	2.56634e-07	4.50962e-07	3.52501e-07	3.12375e-07	4.67642e-07	2.34551e-07	2.4388e-07	4.07444e-07	6.97054e-07	5.22813e-07	5.60116e-07	4.7601e-07	2.86061e-07
4-Amino-5-(4-methoxyphenyl)-4H-1,2,4-triazole-3-thiol	Organoheterocyclic compounds	223.065	4.91112e-06	3.17502e-06	3.49693e-06	5.36795e-06	6.51582e-06	6.48354e-06	8.69225e-06	6.32948e-06	8.26057e-06	1.32741e-05	8.56313e-06	9.31937e-06	4.90738e-06	4.13546e-06	1.07342e-05	1.33967e-05	9.76049e-06	8.40392e-06	8.35691e-06	4.71858e-06
Aurantiamine	Organic acids and derivatives	301.167	1.53102e-06	1.14149e-06	2.65255e-05	3.81866e-05	8.4009e-05	5.83289e-05	4.47384e-05	5.01433e-05	1.3192e-05	1.91607e-05	2.39675e-05	1.97327e-05	5.00355e-05	6.90546e-05	2.27781e-05	8.34461e-06	2.65446e-05	1.24392e-05	2.08614e-05	7.47967e-06
2,6-Di-tert-butylphenol	Benzenoids	205.16	0.000231736	0.000215175	0.000378552	0.000427361	0.000774298	0.00067413	0.000544436	0.000573238	0.000294444	0.000339185	0.000424426	0.000423123	0.000563679	0.000756798	0.000490485	0.000395805	0.000500626	0.000431414	0.000343805	0.000301598
Dambonitol	Organic oxygen compounds	209.102	1.5503e-06	1.45423e-06	9.37713e-07	1.64348e-06	2.38784e-06	1.69981e-06	1.59067e-06	1.60552e-06	2.898e-06	3.0921e-06	2.83382e-06	2.77522e-06	1.39509e-06	1.37557e-06	3.74553e-06	3.29514e-06	2.83438e-06	1.98989e-06	2.16635e-06	1.71923e-06
4-Deoxycohumulone	Organic oxygen compounds	333.206	4.99112e-05	4.99166e-06	9.65775e-10	9.84103e-10	1.21874e-07	1.9034e-07	7.25161e-08	1.16094e-09	2.57706e-07	2.24132e-07	2.45941e-07	2.50454e-07	1.18699e-09	1.35779e-09	3.05808e-07	4.10578e-07	2.32335e-07	1.79284e-07	1.76017e-07	1.48338e-07
4-Methoxy-.alpha.-pyrrolidinopentiophenone	Organic oxygen compounds	262.18	5.15229e-08	5.33553e-07	1.54565e-06	2.35999e-06	3.96905e-06	2.78661e-06	2.03208e-06	2.75741e-06	2.13604e-06	2.18929e-06	3.40788e-06	2.95906e-06	2.22744e-06	2.71803e-06	2.60735e-06	7.29227e-07	2.19186e-06	5.18397e-07	2.12006e-06	2.91516e-07
20-Hydroxy-9,10,14-trimethyl-1,11-dioxo-16,23-epoxy-4,9-cyclo-9,10-secocholesta-2,5,24-trien-2-yl 2-O-(6-deoxy-.alpha.-L-mannopyranosyl)-.alpha.-D-glucopyranoside	Lipids and lipid-like molecules	789.407	1.16934e-07	1.3634e-07	1.31424e-06	1.63342e-06	1.74663e-07	2.90296e-07	5.69562e-07	7.80203e-07	1.72517e-09	1.86612e-09	2.09384e-09	2.16216e-09	2.55996e-07	5.93887e-07	2.71421e-09	2.7035e-09	2.65268e-09	2.6127e-09	1.5899e-09	1.7267e-09
Benzyldimethyltetradecylammonium cation	Benzenoids	332.331	9.0745e-06	1.38978e-06	1.21696e-06	1.06158e-06	1.46004e-06	1.38691e-06	1.22718e-06	1.16594e-06	1.72211e-06	2.00927e-06	2.00674e-06	2.15469e-06	1.27028e-06	1.37624e-06	2.5395e-06	2.44435e-06	1.88277e-06	1.89829e-06	1.50125e-06	1.52548e-06
6-Nitro-2,3,4,9-tetrahydro-1H-carbazole	Organoheterocyclic compounds	215.083	3.34255e-06	3.38105e-06	2.49906e-06	2.66454e-06	3.20418e-06	3.43524e-06	2.10096e-06	2.15413e-06	2.83516e-06	2.69114e-06	2.86324e-06	4.09032e-06	2.44362e-06	4.16583e-06	5.90968e-06	6.6681e-06	5.21615e-06	5.38775e-06	3.52121e-06	2.78018e-06
Tetradecylamine	Organic nitrogen compounds	214.253	2.29786e-06	2.13667e-06	2.27067e-06	2.55947e-06	3.45304e-06	2.86572e-06	2.98007e-06	3.00404e-06	2.7006e-06	2.62726e-06	3.83568e-06	3.62662e-06	3.06407e-06	3.54822e-06	3.98167e-06	4.03143e-06	2.86494e-06	3.56014e-06	2.89282e-06	2.6482e-06
(2Z)-4,6-Di(1-piperidinyl)-1,3,5-triazin-2(3H)-one hydrazone	Organoheterocyclic compounds	278.209	4.19909e-06	3.58964e-06	2.79841e-06	3.17994e-06	3.86805e-06	2.60945e-06	3.141e-06	3.8391e-06	7.67073e-06	1.01228e-05	9.48157e-06	8.7791e-06	3.89078e-06	5.39949e-06	1.05323e-05	1.18786e-05	1.51066e-05	8.52125e-06	1.24238e-05	5.47736e-06
(3.beta.,5.Xi.,9.Xi.,16.alpha.)-3-((.beta.-D-Glucopyranosyl-(1->2)-[.beta.-D-xylopyranosyl-(1->2)-.alpha.-L-arabinopyranosyl-(1->6)]-.beta.-D-glucopyranosyl)oxy)-16-hydroxyolean-12-en-28-oic acid	Lipids and lipid-like molecules	1059.54	3.59773e-07	3.38123e-07	3.4074e-07	4.84761e-07	2.63594e-08	1.13634e-07	2.42597e-06	2.28409e-06	1.72517e-09	1.86612e-09	2.09384e-09	2.16216e-09	1.90286e-06	8.5017e-07	2.71421e-09	2.7035e-09	2.65268e-09	2.6127e-09	1.5899e-09	1.7267e-09
3-Dodecyloxypropylamine	Organic oxygen compounds	244.264	2.46895e-06	1.01893e-06	6.85439e-06	7.73707e-06	1.66983e-05	9.67679e-06	8.92808e-06	8.34515e-06	1.34125e-05	9.97494e-06	9.62781e-06	1.22525e-05	9.60207e-06	9.75613e-06	1.22763e-05	6.88385e-06	7.76669e-06	3.91602e-06	9.96512e-06	2.78098e-06
Atropine	unclassified	290.175	4.43765e-07	2.7759e-07	2.57359e-07	2.37351e-07	3.47586e-07	3.22244e-07	4.20378e-07	3.52146e-07	3.64709e-08	9.12032e-08	7.59115e-08	1.03771e-07	1.59672e-07	2.64591e-07	5.64594e-08	6.28299e-08	6.20749e-08	5.48779e-08	3.89184e-08	5.42865e-08
Methanone, [1-(5-fluoropentyl)-7-hydroxy-1H-indol-3-yl]-1-naphthalenyl-	Organoheterocyclic compounds	376.171	9.0779e-07	9.72809e-07	5.72501e-07	5.3234e-07	6.53841e-07	5.72066e-07	7.91665e-07	7.29296e-07	1.88162e-09	1.82456e-09	2.16232e-09	2.15258e-09	9.10255e-07	1.84732e-07	2.4792e-09	1.29965e-08	1.45677e-08	1.37985e-08	1.0974e-06	1.17409e-06
Garcinone D	Organoheterocyclic compounds	427.176	1.46314e-06	2.10528e-06	3.87226e-07	8.87387e-08	2.43818e-07	2.57737e-07	1.24755e-06	9.4044e-07	1.72517e-09	1.86612e-09	2.09384e-09	2.16216e-09	9.19132e-07	5.53293e-07	2.71421e-09	2.7035e-09	2.65268e-09	2.6127e-09	1.88923e-07	2.29744e-07
N-(3-Methylbutanoyl)valine	Organic acids and derivatives	202.144	6.43352e-05	6.98412e-05	5.04125e-05	5.0884e-05	3.25622e-05	3.79198e-05	1.89434e-05	1.83313e-05	1.74893e-06	1.61254e-06	2.53255e-06	1.66745e-06	9.78725e-05	7.77415e-05	1.95132e-06	1.56009e-06	1.56927e-06	3.19577e-06	4.17631e-06	7.09464e-06
Pirbuterol	Organoheterocyclic compounds	241.155	6.32517e-06	8.13541e-06	9.46886e-06	6.86684e-06	7.59935e-06	6.25585e-06	9.6784e-06	1.07746e-05	5.75955e-07	5.90097e-07	7.91964e-07	6.08054e-07	3.56185e-05	1.50272e-05	7.18303e-07	5.73076e-07	5.27374e-07	4.0209e-07	1.62267e-06	2.25707e-06
Marasmen-3-one	Organoheterocyclic compounds	249.149	5.83809e-06	5.40456e-06	1.38112e-06	1.34547e-06	3.49508e-06	3.77294e-06	3.77276e-06	3.21132e-06	3.06106e-07	2.65119e-07	2.34067e-07	2.28372e-07	2.60433e-06	3.04348e-06	3.04921e-07	3.07433e-07	2.61248e-07	2.26686e-07	3.84307e-06	7.39448e-08
Rubinaphthin A	Organic oxygen compounds	365.088	0.000457291	0.000424546	0.000283533	0.000264489	0.000410479	0.000460781	0.000532327	0.0005473	1.8657e-07	1.65401e-06	1.35614e-07	3.24523e-07	0.000800329	0.00061016	2.7518e-06	2.2769e-07	3.49027e-07	2.50367e-06	3.17945e-06	3.36897e-06
2-(4-Methyl-1-piperazinyl)-5,6,7,8-tetrahydro-4-quinazolinol	Organoheterocyclic compounds	247.156	6.40792e-06	9.23168e-06	2.99435e-07	4.67377e-07	6.15043e-06	5.92241e-06	1.19567e-06	1.10987e-06	9.77816e-09	1.86612e-09	2.09384e-09	2.16216e-09	3.72164e-07	2.77297e-07	2.71421e-09	2.7035e-09	1.03964e-08	2.6127e-09	1.5899e-09	7.38717e-09
1-Pentanone, 1-(3,4-dihydroxyphenyl)-2-(1-pyrrolidinyl)-	Organic oxygen compounds	264.16	5.37384e-06	5.15022e-06	4.67446e-06	4.82974e-06	7.83331e-06	7.16039e-06	6.37332e-07	6.34297e-07	2.19881e-06	1.39453e-06	3.09923e-06	4.35402e-06	1.10272e-06	1.21046e-06	4.07355e-06	4.71603e-06	1.4957e-06	1.56179e-06	2.06692e-06	1.90608e-06
Phe-Met	Organic acids and derivatives	297.127	2.29251e-06	2.574e-06	2.94912e-06	3.43768e-06	2.10192e-06	1.95368e-06	1.6953e-06	1.84029e-06	3.22119e-07	3.10779e-07	1.94494e-07	2.2964e-07	2.34943e-06	2.46968e-06	3.88131e-07	5.12142e-07	1.47556e-07	2.51492e-07	2.21543e-06	3.25802e-06
Dexamethasone phosphate	Lipids and lipid-like molecules	471.159	1.33102e-07	3.65642e-07	2.12858e-06	1.99068e-06	1.86096e-07	1.65343e-07	3.25356e-06	3.39036e-06	1.057e-07	1.57012e-08	2.09384e-09	2.16216e-09	5.05006e-07	7.15409e-07	2.71421e-09	1.21401e-07	2.65268e-09	2.6127e-09	1.5899e-09	7.12028e-07
6-tert-Butyl-2,3,4,9-tetrahydro-1H-carbazol-1-one	Organoheterocyclic compounds	242.154	1.62125e-05	1.02919e-05	5.26832e-06	7.30328e-06	1.54056e-05	9.40572e-06	1.6972e-05	1.69296e-05	3.22282e-05	2.55004e-05	1.71678e-05	3.37796e-05	7.22284e-06	1.82079e-05	7.92508e-06	1.06423e-05	1.34087e-05	1.71394e-05	2.02853e-05	2.08268e-05
3,4-Dimethoxyphenol	Benzenoids	155.07	6.21001e-07	7.15839e-07	1.27257e-06	8.408e-07	2.30293e-06	2.51497e-06	1.14771e-05	1.08691e-05	5.15089e-06	4.60225e-06	3.30158e-06	3.61381e-06	8.58057e-07	7.08489e-07	4.63658e-06	4.01262e-06	4.03521e-06	3.06523e-06	1.03412e-06	1.24267e-06
7-Methoxy-4-(trifluoromethyl)coumarin	Phenylpropanoids and polyketides	245.042	1.85364e-05	1.79668e-05	1.24882e-05	1.25839e-05	2.01775e-05	2.26862e-05	1.88569e-05	2.10744e-05	5.66552e-07	4.33941e-07	1.41345e-05	1.34174e-05	2.92249e-05	1.62408e-05	1.1933e-06	1.6616e-05	1.00247e-05	9.6849e-06	1.79692e-06	2.00933e-06
1-(Trifluoroacetyl)-4-piperidinecarbonitrile	Organoheterocyclic compounds	207.074	4.17652e-07	1.1668e-06	3.86797e-07	2.00538e-07	4.03723e-07	4.89682e-07	1.74733e-05	2.09312e-05	5.92557e-06	9.20826e-06	7.76202e-06	7.17052e-06	2.00932e-06	1.83276e-06	1.08699e-05	8.44437e-06	5.61937e-06	5.78536e-06	4.02238e-06	4.92084e-06
1,3-Diazaspiro[4.6]undecane-2,4-dione	Organoheterocyclic compounds	183.113	1.48347e-05	9.78114e-06	5.9081e-05	6.1359e-05	6.30082e-06	5.60517e-06	1.19238e-06	1.10161e-06	1.85509e-06	2.54936e-06	1.55235e-06	1.52421e-06	1.16064e-05	9.97554e-06	2.17167e-06	1.97745e-06	1.72306e-06	1.74565e-06	3.70424e-06	3.19588e-06
1-(2-Chloroethyl)-3-methyl-1H-pyrazole	Organoheterocyclic compounds	145.053	5.79755e-07	5.43607e-07	3.49378e-07	3.36875e-07	1.50344e-06	1.58105e-06	5.63805e-07	5.94292e-07	1.00441e-06	9.75249e-07	1.0713e-06	1.2193e-06	7.54357e-07	6.60228e-07	4.7463e-07	3.29722e-07	8.24929e-07	6.74599e-07	6.19225e-07	3.13263e-07
Ethyl 3-piperidinecarboxylate	Organoheterocyclic compounds	158.117	0.00061156	0.000543504	0.00177586	0.00182731	0.000170499	0.000166292	5.22174e-05	6.1034e-05	4.22841e-06	3.97915e-06	3.44165e-06	2.41487e-06	0.000553832	0.000612035	4.76475e-06	4.61478e-06	3.80941e-06	3.707e-06	7.31489e-06	5.52727e-06
5-Methyl-5-propylimidazolidine-2,4-dione	Organoheterocyclic compounds	157.097	1.69572e-05	2.42068e-05	1.22773e-05	4.78941e-06	9.63836e-06	7.56226e-06	8.26777e-05	8.10852e-05	4.05199e-06	3.96204e-06	2.01443e-05	1.90943e-05	3.60573e-05	2.20063e-05	6.30659e-06	6.22645e-06	4.84274e-06	5.06857e-06	3.3214e-06	3.33526e-06
Val-Leu	Organic acids and derivatives	231.171	1.17065e-05	1.22732e-05	6.50271e-06	7.8821e-06	1.32593e-05	1.31211e-05	5.55764e-06	5.61142e-06	8.67833e-09	1.01187e-08	2.51527e-06	2.82278e-06	9.06697e-06	8.55215e-06	3.93926e-08	2.25661e-08	6.9059e-08	6.95529e-08	2.44579e-06	3.27468e-06
Arecaidine	Alkaloids and derivatives	142.086	5.82868e-05	3.9796e-05	9.76138e-06	1.01457e-05	3.85619e-05	3.15698e-05	4.64694e-06	4.05229e-06	1.00944e-05	9.75174e-06	8.33668e-06	9.19334e-06	1.39672e-05	1.39056e-05	2.16135e-05	1.85213e-05	7.3472e-06	6.37184e-06	7.56818e-05	8.26076e-05
Dye X-13046-68a	unclassified	398.129	8.31973e-06	9.67147e-06	4.07349e-06	4.76024e-06	3.36298e-06	3.37812e-06	3.15781e-06	3.07542e-06	1.72517e-09	2.85477e-08	2.09384e-09	2.16216e-09	3.23815e-06	4.27053e-06	2.71421e-09	2.7035e-09	2.65268e-09	2.6127e-09	1.5899e-09	5.37698e-08
Atropic acid	Benzenoids	149.06	1.52963e-05	1.69114e-05	2.14578e-05	2.36404e-05	1.27343e-05	1.47129e-05	1.69881e-05	1.85377e-05	2.29377e-05	2.40182e-05	2.00604e-07	2.69171e-07	1.50839e-05	1.80177e-05	4.54409e-07	4.52857e-07	2.13469e-05	2.341e-05	8.7259e-06	7.10126e-06
Lactaroviolin	Lipids and lipid-like molecules	211.112	2.57373e-06	2.13998e-06	4.23974e-06	5.95472e-06	4.00095e-06	3.47036e-06	1.55235e-06	9.90272e-07	3.44119e-06	2.76753e-06	2.18019e-06	2.16758e-06	1.70295e-06	3.76221e-06	2.42299e-06	2.0503e-06	2.29612e-06	1.69837e-06	1.86468e-06	1.63649e-06
Adenosine 2'-monophosphate	Nucleosides, nucleotides, and analogues	348.071	9.22317e-07	1.33617e-06	2.51207e-07	2.92479e-07	3.47031e-07	3.23068e-07	2.3841e-06	1.64785e-06	2.93781e-06	6.4885e-07	1.94253e-05	3.9872e-05	8.96139e-07	7.25735e-07	5.12837e-05	4.83353e-05	3.47108e-05	4.35312e-05	2.20188e-06	3.16004e-06
Anigorufone	Benzenoids	273.091	5.44058e-05	4.38675e-05	5.36715e-05	0.000130941	1.93524e-06	1.23864e-05	1.32232e-05	1.35326e-05	3.30061e-07	3.82053e-07	3.30868e-07	1.15133e-07	3.52512e-05	3.57275e-05	1.00373e-06	9.33918e-07	9.45272e-08	8.65381e-08	5.5188e-07	5.73482e-07
Karanjin	Phenylpropanoids and polyketides	293.08	9.52763e-06	1.20436e-05	5.43495e-06	4.29015e-06	8.83124e-06	6.47458e-06	4.23544e-06	4.98628e-06	7.82414e-07	8.41745e-07	1.68635e-06	1.67403e-06	3.91235e-06	1.03255e-05	3.77052e-06	3.03906e-06	2.71862e-07	1.75628e-07	9.28823e-05	7.30406e-05
5-Phenyl-2-thiophenecarbaldehyde	Organoheterocyclic compounds	189.037	9.7414e-05	2.64647e-05	3.87155e-06	3.96973e-06	4.75682e-06	6.04575e-06	3.22691e-05	3.3071e-05	0.000189537	0.000126402	0.00111001	0.0010128	4.0914e-05	2.09566e-05	9.30099e-05	1.09647e-06	4.61695e-07	1.49446e-06	3.37575e-05	3.64601e-05
Dimethylethanolamine	Organic nitrogen compounds	90.0914	1.97862e-05	8.02903e-05	1.31563e-05	1.45783e-05	1.50916e-05	1.42731e-05	1.9584e-05	2.02129e-05	3.59686e-06	1.65874e-06	1.40435e-05	1.38675e-05	2.37667e-05	1.95679e-05	2.86899e-06	1.14271e-05	3.53373e-06	1.36754e-06	2.20761e-06	2.15803e-06
(R)-8-Acetoxycarvotanacetone	Lipids and lipid-like molecules	211.133	7.33864e-07	8.14968e-07	8.32667e-07	9.62849e-07	1.24813e-06	1.30686e-06	2.59344e-05	2.43033e-05	1.54291e-06	1.29716e-06	1.17446e-06	1.18392e-06	2.25711e-06	1.12483e-06	1.69045e-06	1.28301e-06	1.36934e-06	1.14995e-06	1.01874e-05	1.15631e-05
Atazanavir	Organic acids and derivatives	703.383	1.38276e-05	1.36131e-05	7.51352e-06	7.4566e-06	8.85521e-06	1.05419e-05	6.63887e-06	6.78372e-06	1.72517e-09	1.86612e-09	2.09384e-09	2.16216e-09	1.5485e-05	1.36247e-05	2.71421e-09	2.7035e-09	2.65268e-09	2.6127e-09	1.5899e-09	1.7267e-09
Fumonisin_B2	Organic acids and derivatives	704.387	5.20265e-06	6.26102e-06	2.90985e-06	3.06085e-06	3.57826e-06	4.44549e-06	2.61244e-06	2.69955e-06	1.72517e-09	1.86612e-09	2.09384e-09	2.16216e-09	6.29211e-06	5.772e-06	2.71421e-09	2.7035e-09	2.65268e-09	2.6127e-09	1.5899e-09	1.7267e-09
Trifolirhizin	Phenylpropanoids and polyketides	469.111	1.72525e-05	1.67122e-05	9.98e-06	9.42924e-06	1.42324e-05	1.38262e-05	1.45362e-05	1.58207e-05	1.27398e-05	1.32844e-05	1.64441e-05	1.65828e-05	1.42215e-05	1.48844e-05	1.73009e-05	1.80038e-05	1.35817e-05	1.44397e-05	1.24251e-05	1.34661e-05
Mitomycin	Organoheterocyclic compounds	333.12	2.46282e-05	2.23623e-05	1.44764e-05	1.3647e-05	6.35094e-06	8.29297e-06	4.8578e-05	4.42211e-05	1.72517e-09	1.86612e-09	2.09384e-09	1.27591e-07	1.19039e-05	1.90003e-05	1.1209e-06	1.5737e-06	2.65268e-09	2.6127e-09	3.33737e-07	3.40568e-07
N1-(alpha-D-ribosyl)-5,6-dimethyl-benzimidazole	Nucleosides, nucleotides, and analogues	279.134	3.60999e-06	3.95056e-06	8.14169e-07	9.79661e-07	7.7607e-05	7.2651e-05	2.58469e-06	1.97908e-06	5.99907e-07	4.63118e-07	0.000346468	0.000338969	2.33315e-06	1.183e-06	3.18699e-05	2.74169e-05	2.114e-06	2.25707e-06	0.000130616	0.000147678
Mifepristone	Lipids and lipid-like molecules	430.274	1.36944e-06	1.35609e-06	4.70183e-07	5.43905e-07	8.73594e-07	1.03946e-06	5.40683e-07	6.59818e-07	1.64099e-07	2.16306e-07	1.84613e-08	2.15258e-09	1.17275e-06	1.53583e-06	2.4792e-09	2.14708e-08	4.50288e-08	4.14844e-08	1.91035e-07	2.26444e-07
3-hexenedioic_acid	Lipids and lipid-like molecules	145.05	1.20521e-05	2.10076e-05	2.22791e-05	2.4573e-05	1.15832e-05	1.59604e-05	1.3315e-05	1.2896e-05	3.73575e-05	0.000105031	7.29387e-05	6.1081e-05	1.11281e-05	2.85304e-05	8.18155e-05	7.70037e-05	6.4995e-05	4.41174e-05	6.78631e-05	7.26872e-05
METARAMINOL	Benzenoids	168.102	0.000157114	0.000162031	0.000111641	0.000112224	0.000134642	0.000130156	0.000118585	0.000119093	9.30844e-05	2.30923e-06	3.86398e-05	1.16437e-06	7.4132e-05	0.000143763	1.7831e-06	1.20421e-06	7.71122e-05	9.60554e-07	1.55701e-05	1.2592e-06
3-Amino-4-hydroxybenzoic acid	Benzenoids	154.05	1.022e-05	1.37467e-05	8.75449e-06	1.1487e-05	8.38612e-06	8.41905e-06	2.8189e-06	3.43689e-06	7.1426e-06	4.91936e-06	5.26229e-06	5.11569e-06	1.58534e-05	1.54495e-05	6.20857e-06	4.88294e-06	1.56603e-06	1.24825e-06	1.20674e-05	1.10874e-05
4,5,6-Pyrimidinetriamine	Organoheterocyclic compounds	126.077	2.44311e-05	2.26281e-05	1.57011e-05	1.78866e-05	2.40133e-05	2.11726e-05	1.90351e-05	2.17339e-05	3.18294e-05	2.59609e-06	3.9791e-05	2.84192e-08	2.04005e-05	1.18661e-06	4.44616e-05	4.60667e-05	3.38448e-05	3.34977e-05	2.65295e-05	2.57846e-05
2-Piperazinecarboxamide	Organic acids and derivatives	130.097	2.46336e-07	4.54206e-07	4.67334e-06	4.96046e-06	4.36428e-06	4.51744e-06	4.84254e-06	3.76358e-06	9.36382e-06	9.73042e-06	6.92105e-06	7.17589e-06	4.03385e-06	4.41512e-06	7.75074e-06	8.16971e-06	8.64766e-06	7.65337e-06	5.47482e-06	4.85069e-06
N-(4-Chlorophenyl)-2-hydroxy-5-nitrobenzamide	Benzenoids	291.017	5.39897e-06	1.46345e-05	4.68001e-06	1.24084e-05	4.38499e-06	4.85537e-06	5.43775e-06	4.18551e-06	5.36447e-06	1.52938e-05	1.53827e-06	8.9063e-07	4.69111e-06	5.07856e-06	1.49161e-06	1.65639e-06	2.52301e-06	5.77078e-06	1.99297e-06	1.35047e-06
1,2-Diaminocyclohexane	Organic nitrogen compounds	115.123	3.65904e-05	1.83877e-05	1.09722e-05	8.99402e-06	2.49582e-05	1.9103e-05	1.21699e-05	3.11661e-05	2.09578e-05	2.38524e-05	5.69374e-05	5.24796e-05	2.40642e-05	3.53068e-05	6.23496e-05	6.90148e-05	4.20431e-05	4.70725e-05	2.70804e-05	4.04507e-05
Glu-Lys	Organic acids and derivatives	276.155	3.29365e-06	2.62357e-06	3.13274e-06	4.06103e-06	1.7854e-06	2.32281e-06	1.23633e-05	1.12988e-05	2.78074e-06	2.35595e-06	3.45845e-06	3.67981e-06	4.0001e-06	3.42312e-06	6.25577e-07	2.98277e-06	2.09407e-06	2.14699e-06	2.86216e-06	2.9438e-06
Lys-Ala	Organic acids and derivatives	218.15	1.42511e-05	1.23137e-05	1.89626e-05	2.02318e-05	9.26752e-06	1.08733e-05	3.51536e-05	3.16326e-05	2.4409e-07	2.90925e-07	5.64861e-07	5.83526e-07	1.71617e-05	1.2666e-05	7.88783e-07	6.52156e-07	3.71609e-07	4.4823e-07	2.04356e-06	2.53782e-06
4,6-Dimethyl-1,3,5-triazin-2-ylamine	Organoheterocyclic compounds	125.082	2.10068e-06	1.813e-06	1.85467e-05	1.91749e-05	1.2696e-05	1.05684e-05	6.18398e-07	1.03604e-07	4.8415e-05	4.85869e-05	5.44192e-06	5.26302e-06	4.60976e-06	1.00628e-05	6.53791e-07	6.75728e-07	0.000114673	0.00011142	3.79241e-05	1.91229e-05
Arg-Val	Organic acids and derivatives	274.187	1.00678e-05	9.81105e-06	3.47483e-06	2.89467e-05	7.51561e-06	1.16841e-05	1.00507e-07	3.81511e-06	3.92409e-06	2.50935e-06	1.59506e-05	1.24929e-05	1.00276e-05	6.63218e-06	2.59652e-06	1.20121e-06	3.97131e-06	3.53823e-06	2.51629e-05	2.37461e-06
1,4-Dideoxy-1,4-imino-D-ribitol	Organoheterocyclic compounds	134.081	4.33568e-06	4.16283e-06	6.38352e-06	6.89861e-06	3.59264e-06	3.10344e-06	1.27617e-05	9.72313e-06	3.70278e-06	2.98937e-06	7.22475e-07	1.35948e-06	4.86809e-06	4.75757e-06	3.39797e-06	1.82208e-06	1.41203e-06	1.40986e-06	1.21954e-05	6.51891e-06
4-Amino-8-(trifluoromethyl)quinoline	Organoheterocyclic compounds	213.064	2.95105e-05	2.91611e-05	4.40615e-05	2.8329e-05	1.25935e-05	1.46086e-05	1.85028e-06	1.8871e-06	2.59697e-05	2.6251e-05	7.57172e-06	7.98898e-06	2.0109e-05	1.98228e-05	2.8245e-06	3.56122e-06	1.84756e-05	1.84691e-05	5.55784e-06	3.11609e-06
4-(3-Hydroxyisoxazol-5-yl)piperidine	Organic nitrogen compounds	169.097	2.10817e-05	2.49491e-05	2.47172e-05	2.61222e-05	2.10259e-05	1.94104e-05	1.18789e-05	1.28501e-05	9.41799e-06	1.20609e-05	9.18351e-06	9.55582e-06	1.80448e-05	2.4348e-05	1.15008e-05	1.1021e-05	8.98504e-06	9.59301e-06	1.91171e-05	1.57033e-05
Dasatinib	Benzenoids	486.149	1.55458e-07	1.48117e-07	9.47711e-06	9.07453e-06	8.49257e-08	1.95845e-07	4.72112e-07	5.13495e-07	7.44997e-07	1.05142e-06	5.0838e-08	6.45241e-08	5.54726e-08	9.71387e-08	2.06883e-06	1.99332e-06	2.84297e-06	2.74845e-06	3.24219e-06	2.9904e-06
Leu-Lys	Organic acids and derivatives	260.197	2.29125e-05	2.52345e-05	3.81816e-05	4.66919e-05	9.13447e-06	2.40919e-05	2.94685e-05	3.64811e-05	4.20279e-06	6.98808e-06	1.83322e-06	2.18541e-06	3.46495e-05	2.77365e-05	5.77461e-06	2.60813e-06	3.54846e-06	4.45426e-06	6.32335e-06	4.54937e-06
Squamolone	Organoheterocyclic compounds	129.066	2.0322e-05	1.57644e-05	1.34942e-05	4.49631e-05	8.68915e-06	8.48842e-06	9.5322e-06	8.49422e-06	3.24009e-05	2.39478e-05	1.24744e-05	1.15327e-05	1.34809e-05	1.14529e-05	5.76082e-06	6.09644e-06	8.03312e-06	2.12742e-05	1.46586e-05	1.38047e-05
Arg-Leu	Organic acids and derivatives	288.203	5.98056e-05	5.40462e-05	2.05811e-05	2.55262e-05	0.00020941	0.000197277	1.03029e-05	1.26471e-05	4.97543e-06	1.16402e-05	0.00353295	0.00314362	4.46774e-05	3.06011e-05	4.86459e-06	1.96016e-06	5.2312e-06	5.31333e-06	4.31331e-06	4.02364e-06
Pro-Gln	Organic acids and derivatives	244.129	1.11112e-05	2.10865e-05	1.38736e-05	1.57535e-05	1.80348e-06	2.10403e-06	4.07619e-06	3.45539e-06	6.12831e-06	4.6254e-06	6.58165e-06	7.15795e-06	8.3975e-06	4.84376e-06	5.08326e-06	5.21368e-06	3.91945e-06	3.36904e-06	3.56696e-06	3.18784e-06
(R)-Aminocarnitine	Organic acids and derivatives	161.128	2.08879e-05	1.41273e-05	8.2456e-06	8.57619e-06	3.86274e-06	5.40063e-06	7.29914e-06	7.19479e-06	4.81532e-07	9.29384e-07	0.000408807	0.000285359	2.14312e-05	3.28007e-05	1.24478e-05	1.46575e-05	1.36146e-06	1.74796e-06	8.92017e-07	8.54454e-07
Luteolin 7-methyl ether	Phenylpropanoids and polyketides	299.057	7.68727e-07	8.00909e-07	1.64035e-06	1.47964e-06	9.43299e-07	8.59633e-07	9.1152e-07	9.07672e-07	7.57145e-07	8.03072e-07	1.07551e-06	1.30866e-06	6.61758e-07	9.25029e-07	8.64545e-07	4.60102e-07	1.09304e-06	1.03033e-06	6.6508e-07	6.80124e-07
5-Nitro-2-propoxyaniline	Benzenoids	197.092	6.06065e-06	6.41356e-06	8.54285e-06	8.94888e-06	4.85732e-06	5.52229e-06	6.27857e-06	5.96273e-06	7.28747e-06	7.86296e-06	7.18697e-06	7.23851e-06	8.86608e-06	5.48311e-06	8.17925e-06	8.50314e-06	6.86204e-06	7.65901e-06	6.21794e-06	5.08326e-06
N-(5-Chloropyridin-2-yl)-5-propylthiophene-3-carboxamide	Organoheterocyclic compounds	279.036	5.62533e-06	4.92154e-06	9.88093e-06	6.05655e-06	1.09911e-05	9.52025e-06	1.38987e-06	1.605e-05	1.12851e-06	1.08452e-06	7.65586e-07	4.24045e-07	2.3595e-05	1.13773e-05	8.85746e-07	1.03996e-06	1.82525e-06	1.29017e-06	3.34913e-06	3.16394e-06
Jaceoside	Phenylpropanoids and polyketides	493.134	1.48837e-06	1.30509e-06	3.04586e-06	2.68611e-06	1.20327e-06	1.70511e-06	2.04952e-06	1.96321e-06	5.42817e-06	4.8285e-06	1.08533e-06	8.70627e-07	1.62001e-06	2.46366e-06	1.58639e-05	6.62857e-06	1.36125e-05	1.20753e-05	1.48632e-05	1.26632e-05
[(7-Oxo-7H-benzo[de]anthracen-3-yl)sulfanyl]acetic acid	Benzenoids	321.058	1.89329e-05	9.2883e-06	2.97821e-05	2.86234e-05	1.93602e-05	1.87722e-05	2.54949e-05	2.60329e-05	4.83353e-05	4.52173e-05	1.87415e-05	1.68413e-05	4.3861e-06	1.85187e-05	4.5908e-05	4.71402e-05	9.58452e-05	9.69565e-05	6.9447e-05	3.17739e-05
2-Amino-2-methyl-1,3-propanediol	Organic nitrogen compounds	106.086	7.982e-06	0.000726039	2.18937e-06	1.86439e-06	3.31021e-06	3.46579e-06	5.45988e-06	4.92118e-06	1.03712e-05	1.06793e-05	5.74278e-06	5.26985e-06	3.9695e-06	5.11346e-06	6.71886e-06	1.47074e-05	8.36649e-06	7.83398e-06	4.7013e-06	7.32877e-06
Cyclocytidine	Organic oxygen compounds	226.082	3.42435e-05	2.50655e-05	0.000125592	0.000134729	5.15444e-05	5.41989e-05	0.000109819	0.000116527	8.69198e-06	3.45272e-06	2.60857e-06	5.2994e-06	6.787e-05	9.84727e-05	7.5037e-06	3.81258e-06	5.13382e-06	8.50456e-06	1.37876e-05	1.12197e-05
Val-Asn	Organic acids and derivatives	232.129	1.31811e-05	1.18819e-05	1.21039e-05	1.40143e-05	9.15739e-06	1.14875e-05	4.17509e-06	8.38143e-06	5.05982e-06	4.58971e-06	7.29148e-07	1.29492e-06	1.58316e-05	9.57206e-06	4.05927e-06	6.48612e-06	3.65552e-06	4.31879e-06	4.6532e-06	2.27377e-06
3-(2-Chlorophenyl)-1H-pyrazol-5-amine	Organoheterocyclic compounds	194.048	6.00611e-06	6.45761e-06	3.33435e-05	3.31693e-05	9.68466e-06	1.25135e-05	7.87878e-07	6.36661e-07	1.42975e-07	7.28872e-07	1.79915e-06	1.5665e-06	2.80668e-06	6.16376e-06	2.42475e-06	5.95293e-07	2.91798e-07	3.50628e-07	1.4098e-05	1.41418e-05
Leu-His	Organic acids and derivatives	269.161	3.5667e-05	3.31459e-05	1.81333e-05	2.7849e-05	1.92639e-05	2.45785e-05	1.45083e-05	1.31659e-05	1.1467e-05	1.05237e-05	1.78e-06	1.93995e-06	2.63182e-05	2.42359e-05	7.68821e-06	6.25668e-06	7.75093e-06	5.29444e-06	8.51335e-06	8.43015e-06
1-(2-Hydroxyethyl)-3-methyl-6,7-dihydro-1H-indazol-4(5H)-one	Organic oxygen compounds	195.113	2.57949e-05	1.41921e-05	6.82416e-06	7.7717e-06	4.2934e-06	4.10277e-06	1.7365e-06	1.46273e-06	2.43542e-06	2.50744e-06	2.74132e-06	2.90308e-06	5.24294e-06	4.22915e-06	3.39441e-06	3.38275e-06	2.44469e-06	2.42998e-06	4.04956e-05	5.5067e-05
Ile-Gln	Organic acids and derivatives	260.161	3.04937e-05	3.44371e-05	8.49264e-06	8.26026e-06	2.95738e-05	3.47324e-05	5.89486e-06	5.34117e-06	5.04186e-07	6.74298e-07	6.14048e-07	6.35817e-07	2.02152e-05	2.20077e-05	5.21724e-07	5.54072e-07	1.6282e-06	1.62636e-06	1.72343e-06	1.8493e-06
3-Aminoadipic acid	Organic acids and derivatives	162.076	4.61573e-05	5.8237e-05	3.98234e-05	3.38081e-05	5.47553e-05	6.50585e-05	4.04722e-05	2.54005e-05	5.10154e-05	4.87712e-05	3.54023e-05	3.87848e-05	3.38462e-05	3.75161e-05	2.74166e-05	3.35871e-05	2.34424e-05	2.55905e-05	0.000128727	0.000135394
7H-[1,2,4]Triazolo[4,3-b][1,2,4]triazole-3,7-diamine	Organoheterocyclic compounds	140.068	6.83261e-06	2.26479e-06	5.06732e-06	2.42912e-06	2.54492e-05	1.51357e-05	5.55223e-07	5.24821e-07	7.31516e-06	7.96747e-06	2.76409e-07	1.62183e-05	2.3323e-06	3.19111e-07	1.73818e-05	1.73355e-05	1.35541e-05	1.10274e-05	1.36995e-06	5.1225e-06
Kojic acid	Organoheterocyclic compounds	141.019	0.000143704	0.000140715	7.82204e-05	7.72438e-05	0.000130542	0.000135893	0.000112019	0.000111467	0.000169023	0.000133179	0.00016381	0.000178142	0.000139177	0.000144263	0.000206786	0.000192395	0.000192514	0.000185285	0.000112981	0.000126547
Eprosartan	Benzenoids	425.153	1.38411e-06	2.02738e-06	3.74616e-05	3.79616e-05	1.30611e-06	8.8553e-07	1.65333e-06	1.47412e-06	2.45926e-06	2.42544e-06	4.75109e-07	3.3613e-07	5.0914e-07	3.69918e-06	3.20163e-08	1.10979e-07	1.92525e-09	2.67416e-07	4.03946e-08	2.63058e-08
5-Amino-1-(4-methoxyphenyl)-1H-pyrazole-4-carbonitrile	Organoheterocyclic compounds	215.093	3.46062e-06	1.80866e-06	1.20641e-06	1.34773e-06	3.36756e-06	3.24133e-06	4.21469e-07	3.03719e-07	4.99941e-07	3.8834e-07	1.57065e-07	4.63169e-06	7.23915e-07	1.71277e-06	3.46528e-06	4.49112e-06	2.62378e-06	2.03345e-07	2.96159e-05	2.81475e-05
Piperazine-2-carboxylic acid	Organic acids and derivatives	131.081	3.6267e-06	3.86333e-06	6.73709e-06	5.32938e-06	3.53172e-06	3.38733e-06	8.58667e-06	8.38246e-06	4.92197e-06	5.14645e-06	1.29591e-05	1.29219e-05	5.08633e-06	3.13538e-06	6.73012e-06	6.63765e-06	4.57842e-06	4.75064e-06	4.1231e-06	3.66066e-06
Tri(2-furyl)phosphine	Organoheterocyclic compounds	233.036	2.67872e-06	2.72532e-06	5.98757e-06	6.63906e-06	2.95779e-06	2.7617e-06	2.12508e-06	2.2811e-06	6.87187e-06	7.54068e-06	8.5286e-06	8.19e-06	1.95682e-06	2.71305e-06	4.8159e-06	5.24092e-06	6.05651e-06	6.05586e-06	3.37064e-06	2.61785e-06
Acetophenone	Organic oxygen compounds	121.065	1.5912e-05	1.27949e-05	2.27672e-06	2.50708e-06	1.3784e-06	1.59327e-06	2.5067e-06	9.70158e-07	6.17416e-06	4.83974e-06	3.4244e-06	3.10843e-06	8.25849e-07	1.21635e-06	2.41999e-06	2.56113e-06	3.25576e-06	2.62286e-06	2.89976e-06	2.26915e-06
Aflatoxin G2	Phenylpropanoids and polyketides	331.081	1.95404e-05	1.45791e-05	3.15446e-05	3.16798e-05	4.75985e-06	4.03039e-06	7.29517e-06	7.31856e-06	8.58914e-05	9.61386e-05	0.000154762	0.000144533	4.68892e-07	3.83401e-06	1.01969e-05	3.99215e-05	0.000107254	0.000117027	3.30593e-05	3.13537e-05
(+)-Muscarine cation	Organic oxygen compounds	174.149	6.22097e-06	6.13125e-06	1.76256e-05	2.04952e-05	1.16917e-05	3.68204e-06	1.96167e-05	2.05294e-05	2.06174e-07	6.97229e-06	2.04097e-05	1.92286e-05	1.34817e-05	1.95278e-05	1.96127e-07	5.67335e-06	8.53424e-06	9.51825e-06	9.63812e-06	1.0949e-05
DL-Coniine	Alkaloids and derivatives	128.143	1.04582e-05	6.60639e-06	3.90858e-06	4.35427e-06	6.97663e-06	6.91541e-06	3.41047e-06	3.67707e-06	1.25691e-05	3.91618e-06	1.68796e-05	1.78365e-05	5.24825e-06	6.16785e-06	2.28761e-05	1.76285e-05	3.04657e-06	3.18893e-06	9.4867e-06	1.92007e-05
1-(4-Pyridinyl)-4-piperidinamine	Organic nitrogen compounds	178.134	6.1762e-06	6.98701e-06	1.0927e-05	1.0786e-05	6.85119e-06	7.03303e-06	9.53763e-06	9.56955e-06	8.46508e-06	8.26927e-06	1.0311e-05	9.48889e-06	5.86258e-06	6.58154e-06	1.19554e-05	1.41219e-05	8.53432e-06	8.64718e-06	7.56928e-06	6.80179e-06
Gabapentin related compound E	Organic acids and derivatives	185.082	0.0010552	0.00107951	0.00394892	0.003996	0.000732962	0.000659137	0.00149477	0.00136977	6.14118e-07	1.99947e-06	6.8522e-07	8.33994e-07	0.000243839	0.00090904	1.07735e-06	8.799e-07	1.72631e-06	2.10585e-06	5.29204e-07	2.73954e-07
4-Chloro-3-(6,7,8,9-tetrahydro-5H-[1,2,4]triazolo[4,3-a]azepin-3-yl)aniline	Organoheterocyclic compounds	263.106	1.49977e-05	1.18461e-05	9.99616e-06	1.05921e-05	9.10792e-06	9.52671e-06	1.76211e-06	2.18248e-06	7.36527e-07	5.73945e-07	5.18281e-07	7.05705e-07	4.09695e-06	9.3365e-06	4.70365e-07	1.98834e-07	5.16874e-07	4.66539e-07	8.46891e-07	6.67179e-07
Flavone base + 3O, 1MeO, C-Hex	Phenylpropanoids and polyketides	461.108	2.0614e-09	1.93375e-09	1.49153e-07	1.31343e-09	1.97123e-09	1.94781e-09	1.61932e-09	1.62516e-09	1.72517e-09	4.91847e-08	2.09384e-09	2.16216e-09	1.95006e-09	2.08051e-09	8.24542e-06	6.60781e-06	2.65268e-09	2.6127e-09	6.40159e-05	9.85063e-05
3-{[4-(Trifluoromethyl)phenyl]amino}cyclohex-2-en-1-one	Benzenoids	256.094	0.000106361	9.75276e-05	8.55233e-05	8.71777e-05	8.4196e-05	7.08766e-05	6.71775e-05	6.44078e-05	3.80587e-06	3.51138e-06	3.9588e-06	3.66469e-06	1.22612e-05	7.98485e-05	4.71772e-06	4.43211e-06	3.93916e-06	3.64265e-06	6.12747e-06	5.17452e-06
N-(2-Hydroxy-3-methylbutanoyl)valine	Organic acids and derivatives	216.124	0.000689081	0.00066491	0.00114581	0.001112	0.000608778	0.000554164	0.000420337	0.000398196	1.92042e-07	2.35054e-07	2.03254e-06	1.81181e-06	0.000319941	0.000526742	1.0858e-06	6.80288e-07	9.30677e-07	1.03524e-06	6.21126e-06	3.7184e-06
.alpha.-Hydroxymetoprolol	Benzenoids	284.185	0.000110531	0.000126375	6.37314e-06	7.76727e-06	0.000434795	0.00040686	1.59053e-06	1.59007e-06	1.0413e-07	1.77185e-07	1.77718e-08	1.044e-07	1.19078e-05	2.69956e-06	3.94323e-07	4.91553e-07	6.34298e-08	9.17896e-08	1.43379e-06	1.47625e-06
1,3-Oxazinan-2-imine	Organic acids and derivatives	101.071	2.85057e-06	2.85501e-06	1.01453e-06	9.66611e-07	7.07475e-06	2.43096e-06	2.80597e-06	2.82098e-06	4.22409e-05	2.28584e-05	6.93684e-06	6.85971e-06	1.91559e-06	2.06436e-06	1.3008e-05	3.24793e-06	2.19578e-06	2.03494e-06	2.26841e-06	2.44519e-06
3-Methylcytosine	Organoheterocyclic compounds	126.066	2.70929e-05	2.51302e-05	1.80928e-05	1.78557e-05	2.58707e-05	2.35997e-05	2.2076e-05	2.54866e-05	5.5632e-05	5.04788e-05	5.45963e-05	5.48997e-05	2.81701e-06	2.76924e-05	6.67387e-05	6.85449e-05	9.33202e-05	8.35898e-05	3.82552e-05	2.30501e-05
N-(2-Hydroxyethyl)-N'-(2-methoxyphenyl)urea	Benzenoids	211.108	5.04999e-06	4.72096e-06	4.88585e-06	5.12973e-06	3.82864e-05	2.99293e-05	2.04948e-05	1.80612e-05	3.63058e-06	2.17055e-06	2.85619e-06	2.66987e-06	1.03794e-05	7.02543e-06	1.4735e-05	1.35658e-05	2.86645e-06	2.72603e-06	3.85939e-06	3.76901e-06
2,5-Dihydro-2,4,5-trimethyloxazole	Organoheterocyclic compounds	114.091	7.64684e-05	9.23059e-05	3.96166e-07	1.40152e-05	3.71187e-05	2.99295e-05	1.4897e-05	1.60148e-05	2.59009e-05	1.66237e-05	3.5661e-06	3.13876e-06	6.71777e-06	2.39375e-06	8.33486e-06	6.81007e-06	5.47505e-06	4.83281e-06	8.08003e-06	7.74953e-06
1,2-Dipalmitoleoyl-sn-glycero-3-phosphocholine	Lipids and lipid-like molecules	730.537	3.21212e-06	1.1569e-06	3.18327e-07	2.44853e-07	2.6204e-06	4.10124e-06	4.42355e-06	4.75791e-06	1.88162e-09	1.82456e-09	3.50477e-05	2.48243e-05	3.83016e-06	2.22053e-06	2.06073e-05	2.09415e-05	2.16794e-06	4.23705e-06	6.81583e-07	1.45075e-06
Methyl 2-hydroxy-4-methoxybenzoate	Benzenoids	181.051	0.00133947	0.00133931	0.00164054	0.00166721	0.00120916	0.00134412	0.00118159	0.00141883	1.45297e-05	4.30179e-06	2.76482e-07	1.02802e-05	0.000992419	0.00183832	7.27769e-05	6.62787e-05	1.38426e-06	1.15149e-06	3.05191e-05	3.47814e-05
2,3-Dimethyl-4-nitropyridine 1-oxide	unclassified	169.061	3.38033e-06	3.25023e-06	4.82959e-05	1.52005e-05	6.2983e-06	6.31515e-06	5.81714e-06	5.39831e-06	5.47984e-05	4.44745e-05	2.5377e-06	1.62845e-06	3.30272e-06	3.71442e-06	7.08557e-07	3.07325e-06	6.49383e-05	0.000110351	6.39887e-05	1.00999e-05
4-Methylpiperidine-2-carboxylic acid	Organic acids and derivatives	144.102	2.98456e-05	2.47827e-05	1.01734e-05	1.10466e-05	5.79561e-06	5.97399e-06	3.13218e-05	2.92306e-05	4.1221e-06	4.45503e-06	1.1947e-05	1.11485e-05	2.35509e-05	1.82013e-05	4.36916e-05	1.76511e-05	3.73711e-06	3.49531e-06	3.12274e-05	3.76938e-05
1-(1-Pyrrolidinyl)-2-propanone	Organoheterocyclic compounds	128.107	1.27704e-05	1.31884e-05	3.83179e-06	3.9713e-06	6.86828e-05	6.62434e-05	4.3715e-06	3.63404e-06	7.33593e-06	6.43649e-06	5.47663e-06	5.97883e-06	4.73389e-06	5.41512e-06	7.15806e-06	7.30347e-06	5.79839e-06	4.78956e-06	6.62273e-06	6.15646e-06
Promethazine sulfoxide	Organoheterocyclic compounds	301.137	2.81439e-06	4.19551e-06	1.25401e-05	1.12222e-05	4.06624e-06	4.74963e-06	3.69337e-06	4.07701e-06	3.75188e-06	3.94592e-06	3.27129e-07	4.40798e-07	7.35726e-06	7.19549e-06	1.03731e-07	1.45994e-07	3.6245e-06	3.80473e-06	6.8175e-06	5.7607e-06
Rilmenidine	Organoheterocyclic compounds	181.133	3.149e-05	3.14855e-05	4.79223e-05	4.10671e-05	2.3795e-05	2.86641e-05	2.29345e-05	2.36062e-05	3.45953e-05	3.61372e-05	4.28079e-05	3.19706e-05	2.49143e-05	2.40507e-05	3.64873e-05	3.64105e-05	3.24015e-05	3.35341e-05	3.58314e-05	2.84415e-05
N-Methyl-L-alanine	Organic acids and derivatives	104.071	9.87502e-06	1.02057e-05	8.08099e-06	9.03868e-06	7.16837e-06	8.05456e-06	1.04821e-05	9.45808e-06	1.22567e-05	8.57561e-06	6.43408e-06	6.40707e-06	1.09436e-05	9.60198e-06	1.06603e-05	1.07795e-05	1.11299e-05	1.01541e-05	1.40589e-05	1.24439e-05
Tridodecylamine	Organic nitrogen compounds	522.597	4.14975e-07	9.15172e-07	1.50784e-07	2.35743e-07	9.80676e-07	9.53109e-07	4.17112e-07	1.23637e-06	4.29035e-06	2.01344e-06	2.98265e-06	1.44921e-06	1.87914e-06	7.20179e-07	1.30167e-06	1.98444e-06	9.76885e-07	1.79014e-06	1.7162e-06	2.58388e-06
Dihexadecyldimethylammonium cation	Organic nitrogen compounds	494.565	2.44906e-06	4.78416e-06	2.05914e-06	2.24387e-06	3.57868e-06	4.42333e-06	3.45998e-06	5.43329e-06	1.1333e-05	7.53969e-06	1.37976e-05	7.84727e-06	5.78933e-06	8.07982e-06	1.1126e-05	9.78472e-06	5.98256e-06	8.04247e-06	6.60597e-06	8.35419e-06
Tetraoctylammonium cation	Organic nitrogen compounds	466.534	1.83873e-06	2.48442e-06	1.3055e-06	1.71494e-06	2.1337e-06	2.78192e-06	3.07342e-06	3.4101e-06	6.22148e-06	4.80361e-06	7.86742e-06	5.3316e-06	3.75381e-06	5.15177e-06	7.21117e-06	6.3206e-06	4.39146e-06	6.10773e-06	4.45203e-06	4.67654e-06
5-Azacytosine	Organoheterocyclic compounds	113.046	1.80123e-06	3.15805e-06	1.39043e-06	2.50835e-06	1.30616e-06	2.6159e-06	3.03553e-06	1.80677e-06	4.79541e-06	5.23736e-06	1.00234e-05	9.0691e-06	1.95176e-06	1.91512e-06	7.01456e-06	6.18366e-06	3.90755e-06	2.88776e-06	2.9274e-06	2.42858e-06
3-Propyl-1H-pyrazole-5-carboxylic acid	Organoheterocyclic compounds	155.081	2.21795e-06	1.80613e-06	5.49297e-06	7.26145e-06	2.11384e-06	2.25214e-06	3.59725e-06	3.55934e-06	2.28948e-06	2.18207e-06	3.35273e-06	3.98023e-06	4.40437e-06	9.14068e-06	3.51869e-06	4.03487e-06	2.33814e-06	2.13748e-06	1.82925e-06	1.8897e-06
Cucurbitin	Organic acids and derivatives	131.081	5.23181e-06	2.38539e-05	1.20476e-05	7.17573e-06	4.27496e-06	2.14751e-05	4.61279e-06	7.32522e-06	8.13431e-06	7.85159e-06	7.15743e-06	7.141e-06	4.91888e-06	6.19115e-06	1.29946e-05	1.2685e-05	6.2016e-06	9.53881e-06	6.41822e-06	4.56098e-06
N-Methyltetrahydro-2H-pyran-4-amine	Organoheterocyclic compounds	116.107	8.18982e-05	8.1958e-05	4.60532e-05	4.80494e-05	9.16804e-05	8.47437e-05	9.83592e-06	1.19492e-05	4.88783e-05	2.61487e-05	7.33159e-05	8.40044e-05	2.59999e-05	2.57764e-05	6.42177e-05	5.89767e-05	2.52825e-05	2.42923e-05	4.65495e-05	4.72566e-05
(2S,3aS,7aS)-Octahydro-1H-indole-2-carboxylic acid	Organic acids and derivatives	170.117	1.38405e-05	1.44601e-05	2.13244e-05	2.48655e-05	1.20405e-05	1.58371e-05	1.22916e-05	1.20499e-05	2.06426e-05	2.09819e-05	1.81539e-05	2.132e-05	1.51019e-05	1.20506e-05	2.99914e-05	2.15202e-05	4.91373e-06	6.27335e-06	2.32577e-05	1.1128e-05
(1,3,5-Trimethyl-1H-pyrazol-4-yl)methanol	Organoheterocyclic compounds	141.102	0.000105705	0.000106624	7.34926e-05	7.20189e-05	8.55291e-05	0.000104769	8.99996e-05	9.0691e-05	0.00015691	0.000152937	0.000155278	0.000162651	8.44698e-05	9.57371e-05	0.000178391	0.000179951	0.000141046	0.000138695	0.000124421	0.000108592
2,3,4,5-Tetrahydro-6-(5-methyl-2-furanyl)pyridine	Organoheterocyclic compounds	164.107	1.81141e-06	1.66769e-06	1.25241e-06	1.44281e-06	1.74162e-06	1.74393e-06	3.64638e-07	6.14994e-07	6.57606e-07	6.56097e-07	3.48767e-06	6.05224e-06	7.54171e-07	9.86131e-07	1.21652e-06	7.83721e-07	3.3168e-07	7.5886e-07	5.69369e-07	6.46354e-07
DL-Homocysteine thiolactone	Organic acids and derivatives	118.032	1.85814e-06	1.81257e-06	6.9948e-07	7.02618e-07	2.79406e-06	3.49267e-06	2.2335e-05	1.98704e-05	2.70304e-07	3.15765e-07	3.61162e-06	4.4015e-06	3.22828e-06	1.4826e-06	6.50337e-07	3.60672e-07	4.01165e-08	5.71732e-07	1.77496e-05	1.07945e-05
N-Methyl-L-valine	Organic acids and derivatives	132.102	0.000112239	0.000111815	6.90573e-05	7.90852e-05	7.87155e-05	8.94002e-05	5.5065e-05	6.23662e-05	0.000101022	0.000112697	6.06002e-05	7.95232e-05	7.77446e-05	8.44012e-05	9.82811e-05	7.52176e-05	8.89753e-05	7.54988e-05	7.21441e-05	5.36766e-05
4-tert-Butyl-1,2-diaminobenzene	Benzenoids	165.138	2.22812e-06	2.16248e-06	2.34814e-06	2.82648e-06	1.18146e-06	1.19786e-06	5.60136e-07	6.31083e-07	2.34095e-05	3.46322e-05	2.5222e-06	2.18358e-06	1.3119e-06	5.81746e-07	5.14939e-07	2.32618e-06	2.24445e-06	1.77039e-06	3.7296e-07	1.6544e-06
Dodeca-2(E),4(E)-dienoic acid	Lipids and lipid-like molecules	195.139	5.14458e-05	4.86162e-05	5.18017e-05	7.68703e-05	0.000102203	7.93258e-05	7.10323e-05	0.000116544	0.000116026	0.000115859	0.000117172	0.000176164	0.000127703	0.000160336	0.000107396	0.000101264	9.26015e-05	8.18506e-05	4.88603e-05	6.17944e-05
Lupinine	Alkaloids and derivatives	170.154	1.57026e-06	2.75646e-06	1.33512e-06	1.29912e-06	1.85767e-06	1.9793e-06	1.91651e-06	1.89134e-06	3.94152e-06	8.64261e-06	4.86967e-06	3.75526e-06	2.16569e-06	2.06224e-06	5.56073e-06	1.84049e-05	1.34058e-05	3.38013e-06	3.7308e-06	3.04542e-06
1,5-Diazabicyclo[4.3.0]-non-5-ene	Organoheterocyclic compounds	125.107	4.47816e-06	4.34983e-06	3.13935e-06	3.21251e-06	4.36634e-06	4.09277e-06	3.78966e-06	3.8414e-06	6.53647e-06	6.09477e-06	7.3032e-06	7.17811e-06	3.92086e-06	4.52693e-06	8.39987e-06	8.12714e-06	6.33118e-06	6.25122e-06	4.96808e-06	4.90284e-06
MUPIROCIN	Lipids and lipid-like molecules	499.324	1.67917e-07	1.26576e-07	1.514e-07	1.73919e-07	5.72022e-08	9.40629e-08	9.0485e-07	7.96881e-07	1.88162e-09	1.82456e-09	2.16232e-09	2.15258e-09	9.04954e-07	7.42377e-07	2.4792e-09	2.42683e-09	1.92525e-09	1.91594e-09	1.47473e-09	1.09813e-07
mollugin	Organoheterocyclic compounds	307.1	4.32438e-07	4.63921e-07	8.29179e-07	1.06854e-06	3.16238e-07	2.74573e-07	4.83316e-07	3.73038e-07	2.51325e-06	2.33305e-06	1.07555e-06	1.07006e-06	4.10574e-07	4.76511e-07	1.21132e-06	1.27946e-06	4.11549e-07	5.1885e-07	7.47597e-07	6.53071e-07
Phenindione	Benzenoids	223.075	8.11836e-07	1.00705e-06	1.80009e-06	8.89786e-08	9.36163e-07	7.07307e-07	1.44679e-07	2.88338e-07	6.44552e-07	7.7579e-07	8.58702e-07	7.25525e-08	2.0656e-07	1.04053e-07	8.8301e-07	1.16357e-06	8.34594e-07	8.79297e-07	8.21276e-07	7.86184e-07
MDV3100 (Enzalutamide)	Organoheterocyclic compounds	465.1	1.36175e-09	1.32218e-09	7.97026e-07	6.26861e-07	1.29342e-09	1.26811e-09	1.28227e-07	1.16094e-09	1.88162e-09	1.82456e-09	2.16232e-09	2.15258e-09	1.18699e-09	1.35779e-09	2.4792e-09	7.10678e-08	1.92525e-09	1.91594e-09	0.000127272	0.00017846
Isoprocarb	Benzenoids	194.118	5.04047e-06	4.87799e-06	4.09435e-07	4.93557e-07	1.25015e-05	1.27091e-05	3.59202e-06	3.05034e-06	0.00038501	0.000253011	1.56941e-07	5.69748e-07	6.20884e-07	4.5336e-07	6.65433e-07	7.92227e-07	9.86901e-07	9.55817e-07	7.75948e-07	4.74101e-07
BIFONAZOLE	Benzenoids	309.139	9.79915e-06	8.45101e-06	4.95881e-06	5.23839e-06	4.42337e-06	3.55998e-06	3.17489e-06	2.71354e-06	5.21996e-06	6.25375e-06	2.489e-06	2.41942e-06	2.83855e-07	1.80368e-06	5.0861e-05	5.1512e-07	1.9158e-05	1.74598e-05	5.76493e-06	1.13504e-05
N6,N6,N6-Trimethyllysine	Organic acids and derivatives	189.16	2.49948e-05	2.64359e-05	1.79203e-05	1.97121e-05	1.81674e-05	2.21317e-05	3.32918e-05	3.05988e-05	6.88276e-06	4.93641e-06	6.24609e-06	9.97003e-06	2.20724e-05	1.75174e-05	2.53276e-06	1.91407e-06	6.20938e-06	3.31063e-06	3.99401e-05	2.77386e-05
N,N-Dimethylarginine (ADMA)	Organic acids and derivatives	203.15	1.34965e-05	1.65006e-05	4.98653e-07	9.54004e-07	2.51316e-06	2.73786e-06	1.8311e-06	1.4839e-06	2.07284e-06	2.08845e-06	6.81279e-07	7.02756e-07	1.45529e-06	4.25839e-07	1.48997e-06	2.96234e-07	1.47579e-06	1.151e-06	2.53044e-06	4.06369e-07
1,3-Dimethyluracil	Organoheterocyclic compounds	123.055	6.30204e-06	6.80515e-06	6.62016e-06	4.31619e-08	8.86163e-06	1.00552e-05	3.60271e-05	3.68383e-05	4.83376e-06	5.43301e-06	5.75465e-06	6.1513e-06	6.19593e-06	7.16189e-06	7.56205e-06	6.81832e-06	4.99357e-06	5.2385e-06	5.12757e-06	4.74883e-06
Isouron	Organoheterocyclic compounds	212.139	4.08928e-06	6.08533e-06	4.41513e-06	1.00652e-05	5.97394e-06	4.31742e-06	1.1037e-05	4.99067e-06	1.86986e-05	8.90076e-06	1.72855e-05	6.31325e-06	4.87553e-06	6.67295e-06	9.9116e-06	1.94099e-05	6.22934e-06	6.6829e-06	5.45682e-06	6.30105e-06
1,3-Dimethyl-6-(propylamino)-2,4(1H,3H)-pyrimidinedione	Organoheterocyclic compounds	198.124	3.39867e-06	3.67681e-06	3.00821e-06	3.24741e-06	3.25391e-06	3.25542e-06	3.36362e-06	2.78851e-06	6.31129e-06	6.93567e-06	5.30151e-06	4.88603e-06	3.12825e-06	3.25406e-06	6.43844e-06	6.19642e-06	5.32711e-06	4.1564e-06	3.9997e-06	3.89145e-06
Triphenylphosphine oxide	Benzenoids	279.094	8.30215e-06	8.19424e-06	5.94244e-06	6.13782e-06	8.14777e-06	7.39765e-06	6.71131e-06	7.88924e-06	1.34354e-05	1.45691e-05	2.21232e-05	1.27746e-05	6.35946e-06	9.57521e-06	9.74017e-06	1.58058e-05	1.2978e-05	1.17798e-05	7.6493e-06	1.30631e-05
Decamethylcyclopentasiloxane	Benzenoids	371.101	5.19945e-05	3.06971e-05	3.64255e-05	5.44269e-05	6.73179e-05	7.25792e-05	8.721e-05	7.06138e-05	8.63983e-05	0.000137165	8.64901e-05	9.52145e-05	5.39106e-05	4.13847e-05	0.000119494	0.000144556	0.000104498	7.60999e-05	9.01662e-05	5.21134e-05
Tritolyl phosphate	Organic acids and derivatives	369.125	8.42081e-06	1.07653e-05	5.77557e-06	5.39973e-06	1.00382e-05	7.40893e-06	6.37642e-06	7.69928e-06	1.20327e-05	9.18891e-06	1.11079e-05	1.09911e-05	6.7502e-06	7.85972e-06	1.26286e-05	1.29659e-05	1.03118e-05	9.71252e-06	7.47893e-06	7.62326e-06
6-Propyl-2-thiouracil	Organoheterocyclic compounds	171.059	1.75407e-05	1.7092e-05	1.17907e-05	1.14186e-05	1.67951e-05	1.52795e-05	1.42827e-05	1.51908e-05	2.33067e-05	2.43569e-05	2.57315e-05	2.72822e-05	1.45479e-05	1.69936e-05	3.03658e-05	3.12887e-05	2.41713e-05	2.47356e-05	1.72244e-05	1.9118e-05
Methyl 5-chloro-2-hydroxy-3-nitrobenzoate	Benzenoids	229.987	2.1113e-06	2.27793e-06	1.23006e-06	1.13475e-06	2.16768e-06	1.85168e-06	1.51288e-06	1.64533e-06	1.49499e-06	1.50995e-06	1.80435e-06	1.84997e-06	1.88301e-06	2.01074e-06	2.61055e-06	2.30518e-06	2.1449e-06	2.15466e-06	1.62316e-06	1.52958e-06
Crispolide	Lipids and lipid-like molecules	281.138	7.53296e-07	7.01209e-07	5.7239e-07	1.35183e-06	1.99873e-06	2.29081e-06	1.12243e-06	1.0621e-06	1.03188e-06	1.39111e-06	1.21128e-06	1.29747e-06	8.42817e-07	1.26169e-06	1.39437e-06	1.64762e-06	9.84839e-07	1.35085e-06	8.06677e-07	1.13486e-06
N-(2,6-Dimethylphenyl)benzamide	Benzenoids	226.123	7.80572e-06	3.00337e-06	2.52389e-06	4.17057e-06	3.03565e-06	3.44583e-06	6.24917e-06	9.07597e-06	3.70718e-06	6.3304e-06	6.99973e-06	1.21493e-05	3.03344e-06	5.86922e-06	4.41423e-06	5.88666e-06	8.06219e-06	1.03035e-05	4.45379e-06	4.78071e-06
Astemizole	Organoheterocyclic compounds	459.256	5.59069e-06	3.8735e-06	4.01491e-07	4.32595e-07	8.49512e-06	7.70997e-06	1.13104e-06	9.96068e-07	4.5302e-08	2.81469e-08	2.5209e-08	2.04646e-08	2.9558e-07	3.23983e-07	6.11259e-08	1.97592e-08	2.70693e-08	3.95667e-08	2.74788e-06	2.21317e-06
Esmolol	Benzenoids	296.185	1.26097e-05	1.25649e-05	7.9901e-06	7.71849e-06	1.05894e-05	1.04661e-05	1.31622e-05	1.29421e-05	6.51901e-08	1.30738e-07	5.41677e-08	8.90754e-08	1.04435e-05	1.00889e-05	7.11223e-08	1.54124e-08	3.63762e-08	3.74283e-08	6.45002e-07	1.13182e-06
Isoproturon	Benzenoids	207.149	2.68416e-06	3.79599e-06	7.47505e-06	4.05752e-06	3.96843e-06	3.93297e-06	2.22452e-06	2.35707e-06	6.83101e-07	7.00298e-07	1.01435e-06	1.09952e-06	4.35962e-05	1.12246e-05	2.01637e-07	5.67516e-07	1.24378e-06	1.13019e-06	5.99376e-07	5.42115e-07
Amastatin	Organic acids and derivatives	475.276	7.51386e-07	7.21754e-07	2.69174e-07	3.18965e-07	1.11037e-06	1.54669e-06	2.03302e-07	3.23042e-07	2.99365e-07	1.82456e-09	1.24651e-07	1.64399e-08	6.60984e-07	8.3914e-07	7.60063e-08	3.18562e-07	1.92525e-09	1.91594e-09	2.47951e-08	1.90558e-08
2,3-Dihydroxy-1-(7-methoxy-2-oxo-2H-chromen-6-yl)-3-methylbutyl 3-methylbut-2-enoate	Phenylpropanoids and polyketides	377.159	5.81209e-06	8.22452e-06	2.3848e-06	1.3831e-06	2.19543e-06	2.6533e-06	2.86767e-06	2.70006e-06	1.88162e-09	1.82456e-09	1.74778e-08	1.95537e-08	1.19404e-05	8.07924e-06	1.89159e-07	2.42683e-09	1.92525e-09	1.91594e-09	1.09948e-07	4.73088e-07
2-(Methoxymethyl)furan	Organoheterocyclic compounds	113.06	8.43173e-06	7.70898e-06	5.48838e-06	5.67237e-06	2.54499e-06	3.35432e-06	1.75682e-05	1.68039e-05	3.94993e-06	3.29769e-06	2.81373e-06	2.92684e-06	4.21474e-06	6.48862e-06	2.01166e-06	3.02123e-06	1.70882e-06	2.62826e-06	2.53951e-06	2.06537e-06
2-(1H-Benzimidazol-2-ylamino)-6-methyl-4-pyrimidinol	Organoheterocyclic compounds	240.089	2.59918e-06	2.29375e-06	4.63569e-06	4.13732e-06	6.79987e-06	8.27467e-06	4.40928e-06	4.90542e-06	5.33319e-07	4.65086e-07	2.96697e-07	3.01803e-07	1.26321e-05	1.00331e-05	3.04489e-06	3.078e-06	2.52232e-07	4.09665e-07	3.5073e-07	2.67401e-07
1H-Pyrrole-2,5-dione, 3-(1H-indol-3-yl)-4-[1-[2-(1-methyl-2-pyrrolidinyl)ethyl]-1H-indol-3-yl]-	Organoheterocyclic compounds	439.212	5.33981e-07	4.36069e-07	2.70003e-07	2.71061e-07	2.78566e-07	3.66256e-07	4.22944e-07	5.2583e-07	1.88162e-09	1.82456e-09	2.16232e-09	2.15258e-09	5.69732e-07	5.7127e-07	4.099e-08	2.42683e-09	1.92525e-09	1.91594e-09	3.14586e-06	7.43958e-06
3-(4-Phenyl-5-sulfanyl-4H-1,2,4-triazol-3-yl)-1-propanol	Organoheterocyclic compounds	236.085	5.60999e-06	4.65223e-06	2.64104e-06	4.49673e-06	4.38715e-06	3.4145e-06	1.79588e-06	5.1005e-07	4.66848e-07	6.53119e-07	1.32677e-06	7.79594e-07	4.55579e-06	4.11511e-06	6.86178e-07	5.43318e-07	4.01538e-07	4.06909e-07	1.34981e-06	1.44862e-06
1,3-Dimethyl-8-(1-piperidinylmethyl)-3,7-dihydro-1H-purine-2,6-dione	Organoheterocyclic compounds	276.146	5.53193e-06	5.09224e-06	3.76795e-06	3.81097e-06	2.69051e-06	2.93989e-06	7.87437e-06	7.68846e-06	1.50724e-07	1.3322e-07	2.44544e-07	2.40869e-07	9.14601e-06	6.24972e-06	6.96424e-07	7.54668e-07	7.48105e-07	7.12947e-07	2.20435e-08	2.48186e-08
Aripiprazole	Organoheterocyclic compounds	446.141	9.24579e-08	2.4531e-07	2.5157e-06	1.48358e-06	1.08674e-07	9.9629e-08	2.65047e-07	3.7927e-07	1.25319e-08	2.47591e-08	2.09384e-09	3.76299e-08	8.12927e-07	4.28185e-07	4.54048e-08	7.35145e-08	2.65268e-09	1.87885e-08	1.5899e-09	1.53819e-07
2-Amino-1-(4-aminophenyl)-1H-pyrrolo[2,3-b]quinoxaline-3-carbonitrile	Organoheterocyclic compounds	301.12	1.66606e-05	1.33363e-05	5.29404e-06	7.12512e-06	4.14487e-05	3.93804e-05	4.92148e-06	5.1224e-06	1.47115e-07	1.02711e-07	2.28638e-06	1.76837e-06	4.30461e-06	8.59527e-06	1.45228e-05	1.00105e-05	1.33032e-07	1.76257e-07	3.86469e-05	4.91826e-05
3-[5-(4-Pyridinyl)-4H-1,2,4-triazol-3-yl]pyridine	Organoheterocyclic compounds	222.078	0.00030707	0.000246103	5.00778e-06	4.96904e-06	4.69058e-06	5.40669e-06	2.16671e-05	2.31339e-05	3.72322e-07	4.11658e-06	4.74476e-06	4.3912e-06	1.05034e-05	7.51405e-06	5.54055e-06	5.54459e-06	4.9699e-06	6.01628e-06	3.83633e-07	6.69653e-07
Phenol, 4-[2-[[2-benzo[b]thien-3-yl-9-(1-methylethyl)-9H-purin-6-yl]amino]ethyl]-	Organoheterocyclic compounds	430.169	2.43238e-06	2.04708e-06	2.44854e-06	2.42186e-06	8.30185e-07	1.1385e-06	1.35065e-06	1.6395e-06	4.15012e-08	1.82456e-09	3.88517e-07	1.41625e-07	4.04152e-06	4.38441e-06	2.4792e-09	1.4867e-08	1.92525e-09	1.91594e-09	5.88603e-07	8.60967e-07
1-Butanone, 1-(1,3-benzodioxol-5-yl)-2-(dimethylamino)-	Benzenoids	236.128	0.000521519	0.000511612	0.00129782	0.00151455	0.00046162	0.000427604	0.000167934	0.00017062	1.7166e-05	1.10628e-05	8.07093e-06	1.00027e-05	0.000675298	0.000657528	3.38532e-06	3.82216e-06	1.10933e-05	1.33013e-05	0.000510287	0.000537672
2-((3aR,4S,7R,7aS)-1,3-Dioxohexahydro-1H-4,7-methanoisoindol-2(3H)-yl)propanoic acid	Organic acids and derivatives	238.108	4.86223e-06	4.22936e-06	2.20109e-05	2.22921e-05	2.88835e-06	2.97222e-06	2.18611e-06	2.41617e-06	2.47375e-05	2.60981e-05	1.8321e-06	1.96738e-06	4.51514e-06	4.79578e-06	2.37348e-06	2.27493e-06	2.22328e-05	2.35956e-05	2.58284e-06	3.03623e-06
N-(4-Amino-2-chlorophenyl)-5-chloro-2-hydroxybenzamide	Benzenoids	295.005	1.05651e-06	1.25269e-06	2.44745e-06	2.23286e-06	2.65839e-06	2.66807e-06	1.11476e-05	1.02275e-05	6.17325e-07	2.94712e-07	2.28652e-07	1.89638e-07	3.47884e-06	3.80073e-06	2.30794e-08	2.40631e-08	2.88327e-08	5.61109e-08	1.22535e-06	9.02363e-07
2,4,5,6-Pyrimidinetetramine	Organoheterocyclic compounds	141.089	4.13704e-05	2.6843e-05	1.83932e-05	1.83468e-05	2.84735e-05	2.65728e-05	1.82401e-05	8.91244e-06	3.98073e-05	1.35244e-07	4.82509e-05	4.58477e-05	2.5389e-05	1.48081e-05	2.57492e-05	8.30021e-05	4.26212e-05	8.38347e-08	8.5323e-05	1.96727e-05
4-(9H-Fluoren-2-yl)-1,3-thiazol-2-amine	Benzenoids	265.08	3.43734e-06	3.25726e-06	1.8986e-06	1.19948e-07	3.03626e-06	2.95234e-06	7.93637e-07	1.18347e-06	1.18528e-06	1.20903e-06	1.68557e-05	1.51074e-05	2.87784e-06	3.28717e-06	3.97957e-05	3.73741e-05	4.23597e-06	5.74798e-06	3.43519e-06	3.71586e-06
Ile-Asp	Organic acids and derivatives	247.129	5.22733e-06	8.11628e-06	2.7768e-06	2.93545e-06	2.62823e-06	2.77418e-06	4.75833e-07	5.0414e-07	8.86868e-07	6.44159e-07	4.18182e-07	4.48396e-07	1.72694e-06	1.87482e-06	5.05205e-07	5.01097e-07	4.23802e-07	5.20148e-07	9.11667e-06	8.01802e-06
Phe-Gly	Organic acids and derivatives	223.108	4.6077e-06	4.08922e-06	1.59294e-06	1.99386e-06	3.71487e-06	4.76379e-06	7.9667e-07	1.08067e-06	1.48625e-06	8.64156e-07	1.90242e-06	1.64508e-06	3.45231e-06	2.55461e-06	1.72055e-06	1.57167e-06	1.30759e-06	1.61286e-06	8.34804e-07	9.36444e-07
Pro-His	Organic acids and derivatives	251.115	2.74759e-06	2.55116e-06	4.78202e-06	4.47573e-06	2.06678e-06	2.91012e-06	6.44126e-07	8.83383e-07	2.25214e-07	2.42944e-07	2.18032e-06	2.12377e-06	3.33889e-06	2.2371e-06	2.857e-06	3.57991e-06	2.84627e-07	3.84622e-07	3.94495e-07	9.02294e-07
5-Nitrosopyrimidine-2,4,6-triamine	Organoheterocyclic compounds	155.068	0.000521041	0.000509506	3.40808e-05	5.93207e-05	0.000395847	0.000457846	0.000118546	0.000230037	1.50989e-05	1.11326e-05	1.50068e-06	1.47104e-06	0.000485057	0.000242501	1.4987e-06	1.75286e-06	1.02041e-06	5.39903e-06	5.50883e-05	6.79285e-05
(3R)-3-Hydroxy-L-proline	Organic acids and derivatives	132.066	1.25629e-05	1.28603e-05	3.63911e-05	1.09187e-05	1.03825e-05	2.1903e-05	1.70358e-05	1.16946e-05	4.36615e-05	4.11061e-05	1.61189e-05	1.84727e-05	1.23815e-05	1.35166e-05	2.09576e-05	1.66712e-05	4.00711e-05	3.64298e-05	7.70953e-06	2.15746e-05
Dutasteride	Lipids and lipid-like molecules	527.213	4.08476e-08	7.11498e-08	1.34887e-09	1.14469e-08	1.06272e-06	1.09801e-06	1.48379e-08	1.62516e-09	1.72517e-09	1.86612e-09	2.09384e-09	2.16216e-09	5.22635e-08	2.99828e-08	2.71421e-09	2.7035e-09	2.65268e-09	2.6127e-09	7.83683e-08	1.7267e-09
(R)-3-Amino-4-methylpentanoic acid	Organic acids and derivatives	130.088	0.00148449	0.00133295	0.00186064	0.00194395	0.00139848	0.00146017	0.00112005	0.00105191	0.00082348	0.00107363	0.000206265	0.000241567	0.00109993	0.00133574	9.93234e-05	0.000120444	0.00155894	0.00146897	0.000760215	0.000759529
Musanolone_C	Benzenoids	307.096	1.60514e-05	1.57142e-05	1.88409e-06	1.85104e-06	7.22415e-06	7.61713e-06	2.23632e-06	1.32919e-06	1.12177e-06	1.06658e-06	9.97937e-07	1.12334e-06	2.34887e-06	5.41159e-06	1.00498e-06	9.69261e-07	3.57588e-07	5.9587e-07	7.87742e-06	6.11446e-06
(2-Oxo-1-pyrrolidinyl)acetic acid	Organic acids and derivatives	144.066	1.19958e-05	1.3235e-05	2.62868e-05	1.98447e-05	3.84458e-05	8.11742e-06	4.62139e-05	1.43429e-05	3.2812e-05	2.81423e-05	4.94846e-05	4.87784e-05	1.46708e-05	2.03359e-05	0.000125712	0.000122415	1.73382e-05	2.673e-05	2.89696e-05	3.80965e-05
Leu-Glu	Organic acids and derivatives	261.145	5.11201e-05	4.631e-05	2.8511e-05	2.99964e-05	2.89376e-05	3.02215e-05	1.86222e-05	2.00452e-05	2.20082e-05	2.87381e-05	7.8888e-05	7.85828e-05	2.46256e-05	3.32147e-05	0.000169045	0.000181352	5.01058e-05	5.51194e-05	2.68768e-05	3.05618e-05
Acitretin	Lipids and lipid-like molecules	327.195	4.50294e-06	4.45004e-06	1.66309e-06	1.89919e-06	3.63999e-06	6.27228e-06	3.36892e-06	3.7968e-06	1.21041e-06	1.09517e-06	1.21076e-06	1.14844e-06	3.67286e-06	4.99694e-06	1.52235e-06	1.52082e-06	1.18872e-06	1.13001e-06	8.63363e-07	8.65653e-07
Soyasapogenol B + dHex + Hex + HexA + malonyl	Lipids and lipid-like molecules	1027.51	0.000100705	9.32552e-05	2.2004e-06	2.48508e-06	0.000411436	0.000421736	5.1373e-07	1.8618e-07	1.72517e-09	1.86612e-09	2.09384e-09	2.16216e-09	4.54158e-07	3.87876e-07	2.71421e-09	2.7035e-09	2.65268e-09	2.6127e-09	1.5899e-09	1.7267e-09
herniarin	Phenylpropanoids and polyketides	177.055	9.59508e-07	1.00039e-06	9.92975e-07	1.69565e-06	1.67527e-06	1.50692e-06	1.15657e-06	1.25998e-06	2.0126e-06	2.07069e-06	3.35229e-06	2.59123e-06	1.02853e-06	1.0986e-06	3.74562e-06	3.26584e-06	4.04709e-06	2.2415e-06	1.69968e-06	1.27914e-06
Dimoracin	Phenylpropanoids and polyketides	617.217	1.19556e-08	1.32218e-09	2.97972e-06	2.97478e-06	1.29342e-09	1.26811e-09	3.34365e-07	3.14655e-07	1.88162e-09	1.82456e-09	2.16232e-09	2.15258e-09	1.18699e-09	1.56612e-08	2.4792e-09	2.42683e-09	1.92525e-09	1.91594e-09	1.47473e-09	1.48235e-09
4-(Piperazin-1-yl)quinoline	Organoheterocyclic compounds	214.134	3.22858e-07	5.62352e-07	4.29179e-07	4.12038e-07	3.36318e-07	3.93749e-07	3.7167e-07	2.90407e-07	3.67573e-07	7.18155e-07	6.02422e-07	6.70893e-07	3.64802e-07	3.5383e-07	6.34196e-07	7.00362e-07	6.19172e-07	5.74431e-07	4.73513e-07	3.76508e-07
4,4-Dimethyl-4,5-dihydro-1,3-oxazol-2-amine	Organoheterocyclic compounds	115.087	0.000186753	0.000179095	0.00018401	0.000166822	0.000169013	0.000156354	2.69253e-05	2.22598e-05	9.2984e-06	9.58563e-06	4.22498e-06	1.9735e-05	3.94643e-06	3.10787e-06	2.32096e-05	2.41552e-05	1.07529e-05	1.13017e-05	1.19535e-05	1.62217e-05
Thr-Lys	Organic acids and derivatives	248.161	1.71674e-06	1.84358e-06	1.36752e-06	1.22323e-06	1.52875e-06	2.28846e-06	9.09435e-06	8.1593e-06	4.62174e-08	5.44062e-07	5.79266e-07	1.2166e-07	4.01103e-06	2.5601e-06	8.22373e-07	7.90886e-07	5.70744e-08	5.20774e-07	4.3144e-07	5.18055e-07
Pro-Pro	Organic acids and derivatives	213.123	5.0451e-06	6.15849e-06	9.21678e-06	9.32731e-06	6.54764e-06	4.45483e-06	9.7328e-06	7.13909e-06	8.65414e-06	8.35975e-06	6.67311e-06	9.9566e-06	3.58022e-06	5.05945e-06	9.70826e-06	4.13135e-06	7.94099e-06	9.39323e-06	8.96052e-06	6.72461e-06
Arg-Met	Organic acids and derivatives	306.159	2.17913e-06	2.58682e-06	1.09461e-06	1.16734e-06	1.79219e-06	2.81655e-06	5.82885e-07	6.26287e-07	1.57693e-07	2.92625e-07	2.31692e-07	1.55379e-07	1.03948e-06	9.40102e-07	3.40244e-07	2.98352e-07	2.87875e-07	8.36199e-08	2.12857e-07	2.03343e-07
(1S,3R)-1-Aminocyclopentane-1,3-dicarboxylic acid	Organic acids and derivatives	174.076	1.3898e-06	1.36206e-06	1.02148e-05	3.5168e-06	1.13644e-06	3.28484e-06	2.03027e-06	2.26193e-06	0.000187825	0.000171516	2.86639e-06	2.47506e-06	1.67901e-06	1.33082e-06	2.24573e-06	3.09321e-06	0.000144409	0.000140144	1.47334e-06	1.18383e-06
D-Leucyl-L-arginine	Organic acids and derivatives	288.203	8.32446e-05	8.8042e-05	3.113e-05	8.99769e-05	2.15611e-05	3.05591e-05	1.76042e-05	1.97929e-05	6.21524e-06	1.4026e-05	7.4721e-06	5.72198e-06	7.97844e-05	7.85344e-05	6.56674e-06	2.50362e-06	4.43957e-06	6.69491e-06	5.21822e-06	3.46025e-06
Succinic_anhydride	Organic acids and derivatives	99.0089	2.72916e-06	4.31028e-06	2.38933e-06	2.3234e-06	3.42771e-06	3.61267e-06	2.8354e-06	2.51384e-06	1.68138e-06	1.97682e-06	4.23924e-05	4.32806e-05	1.97848e-06	1.99374e-06	4.57663e-06	5.53511e-06	2.46176e-06	2.38928e-06	2.96624e-06	2.76001e-06
Pindolol	Organoheterocyclic compounds	249.16	3.44098e-05	3.48122e-05	4.33193e-05	4.44745e-05	4.25358e-05	4.37237e-05	2.17919e-05	2.26025e-05	2.86085e-05	2.80522e-05	5.9462e-05	5.6649e-05	1.6635e-05	1.92779e-05	7.19664e-05	7.28732e-05	5.20112e-05	5.45247e-05	2.89463e-05	2.48809e-05
2-Hydroxyethylflurazepam	Organoheterocyclic compounds	333.079	2.20935e-06	5.11e-07	1.16015e-06	1.05544e-06	5.95527e-07	4.77748e-07	1.15741e-06	1.39578e-06	2.94716e-06	2.87099e-06	2.11376e-07	1.91539e-07	1.17161e-06	9.63656e-07	5.41224e-05	1.03303e-05	2.35491e-05	1.06631e-05	2.56982e-06	2.56086e-06
2-Hydroxy-4-(6-hydroxy-5,7-dimethoxy-4-oxo-4H-chromen-3-yl)phenyl 6-O-hexopyranosylhexopyranoside	Phenylpropanoids and polyketides	655.186	1.36175e-09	1.32218e-09	1.28913e-07	8.85038e-08	1.29342e-09	1.26811e-09	1.129e-09	1.16094e-09	5.24639e-06	6.49822e-06	2.16232e-09	2.15258e-09	1.18699e-09	1.35779e-09	3.89979e-05	3.54357e-05	1.92525e-09	1.91594e-09	1.47473e-09	1.7444e-07
Acridine-2,9-diol	Organoheterocyclic compounds	210.056	9.778e-06	8.68125e-06	1.68957e-05	1.82863e-05	9.4613e-06	8.46599e-06	8.36846e-06	8.24461e-06	7.23745e-06	8.21843e-06	2.02944e-06	1.89747e-06	6.27133e-06	9.87834e-06	4.95617e-06	4.91603e-06	1.0637e-05	1.08706e-05	2.77617e-06	3.02481e-06
7-Keto-8-aminopelargonic acid	Lipids and lipid-like molecules	188.128	9.67019e-06	9.32957e-06	8.71533e-06	9.11755e-06	2.46862e-05	2.25395e-05	1.97056e-05	1.9639e-05	4.22061e-06	3.13869e-06	1.43876e-06	1.11081e-06	2.15018e-05	1.32782e-05	6.69218e-06	5.58541e-06	2.72192e-06	2.36453e-06	2.2789e-06	1.72274e-06
3-Aminopentanoic acid	Organic acids and derivatives	116.072	0.00179949	0.00166556	0.00199964	0.00200011	0.00154777	0.0016805	8.24588e-05	7.66093e-05	0.000129391	0.000374215	1.05992e-05	1.51252e-05	0.000957858	0.00152483	2.25409e-05	1.71496e-05	0.00077479	0.000793949	0.000599772	0.000730787
Murrayazolinol	Organoheterocyclic compounds	348.195	4.51384e-06	5.3141e-06	6.29474e-06	7.07466e-06	4.27602e-06	4.37192e-06	6.56469e-06	6.30039e-06	1.88162e-09	1.82456e-09	2.16232e-09	2.15258e-09	6.41872e-06	5.63198e-06	2.4792e-09	2.42683e-09	5.07452e-08	1.91594e-09	5.78558e-06	5.75583e-06
2-(Dimethylamino)propanol	Organic nitrogen compounds	104.107	0.000476164	0.000298644	1.90725e-06	2.77886e-06	2.99621e-06	7.43564e-06	8.42475e-05	8.55407e-05	7.02949e-05	5.24483e-05	1.7287e-06	2.25178e-06	3.65658e-05	3.12274e-05	1.41517e-05	1.30275e-05	0.000159477	0.000159989	1.01174e-05	4.64559e-06
Acetamide, 2-[4-[(5,6-diphenyl-2-pyrazinyl)(1-methylethyl)amino]butoxy]-N-(methylsulfonyl)-	Organic nitrogen compounds	497.222	1.01762e-05	9.94671e-06	1.40418e-05	9.58977e-06	5.37733e-06	3.22351e-06	1.50851e-05	1.39476e-05	1.88162e-09	3.65847e-08	2.16232e-09	2.15258e-09	1.05153e-05	9.23282e-06	6.33495e-07	3.94056e-07	1.92525e-09	1.91594e-09	1.47473e-09	1.48235e-09
4-Phenyl-3,4,5,6-tetrahydrobenzo[h]quinazoline-2-thiol	Organoheterocyclic compounds	293.111	1.03833e-05	1.95015e-05	5.18299e-05	5.25169e-05	1.67972e-05	1.53231e-05	2.61676e-05	2.97304e-05	1.08739e-06	1.37325e-06	1.44662e-06	1.47981e-06	3.22962e-05	4.54247e-05	1.23929e-06	1.21995e-06	1.72754e-06	1.99858e-06	2.0766e-06	1.78262e-06
Ile-Ser	Organic acids and derivatives	219.134	2.91515e-05	2.81023e-05	9.11005e-05	6.51153e-05	2.44593e-05	4.01861e-05	5.45474e-06	6.05448e-06	8.72481e-07	1.72727e-06	1.74935e-06	1.92176e-06	3.09405e-05	1.9993e-05	7.70924e-07	4.08107e-07	1.75623e-06	1.67512e-06	4.52355e-06	1.44802e-06
3-(2-Aminoethylthio)-2-methylpropionic acid	Organic acids and derivatives	164.074	5.91223e-06	7.25569e-06	3.76633e-06	4.75741e-06	5.48302e-06	6.58383e-06	7.07537e-06	6.99598e-06	9.6918e-07	7.91757e-07	7.15113e-06	9.22081e-06	6.58207e-06	4.2044e-06	2.66181e-05	3.26392e-05	2.90176e-07	3.43683e-07	8.19467e-07	7.49442e-07
4,4,6-Trimethyl-1-(1-naphthyl)-1,4-dihydro-2-pyrimidinethiol	Benzenoids	283.126	4.41463e-05	4.6322e-05	0.000107066	9.64919e-05	3.9538e-05	4.45153e-05	1.56251e-06	6.34067e-08	2.96853e-07	6.40303e-07	5.54028e-07	4.90791e-07	5.21845e-06	2.16328e-05	3.38759e-07	2.73215e-07	3.64261e-07	3.57803e-07	0.000229297	0.00016576
2-Thiazolamine, 4-[4-(phenylmethyl)phenyl]-	Benzenoids	267.095	1.31542e-06	9.51717e-07	1.22184e-05	1.0832e-05	1.14964e-06	6.38588e-07	0.000222531	2.15129e-07	1.25723e-06	1.26578e-06	5.6605e-06	8.90569e-06	0.00017045	5.3218e-07	3.60738e-06	4.88519e-06	9.39989e-06	9.21176e-06	1.9402e-06	2.175e-06
(2R)-3-Hydroxyisovaleroylcarnitine	Lipids and lipid-like molecules	262.165	0.000338176	0.000341894	0.00045386	0.000460967	0.000305681	0.000264554	0.000184974	0.000181352	2.98516e-07	3.46886e-07	5.31919e-06	4.70255e-06	0.000215538	0.00025117	4.0997e-07	3.64609e-06	1.236e-06	1.27842e-06	9.12977e-07	8.96021e-07
1-Isonicotinoyl-4-piperidinylamine	Organoheterocyclic compounds	206.129	6.88211e-06	9.80572e-06	7.21085e-06	5.23214e-06	4.76716e-06	3.3357e-06	5.27807e-05	5.11495e-05	5.0892e-06	1.65073e-05	1.28002e-06	1.76318e-06	6.55731e-06	8.52073e-06	1.49746e-06	2.20043e-06	1.16021e-06	2.02285e-06	1.10679e-06	8.8309e-07
Cirsiliol	Phenylpropanoids and polyketides	331.081	4.13183e-05	4.98503e-05	0.000151203	0.000161279	2.82844e-05	2.22697e-05	3.26637e-05	3.2512e-05	0.000506831	0.000539174	7.25536e-05	7.47012e-05	1.07863e-06	3.32569e-05	7.90574e-05	0.000196871	0.000594614	0.000627128	7.90323e-06	1.95602e-06
2-(Diisopropylamino)ethyl methacrylate	Organic acids and derivatives	214.18	1.56385e-05	1.55376e-05	1.68968e-06	1.74438e-06	2.18616e-05	1.69984e-05	2.23741e-06	2.12662e-06	1.22551e-07	4.99494e-07	4.35995e-07	5.80217e-07	9.15223e-07	1.31424e-06	4.95402e-07	3.27826e-07	6.85378e-07	3.4192e-07	2.63664e-07	1.60918e-07
Gardenin	Phenylpropanoids and polyketides	419.133	7.21798e-06	6.35532e-06	1.47352e-05	1.51374e-05	5.1905e-06	4.67589e-06	1.89026e-05	2.03933e-05	1.24043e-05	1.41349e-05	1.74591e-05	2.00779e-05	6.83973e-06	1.15343e-05	2.26937e-05	2.47548e-05	1.08437e-05	1.34697e-05	7.03308e-06	5.61754e-06
2,4(1H,3H)-Quinazolinedithione	Organoheterocyclic compounds	192.99	1.29191e-05	1.09816e-05	4.89628e-06	5.69809e-06	1.06606e-05	1.15494e-05	3.50226e-06	4.10969e-06	9.08908e-07	5.0801e-07	3.74836e-07	7.26122e-06	9.73059e-06	7.39135e-06	5.2434e-06	4.24944e-06	2.79479e-07	7.36773e-06	3.72985e-06	3.18288e-06
1-Oleoyl-2-palmitoyl-sn-glycero-3-phosphocholine	Lipids and lipid-like molecules	760.584	5.59375e-06	2.19516e-06	9.65775e-10	9.84103e-10	1.29342e-09	1.26811e-09	1.129e-09	2.38286e-08	1.88162e-09	1.82456e-09	2.16232e-09	2.15258e-09	1.18699e-09	1.35779e-09	2.4792e-09	2.88496e-08	5.30423e-06	1.19266e-05	1.47473e-09	1.48235e-09
L-Glutamate_5-semialdehyde	Organic acids and derivatives	132.065	0.000106515	0.000158761	0.000107316	0.000113081	0.000156539	0.000159226	1.9018e-05	4.03704e-05	7.98676e-05	8.05882e-05	4.80175e-05	6.19908e-05	8.35898e-05	6.64029e-05	7.78972e-05	6.14222e-05	6.07141e-05	5.00929e-05	6.68593e-05	5.16962e-05
Benzenesulfonamide, N-[2-[[[3-(4-chlorophenyl)-2-propen-1-yl]methylamino]methyl]phenyl]-4-methoxy-	Benzenoids	455.12	1.9386e-06	2.0471e-06	4.67994e-07	4.89111e-07	2.17791e-06	2.40261e-06	4.81319e-07	3.06179e-07	1.44665e-06	1.86612e-09	2.09384e-09	2.16216e-09	1.00101e-07	5.52841e-07	1.2663e-06	1.13667e-06	2.35627e-07	1.33429e-07	2.07148e-06	4.13868e-06
N6-Methyladenine	Organoheterocyclic compounds	150.077	3.80298e-05	6.41299e-05	6.82684e-05	6.37961e-05	3.91716e-05	4.32565e-05	6.82845e-05	5.75128e-05	6.92384e-06	1.63221e-05	1.628e-05	2.24132e-05	7.5953e-05	7.09456e-05	1.41582e-05	2.80358e-05	1.83732e-05	2.1422e-05	2.00308e-05	1.50974e-05
9-(1,3-Dihydroxy-3-methylbutyl)-6-hydroxy-4-methoxy-3a,12a-dihydro-5H-furo[3',2':4,5]furo[3,2-b]xanthen-5-one	Organoheterocyclic compounds	427.139	5.51306e-07	6.45665e-07	1.91268e-08	1.26974e-07	1.21729e-06	1.43184e-06	8.30401e-06	8.55549e-06	1.88162e-09	1.82456e-09	2.16232e-09	2.15258e-09	8.75837e-07	1.63085e-06	2.4792e-09	2.42683e-09	1.92525e-09	1.91594e-09	3.55392e-07	5.10971e-07
1,7-Dioxa-4,10-diazacyclododecane	Organic nitrogen compounds	175.144	1.47854e-05	2.19969e-05	2.77077e-05	1.41259e-05	3.16288e-05	2.79804e-05	4.3821e-05	4.36295e-05	1.35762e-06	1.04769e-06	1.18886e-07	7.32461e-07	0.000284355	5.31077e-05	1.01113e-07	1.04293e-07	5.60374e-07	4.73632e-07	3.10091e-07	4.85166e-07
2-(4-Morpholinyl)-5,6,7,8-tetrahydro-4-quinazolinol	Organoheterocyclic compounds	236.139	7.43807e-06	9.06005e-06	3.9751e-06	2.67411e-06	8.67444e-06	5.38293e-06	1.69863e-05	1.03912e-05	6.9053e-07	1.26915e-06	1.9211e-07	1.58584e-06	6.19108e-05	2.22934e-05	7.75735e-06	3.74563e-06	8.34268e-07	8.74701e-07	1.04446e-06	6.93172e-07
5-Chloro-7-(4-morpholinylmethyl)-8-quinolinol	Organoheterocyclic compounds	277.075	5.62991e-06	8.14067e-06	5.70809e-06	9.38342e-06	2.63126e-06	3.12037e-06	8.04462e-06	1.73291e-07	0.000768036	0.000192856	3.07106e-06	3.58568e-06	1.00218e-05	2.06625e-06	5.84381e-05	6.16694e-05	1.5306e-06	1.82199e-06	3.26389e-06	3.16438e-07
3,3-Dimethyl-2-oxobutanoic acid	Organic acids and derivatives	129.056	0.0011462	0.000834179	0.000148534	0.000141372	0.000684442	0.000685959	0.000824818	0.000778487	0.000317703	8.24613e-05	7.84245e-06	9.11587e-06	0.000269887	0.000227017	1.01102e-05	9.39024e-06	0.000105173	0.000117112	9.33031e-05	9.18301e-05
7-Hydroxychromanone	Phenylpropanoids and polyketides	163.04	0.000113438	9.26745e-05	0.000113428	0.000115153	0.000126356	0.000172754	0.000128817	0.000137504	0.00025204	0.000122812	2.06554e-05	1.97943e-05	0.000129553	0.000152641	2.71665e-06	2.44554e-06	6.15923e-05	6.66062e-05	3.86528e-05	8.43011e-05
3-Aminobutanoic acid	Organic acids and derivatives	104.07	0.000221534	0.000181682	0.000335622	0.000310187	0.000109668	0.000102739	0.000479056	0.000435785	6.21124e-05	4.18611e-05	2.97597e-05	7.75507e-06	0.000125445	0.000313317	3.14479e-05	3.54677e-05	1.53494e-05	1.72259e-05	1.28442e-05	5.2612e-06
13[(2R,3S)-3-Pentyloxiranyl]-8Z-tridecenoic acid	Lipids and lipid-like molecules	323.26	4.73656e-07	6.60914e-07	1.58819e-08	1.31343e-09	1.97123e-09	1.94781e-09	1.61932e-09	1.62516e-09	3.34091e-08	8.13144e-07	9.81937e-08	6.33084e-08	3.42587e-08	2.08051e-09	5.54644e-08	2.7035e-09	2.65268e-09	2.25598e-08	1.5899e-09	3.39096e-08
Laurylsulfuric acid	Organic acids and derivatives	265.148	7.93648e-05	2.76977e-05	2.54547e-05	1.53054e-05	3.57058e-05	1.98128e-05	2.07063e-05	0.000101584	4.61438e-05	3.79871e-05	3.59031e-05	2.91444e-05	3.37492e-05	4.89824e-05	7.51193e-05	5.1694e-05	7.01501e-05	3.43462e-05	4.41786e-05	4.09844e-05
Muramate	Organic oxygen compounds	252.108	1.4799e-06	1.83291e-06	1.37251e-05	2.02507e-05	9.47201e-07	1.12692e-06	2.63411e-06	2.25397e-06	2.67071e-05	2.46246e-05	1.09769e-05	1.51187e-05	3.25128e-06	1.07579e-06	1.96825e-06	2.20478e-06	9.07375e-06	1.14039e-05	2.58761e-06	1.69459e-06
Isobutyric_acid	Organic acids and derivatives	87.0453	0.000349032	0.000302217	0.000196149	0.000183298	0.000308374	0.000378749	0.000116965	0.000102099	0.0301732	0.0319334	2.25914e-06	2.19532e-06	0.000263571	0.000294352	2.13229e-06	2.29602e-06	1.34258e-06	1.3311e-06	0.000207432	0.000288394
Pyrinuron	Benzenoids	273.099	1.36694e-06	1.48626e-06	4.90672e-06	5.40226e-06	2.14765e-06	8.24849e-07	1.9029e-06	1.37771e-06	1.35464e-06	9.28639e-07	3.23528e-07	2.48512e-07	3.73388e-07	6.91496e-07	4.59579e-07	2.42267e-07	1.23748e-07	4.51864e-08	1.15989e-06	1.51837e-06
2-HYDROXY-4-(METHYLTHIO)BUTYRIC ACID	Lipids and lipid-like molecules	149.028	1.42518e-05	1.21631e-05	2.34113e-05	2.41844e-05	2.00482e-05	1.76574e-05	3.189e-06	3.98111e-06	1.79999e-05	1.91378e-05	6.30012e-06	4.83874e-06	9.59092e-06	1.17315e-05	1.10559e-05	1.10355e-05	1.99165e-05	3.47422e-05	2.46033e-06	3.40345e-06
GW9662	Benzenoids	275.022	1.4021e-05	1.68403e-05	2.70008e-05	2.78545e-05	7.5759e-06	7.9641e-06	2.20028e-05	1.99582e-05	1.26966e-05	2.3317e-05	3.57604e-07	2.88536e-07	9.5612e-06	1.38885e-05	3.53226e-07	6.34954e-07	1.99352e-05	2.25947e-05	7.79597e-07	4.42227e-07
Artemoin_C	Lipids and lipid-like molecules	551.503	1.18051e-05	6.90292e-06	1.28175e-05	8.93701e-06	4.29385e-06	7.28562e-06	8.8759e-05	6.32807e-05	2.8691e-06	2.80457e-06	5.62728e-06	5.08485e-06	4.75285e-05	6.12299e-05	7.86929e-07	3.26365e-07	4.58725e-07	1.3507e-06	2.18967e-05	4.34264e-05
Ganodosterone	Lipids and lipid-like molecules	409.31	1.03313e-06	7.40005e-07	7.38992e-07	6.3154e-07	8.97176e-07	8.13428e-07	8.27069e-07	6.92474e-07	1.5056e-06	1.24366e-06	1.65862e-06	1.67462e-06	6.85741e-07	8.53061e-07	1.76595e-06	2.08599e-06	1.2741e-06	1.2894e-06	9.43449e-07	8.59978e-07
2-(Hydroxymethyl)-5-methyl-4H,7H-[1,2,4]triazolo[1,5-a]pyrimidin-7-one	Organoheterocyclic compounds	179.057	8.45087e-07	1.24911e-06	1.3058e-06	1.0943e-06	8.20719e-07	1.29673e-06	8.3758e-07	7.22537e-07	1.31888e-06	2.20348e-06	1.63998e-06	1.48544e-06	9.17152e-07	9.73768e-07	1.77799e-06	2.43593e-06	2.52465e-06	2.7644e-06	9.13949e-07	7.8973e-07
Oleoyl ethylamide	Lipids and lipid-like molecules	310.31	3.77642e-05	6.97843e-05	6.55273e-05	5.64681e-05	0.000113579	8.54626e-05	0.00018308	0.000103305	0.000310976	0.000518607	0.000536661	0.000374578	0.000207224	9.49574e-05	0.000392894	0.000352786	0.000207462	0.00014457	0.000150218	0.000145509
(5S)-1,2,3,4,5,6,7,8,9,10-Decahydro-5,9-methanobenzo[8]annulen-11-one	Organic oxygen compounds	191.143	4.17434e-06	2.29461e-06	2.91433e-06	3.16193e-06	3.54745e-06	2.92295e-06	3.59632e-06	3.6712e-06	8.49898e-06	2.11239e-05	1.52695e-05	1.28905e-05	7.09963e-06	5.02034e-06	1.19951e-05	9.47918e-06	9.09585e-06	5.78063e-06	7.10897e-06	7.00008e-06
Pyridafol	Organoheterocyclic compounds	207.032	7.26942e-08	1.32218e-09	4.48366e-08	8.82477e-08	1.04151e-07	1.03552e-07	1.69903e-07	5.726e-08	2.44838e-07	2.13805e-07	2.93273e-07	2.03128e-07	1.0138e-07	4.76062e-08	2.94152e-07	2.13383e-07	2.33719e-07	1.12823e-07	1.23848e-07	7.39547e-08
Tibolone	Lipids and lipid-like molecules	313.216	6.34999e-06	7.23977e-06	7.69166e-06	8.53349e-06	2.28119e-06	5.93029e-06	6.24365e-06	7.5274e-06	8.77043e-07	8.76234e-07	1.32242e-07	1.01108e-06	1.10879e-05	1.21304e-05	1.02279e-06	9.03853e-07	9.53871e-07	9.06338e-07	9.61239e-07	8.72404e-07
Atlantinone A	Organic nitrogen compounds	441.227	1.11453e-06	1.1647e-06	2.01078e-07	2.28611e-07	7.86095e-07	9.6243e-07	4.64514e-08	2.13848e-07	1.72517e-09	1.86612e-09	2.09384e-09	2.16216e-09	1.11829e-06	3.78047e-06	2.71421e-09	2.7035e-09	2.65268e-09	2.6127e-09	1.11901e-08	1.7267e-09
Tris(2-butoxyethyl) phosphate	Organic acids and derivatives	399.251	1.01006e-06	1.83315e-06	7.45767e-07	8.65539e-06	8.05404e-07	8.49968e-07	9.29404e-07	7.59451e-07	9.13012e-07	1.08588e-06	1.25337e-06	1.08969e-06	7.17376e-07	8.66519e-07	1.5806e-06	1.59274e-06	9.69131e-07	1.2229e-06	8.36924e-07	8.61032e-07
a-Santal-10-en-12-oic acid	Lipids and lipid-like molecules	233.155	6.44196e-05	6.09795e-05	4.1058e-05	4.07871e-05	6.50219e-05	6.47903e-05	5.05826e-05	5.09245e-05	5.25676e-05	5.8599e-05	6.66064e-05	6.98661e-05	6.19144e-05	6.66727e-05	8.55335e-05	8.36752e-05	8.36956e-05	8.16069e-05	5.01243e-05	5.30617e-05
2-Hydroxy-4-methoxy-5-(2-methylbut-3-en-2-yl)benzaldehyde	Benzenoids	221.117	1.44471e-06	1.54892e-06	3.48375e-06	3.23703e-06	9.77697e-06	6.71671e-06	6.30404e-06	5.46205e-06	7.42092e-06	7.2376e-06	1.07488e-05	9.44045e-06	3.37051e-06	8.08737e-06	7.03678e-06	3.28135e-06	5.9093e-06	2.42821e-06	5.60494e-06	2.04536e-06
2-Ethylhexyl 4-(dimethylamino)benzoate	Benzenoids	278.211	4.46744e-07	2.8833e-07	1.78234e-07	4.4346e-07	1.20513e-07	7.78708e-08	2.5648e-07	4.01242e-07	9.37103e-07	1.33616e-06	1.68419e-06	1.01313e-06	5.05241e-07	2.73432e-07	1.20366e-06	1.23617e-06	1.436e-06	9.45107e-07	1.03427e-06	9.24647e-07
Octyl_2-furoate	Organoheterocyclic compounds	225.149	3.18339e-06	2.60821e-06	1.0386e-06	1.27585e-06	3.81736e-06	3.78498e-06	8.07219e-07	8.03054e-07	7.14715e-07	6.74115e-07	7.4386e-07	8.46011e-07	1.30972e-06	2.05209e-06	9.35988e-07	8.1958e-07	7.61125e-07	7.24027e-07	6.82432e-07	7.07021e-07
Rubranoside A	Phenylpropanoids and polyketides	493.207	4.56509e-07	4.35493e-07	3.41299e-07	5.24872e-07	1.97123e-09	1.21884e-07	9.85773e-07	3.00347e-07	1.72517e-09	1.86612e-09	2.09384e-09	2.16216e-09	1.5588e-06	6.45987e-07	2.71421e-09	2.7035e-09	2.65268e-09	2.6127e-09	1.5899e-09	1.7267e-09
Octenoyl-carnitine	Lipids and lipid-like molecules	286.201	2.92384e-05	3.55438e-05	1.78256e-05	1.81502e-05	0.000180259	0.000139821	2.30405e-05	8.08689e-06	6.7687e-07	6.59276e-07	8.88686e-07	9.12228e-07	1.29367e-05	1.39075e-05	9.9358e-07	9.61928e-07	7.47609e-07	6.81115e-07	6.51804e-06	3.34593e-06
1H-Indole-3,5-dicarboxylic acid, 1-[3-[4-(decyloxy)phenoxy]-2-oxopropyl]-, 3-methyl ester	Organoheterocyclic compounds	524.264	1.91012e-06	1.62479e-06	8.83125e-07	9.11533e-07	9.09808e-07	9.72636e-07	7.18813e-07	6.20162e-07	1.88162e-09	1.82456e-09	2.16232e-09	2.15258e-09	2.08943e-06	2.54315e-06	2.4792e-09	2.42683e-09	1.92525e-09	1.91594e-09	2.34159e-08	1.49229e-07
4-(Isopentyloxy)benzoic acid	Benzenoids	209.117	1.60672e-06	1.70429e-06	2.38276e-06	2.89323e-06	2.01194e-05	1.77564e-05	5.09487e-06	5.12882e-06	7.58378e-07	7.8087e-07	7.43139e-07	8.11857e-07	7.39831e-06	6.8693e-06	7.81523e-07	8.56275e-07	7.63554e-07	6.20819e-07	1.16273e-06	1.56785e-06
Dinaciclib	Organoheterocyclic compounds	397.235	1.70854e-06	2.94361e-06	1.37847e-07	1.60621e-07	3.37221e-06	3.15553e-06	3.82728e-07	3.67055e-07	1.88162e-09	1.82456e-09	2.16232e-09	2.15258e-09	4.88674e-07	2.60031e-07	2.4792e-09	2.42683e-09	1.92525e-09	1.91594e-09	1.6189e-06	1.76252e-06
N6-(3-Chlorophenyl)-7H-purine-2,6-diamine	Organoheterocyclic compounds	259.051	7.66369e-06	6.66349e-06	4.69958e-06	4.71807e-06	6.75432e-06	6.78906e-06	3.2119e-06	2.81058e-06	3.09562e-07	1.97825e-07	2.14997e-05	1.78378e-06	6.66778e-06	6.12297e-06	1.40405e-07	1.27226e-07	1.69604e-07	7.6358e-08	3.9653e-06	4.68731e-06
N-Cyclohexyladenine	Organoheterocyclic compounds	216.125	1.11535e-05	1.172e-05	4.46905e-06	7.8224e-06	9.00054e-06	9.64733e-06	2.15855e-05	2.60257e-05	1.9863e-07	2.96217e-07	1.46056e-06	6.98891e-07	3.64724e-05	1.55168e-05	3.44371e-07	2.93395e-07	7.02554e-07	7.04837e-07	6.50049e-07	9.7531e-07
Alizapride	Organoheterocyclic compounds	314.162	1.39307e-05	1.53445e-05	9.2053e-06	8.53415e-06	1.02814e-05	1.21741e-05	2.97451e-05	2.93647e-05	1.72517e-09	1.86612e-09	2.09384e-09	2.16216e-09	2.84334e-05	2.05875e-05	2.71421e-09	2.7035e-09	2.65268e-09	2.6127e-09	1.5899e-09	2.52516e-08
N-(4,5-Dihydro-1H-imidazol-2-yl)quinoxalin-6-amine	Organoheterocyclic compounds	212.094	2.76872e-06	2.88179e-06	2.45322e-06	1.90173e-06	2.17505e-06	2.85866e-06	2.93775e-06	2.91953e-06	7.2433e-07	8.20468e-07	1.60293e-06	1.64922e-06	3.39744e-06	2.78682e-06	3.425e-06	4.15709e-06	9.28076e-07	7.83455e-07	0.00289648	0.00341458
Aspergamide B	Organoheterocyclic compounds	446.21	1.30272e-06	9.96685e-07	4.38758e-07	4.84923e-07	1.40706e-06	1.48722e-06	8.55807e-07	9.85129e-08	8.54601e-09	1.86612e-09	2.09384e-09	2.16216e-09	6.47617e-07	5.62138e-07	2.71421e-09	2.7035e-09	2.65268e-09	2.6127e-09	8.29733e-08	1.37749e-07
Telon Blue RR 01	Benzenoids	399.101	1.62754e-06	2.24777e-06	1.02949e-07	1.06114e-07	1.47755e-05	1.80745e-05	4.04034e-07	1.0381e-06	1.72517e-09	8.90831e-09	1.00842e-07	2.16216e-09	7.68305e-07	5.23263e-07	6.08921e-06	8.77735e-06	2.65268e-09	2.6127e-09	1.22052e-05	1.77165e-05
Tyr-Ile	Organic acids and derivatives	295.166	1.28396e-05	1.02619e-05	5.28122e-06	5.92384e-06	9.16996e-06	1.12596e-05	3.30018e-06	6.69235e-06	2.7557e-07	2.06566e-07	9.46e-06	1.01714e-05	2.81976e-05	8.75381e-06	1.00972e-06	1.1388e-06	7.27217e-07	6.88733e-07	1.17278e-06	1.83041e-06
2-(2,3,4'-Trihydroxy-4,4,7,8a-tetramethyl-6'-oxospiro[2,3,4a,5,6,7-hexahydro-1H-naphthalene-8,2'-3,8-dihydrofuro[2,3-e]isoindole]-7'-yl)pentanedioic acid	Organic acids and derivatives	530.24	1.37313e-06	1.03344e-06	5.62673e-07	6.87348e-07	5.19064e-06	4.60898e-06	1.59572e-06	1.56949e-06	1.72517e-09	1.86612e-09	2.09384e-09	2.16216e-09	2.18008e-06	1.9842e-06	2.71421e-09	2.7035e-09	2.65268e-09	2.6127e-09	1.50147e-08	8.83706e-08
Amidosulfonic_acid	Organic acids and derivatives	97.9906	5.73595e-06	5.54903e-06	3.98995e-06	3.83851e-06	5.29036e-06	4.77349e-06	3.94079e-06	4.11019e-06	5.53764e-08	6.80043e-06	8.20852e-06	8.1213e-06	4.85647e-06	5.32821e-06	9.61316e-06	9.46647e-06	7.11747e-06	8.99475e-06	5.48615e-06	5.68027e-06
Asticolorin_A	Organoheterocyclic compounds	539.206	1.94864e-07	1.32218e-09	1.06838e-05	1.10409e-05	2.56186e-07	4.0092e-07	2.06266e-06	2.8401e-06	7.54543e-06	7.14332e-07	4.63662e-07	2.08782e-07	6.35965e-07	8.28792e-07	1.46625e-06	1.21053e-06	5.49321e-07	7.51868e-07	2.41521e-06	5.20425e-06
Methylacetate	Organic acids and derivatives	73.0297	4.23067e-06	4.44475e-06	3.51849e-06	2.88937e-06	4.16278e-06	4.24753e-06	3.31297e-06	2.54352e-07	3.13874e-06	4.16457e-06	3.09901e-08	4.2934e-06	4.28334e-06	4.59585e-06	5.11062e-06	5.25122e-06	5.72686e-06	5.763e-06	3.08976e-06	3.31377e-06
2-keto-n-caprylic_acid	Organic acids and derivatives	159.102	1.38511e-05	1.14507e-05	2.52971e-06	2.50951e-06	1.66602e-06	1.7661e-06	3.00819e-06	3.13625e-06	1.95551e-06	1.8236e-06	1.85337e-07	1.79121e-06	1.38254e-06	1.59825e-06	3.53939e-07	2.05948e-06	1.76591e-06	1.59698e-06	3.11266e-06	4.01393e-06
[4-Chloro-5-cyclopropyl-3-(difluoromethyl)-1H-pyrazol-1-yl]acetic acid	Organic acids and derivatives	251.04	2.37476e-06	2.13808e-06	1.25259e-06	1.6369e-06	2.71653e-06	2.90149e-06	8.42859e-07	8.7928e-07	5.22545e-06	4.44413e-06	1.84337e-06	1.70367e-06	1.82406e-06	2.07242e-06	7.92343e-07	9.3523e-07	3.03395e-07	6.38064e-07	5.18841e-06	3.83175e-06
Arg-Gly	Organic acids and derivatives	232.14	1.80041e-05	1.45801e-05	3.10751e-06	5.62119e-06	3.33802e-06	4.63938e-06	3.97111e-06	2.96158e-06	2.1921e-06	2.35776e-06	5.10948e-06	5.57227e-06	3.8017e-06	3.6107e-06	1.92552e-06	2.46833e-06	4.55536e-06	4.21334e-06	3.05344e-06	2.0022e-06
2-(4-Amino-1-piperidinyl)ethanol	Organoheterocyclic compounds	145.133	3.50405e-06	3.65483e-06	8.48541e-07	2.70026e-06	3.51226e-05	2.94085e-05	2.11422e-06	5.76596e-06	4.01096e-06	3.86958e-06	6.58573e-06	1.30056e-05	4.0726e-06	6.63734e-06	1.14947e-05	5.85574e-06	3.73729e-06	2.10484e-05	2.49647e-06	3.4363e-06
N,2,5-Trimethylbenzene-1-sulfonamide	Benzenoids	198.059	1.32176e-06	1.0523e-07	1.1783e-06	1.22029e-06	1.08458e-06	1.06631e-06	3.12205e-06	8.52588e-08	5.74173e-07	4.54038e-07	5.22472e-06	7.02043e-06	6.29201e-08	1.26737e-06	4.0628e-07	5.48279e-07	4.12423e-07	4.43652e-07	4.78841e-07	4.54121e-07
7-Hydroxy-3-(4-methoxyphenyl)-4-phenylcoumarin	Phenylpropanoids and polyketides	343.097	3.31682e-06	1.7096e-06	1.70806e-06	2.64484e-06	4.75116e-05	5.74889e-05	1.08306e-06	1.45588e-06	1.59008e-06	1.64143e-06	0.000196137	0.00018497	4.93627e-06	2.86719e-06	6.30309e-06	5.11061e-06	4.50089e-06	5.1445e-06	4.47357e-06	3.18846e-06
2-(4-Amino-2-nitroanilino)ethanol	Benzenoids	198.087	0.000484598	0.000351435	0.000453143	0.000466554	0.000726675	0.000724681	1.08035e-05	1.60591e-05	0.00017704	0.000132332	8.99422e-05	7.40056e-05	0.000187185	0.000391893	2.04378e-05	2.65527e-05	2.69527e-05	2.35741e-05	0.00392273	0.00383606
Pro-Val	Organic acids and derivatives	215.139	6.37025e-06	5.20624e-06	1.49265e-05	1.59141e-05	2.32113e-06	2.61166e-06	2.43619e-06	2.31972e-06	2.21059e-06	1.95475e-06	8.03259e-06	7.31495e-06	1.35e-05	8.1127e-06	5.24072e-05	5.2626e-05	1.46839e-06	1.83922e-06	7.95275e-06	8.48534e-06
5-(4-Fluorobenzyl)-1,3,4-thiadiazol-2-amine	Benzenoids	210.05	1.03444e-05	1.0244e-05	3.52412e-06	1.15805e-05	9.28859e-06	9.90321e-06	8.19548e-06	9.67134e-06	9.29875e-06	1.55786e-05	3.75125e-06	3.67417e-06	7.936e-06	1.97219e-05	4.64369e-06	4.17244e-06	1.42755e-05	1.31598e-05	2.72483e-06	2.06399e-06
rac-trans-4-Cotininecarboxylic acid	Organoheterocyclic compounds	221.092	6.26782e-06	6.59293e-06	2.44238e-06	2.90991e-06	1.24582e-05	1.20579e-05	4.41887e-06	5.01865e-06	3.08178e-06	1.4046e-06	4.18028e-06	5.64281e-06	3.82913e-06	3.79932e-06	7.26888e-06	3.60643e-06	6.06154e-07	6.58632e-07	4.70531e-06	7.2577e-06
1,4-Diamino-2-methoxyanthraquinone	Benzenoids	269.091	2.73082e-05	3.18988e-05	0.000115391	9.70089e-05	6.00897e-05	6.32653e-05	1.46892e-06	1.69927e-06	3.39406e-07	3.96621e-07	6.35719e-07	5.62637e-07	6.30911e-06	2.0631e-05	4.21169e-07	6.28217e-07	4.74571e-07	4.75005e-07	7.21985e-07	4.70645e-07
Furopinnarin	Phenylpropanoids and polyketides	285.111	1.84205e-06	2.60586e-06	1.80151e-06	1.88767e-06	1.20626e-06	2.90502e-07	2.80084e-06	2.16235e-06	6.26048e-06	4.2481e-06	7.52786e-07	8.58428e-07	2.05534e-06	8.69128e-08	2.1124e-06	1.3557e-06	8.55932e-07	1.03631e-06	7.89965e-07	6.26905e-07
(2-Amino-4,5,6,7-tetrahydro-1-benzothien-3-yl)(4-methylphenyl)methanone	Organic oxygen compounds	272.11	1.10481e-05	1.52635e-05	6.06822e-05	6.39372e-05	4.38375e-06	3.34498e-06	2.06729e-06	2.07396e-06	2.71847e-06	2.74357e-06	3.3095e-06	2.86693e-06	2.09023e-06	9.62963e-06	8.09696e-07	1.46909e-06	1.93011e-07	1.04835e-06	4.07067e-06	3.10995e-06
Val-Trp	Organic acids and derivatives	304.166	1.56672e-05	1.78132e-05	8.82754e-06	8.97102e-06	1.2111e-05	1.25228e-05	3.3763e-06	4.47605e-06	1.41569e-07	1.77817e-07	6.00893e-06	6.51118e-06	4.65091e-06	1.01983e-05	5.12992e-07	4.80494e-07	1.08203e-06	1.19014e-06	3.74992e-07	5.69996e-07
5'-Amino-4-chloro-[1,1':3',1''-terphenyl]-4',6'-dicarbonitrile	Benzenoids	330.08	9.57558e-06	9.03119e-06	1.96427e-05	2.11156e-05	7.71736e-06	5.21608e-06	1.35925e-05	1.27834e-05	6.23718e-05	6.6009e-05	1.79389e-05	1.56157e-05	2.74883e-07	1.05139e-05	6.18674e-05	6.40868e-05	7.22116e-05	7.3989e-05	1.58322e-05	1.47673e-05
1,3-Dipalmitoyl-sn-glycero-2-phosphoethanolamine	Lipids and lipid-like molecules	690.51	9.63815e-06	4.20688e-06	1.03152e-05	7.69562e-06	1.20054e-05	1.31623e-05	0.000180508	0.000160378	1.72517e-09	1.86612e-09	1.89738e-05	1.68884e-05	0.000106572	8.35714e-05	1.04127e-05	1.15874e-05	6.53319e-07	1.50758e-06	7.81331e-06	2.33763e-05
3-[(1E,3E)-Hepta-1,3-dienyl]pentanedioic acid	Lipids and lipid-like molecules	225.114	2.84781e-06	3.70955e-06	1.13078e-05	6.32186e-06	4.16742e-05	3.94016e-05	7.13421e-06	7.64384e-06	1.70975e-07	2.22206e-07	8.286e-07	1.15134e-06	1.36994e-05	1.37351e-05	8.40832e-07	9.14303e-07	1.08155e-06	1.16523e-06	1.72241e-06	2.92597e-06
1-(3,4-Diethoxybenzyl)-6,7-diethoxyisoquinoline	Organoheterocyclic compounds	396.217	1.11471e-05	6.40295e-06	3.19307e-06	3.35568e-06	5.83558e-06	5.0421e-06	1.70218e-06	1.8901e-06	1.88162e-09	2.39306e-08	2.16232e-09	2.15258e-09	5.21203e-06	5.24237e-06	2.4792e-09	1.31631e-08	1.92525e-09	1.91594e-09	4.92276e-06	5.99196e-06
Fragransin_B2	Lignans, neolignans and related compounds	405.19	2.94662e-06	7.00619e-06	8.56775e-06	5.83814e-06	2.89452e-06	2.68853e-06	1.29246e-06	1.06697e-06	4.24238e-08	1.82456e-09	2.16232e-09	2.15258e-09	3.73439e-05	9.10926e-06	2.29505e-08	1.27059e-07	4.77814e-08	1.91594e-09	1.47473e-09	1.94261e-08
Ruboxistaurin	Phenylpropanoids and polyketides	469.223	1.80795e-06	1.6965e-06	5.87418e-07	5.36959e-07	7.77751e-07	8.70537e-07	3.58249e-06	4.12477e-06	1.88162e-09	1.82456e-09	2.16232e-09	2.15258e-09	5.11803e-06	2.08293e-06	2.4792e-09	3.61905e-08	1.92525e-09	1.91594e-09	1.47473e-09	1.95513e-08
12-Hydroxydodecanoic acid	Organic acids and derivatives	215.166	4.48617e-05	5.07394e-05	1.09195e-05	9.40937e-06	1.19292e-05	1.4775e-05	5.95911e-06	8.64724e-06	2.20451e-06	2.52675e-06	1.18537e-05	7.51472e-06	2.78076e-05	2.493e-05	1.03844e-05	1.09797e-05	4.72949e-06	4.5962e-06	2.02985e-06	7.40034e-06
3-Methyl-4-pentenoic acid	Lipids and lipid-like molecules	113.061	0.000152561	0.000155509	0.000447385	0.000427257	0.00023864	0.000255985	0.000749848	0.000741022	1.2265e-05	1.12008e-05	1.89408e-05	1.59309e-05	0.000409064	0.000380595	4.8134e-06	4.5686e-06	2.21968e-06	2.81696e-06	0.000205575	0.000208706
(1S,2S,3R,4R)-4-Amino-1,2,3-cyclopentanetriol	Organic oxygen compounds	134.081	6.82978e-05	6.62661e-05	7.66846e-05	3.43958e-05	5.0178e-05	5.95428e-05	6.9181e-05	7.0199e-05	1.20874e-05	6.31042e-06	2.38471e-05	2.09738e-05	4.6761e-05	7.15227e-05	1.67897e-05	1.68433e-05	1.16164e-06	1.25013e-06	3.21754e-05	3.24855e-05
5-Amino-1-naphthol	Benzenoids	158.061	8.81524e-05	9.20149e-05	0.000188221	0.000207713	0.000126059	0.000122476	0.000131847	0.000236924	5.78465e-06	7.05321e-06	3.37923e-05	3.75393e-05	0.000202475	0.00016357	5.88028e-05	5.77927e-05	1.93197e-06	1.78292e-06	0.000241087	0.000232958
Ethyl gallate	Benzenoids	197.046	9.18107e-05	7.15755e-05	5.54342e-06	7.44729e-06	7.74535e-05	9.49462e-05	2.05724e-05	2.22263e-05	5.09407e-05	6.45158e-06	1.06449e-05	9.04596e-06	5.32798e-05	4.95127e-06	2.9515e-06	6.25232e-07	1.30382e-05	1.66378e-05	2.11832e-05	1.29024e-05
14-Hydroxymyristic acid	Lipids and lipid-like molecules	243.197	0.000130548	9.22237e-05	5.36439e-06	5.79248e-06	3.54957e-05	4.87779e-05	1.15485e-06	1.86863e-06	4.66534e-07	1.37627e-06	4.05308e-06	2.26686e-06	1.66349e-05	3.87784e-05	2.11314e-06	3.54922e-06	1.64568e-06	2.04261e-06	3.1411e-06	5.68296e-06
6-Benzylaminouracil	Benzenoids	216.078	2.35236e-07	3.02821e-07	4.86568e-07	5.67721e-07	1.25336e-06	9.1602e-07	1.61932e-09	3.66557e-08	9.48895e-07	2.07596e-07	9.78561e-05	9.82599e-05	2.11699e-07	2.14934e-07	6.98886e-07	6.17437e-07	3.41553e-07	1.66105e-07	9.22041e-08	1.66804e-07
8-Acetyl-7-hydroxycoumarin	Phenylpropanoids and polyketides	203.035	0.000143324	0.000167742	6.15066e-05	4.75165e-05	8.27263e-05	0.000158618	0.000109344	9.72985e-05	2.21803e-07	1.28247e-06	6.4356e-06	8.5593e-06	0.000275145	0.000187473	3.96109e-06	4.47551e-06	6.66619e-06	6.77016e-06	1.2971e-05	1.24812e-05
(Z)-6-Octadecenoic acid	Lipids and lipid-like molecules	281.249	0.000268759	0.000122599	1.51673e-05	1.76642e-05	0.000450316	0.0011451	1.59911e-05	3.58778e-05	4.01089e-05	5.93617e-05	0.000115628	5.40128e-05	7.16765e-05	5.86398e-05	8.77262e-05	3.83385e-05	6.83573e-05	7.69522e-05	2.91642e-05	0.000107809
Ala-Pro	Organic acids and derivatives	185.094	3.95247e-06	8.93491e-06	3.0366e-06	1.68783e-06	7.37473e-06	6.85587e-06	2.58757e-05	2.87422e-05	3.99921e-07	7.35485e-07	4.35075e-06	2.41434e-06	1.82457e-05	1.83509e-05	1.62281e-06	1.64856e-06	1.19223e-06	9.24181e-07	9.74585e-07	1.68308e-07
Cyclo(alanylleucyl)	Organic acids and derivatives	185.128	2.08497e-06	4.24981e-06	4.9546e-05	3.07279e-06	2.66552e-06	7.09128e-06	5.44987e-06	4.58411e-06	8.78166e-07	1.45961e-06	3.3123e-06	2.84207e-06	5.76145e-06	4.08821e-06	1.3147e-05	1.21962e-05	1.98129e-06	2.01398e-06	6.30454e-07	2.2862e-06
Trifluoroacetic acid	Organic acids and derivatives	112.986	4.40242e-05	4.67921e-05	3.08652e-05	3.33299e-05	3.67696e-05	3.61608e-05	4.85203e-05	6.0014e-05	4.90385e-05	4.10069e-05	6.48657e-05	5.4089e-05	4.65235e-05	5.08216e-05	5.35752e-05	6.01673e-05	6.14442e-05	5.16666e-05	8.54197e-05	3.93037e-05
1-Cyclopentyl-3-methyl-1H-pyrazol-5-amine	Organoheterocyclic compounds	166.134	1.61274e-05	2.19716e-05	1.46652e-05	7.38102e-06	1.58448e-05	1.60201e-05	1.6616e-05	1.37808e-05	2.98404e-05	2.19383e-05	2.61358e-05	2.65179e-05	1.55136e-05	1.7552e-05	3.25818e-05	2.78591e-05	2.29559e-05	2.38844e-05	2.01567e-05	1.78781e-05
1-(4-Bromo-2-fluorophenyl)cyclopropanecarboxylic acid	Benzenoids	256.962	5.99989e-06	3.07363e-06	2.55584e-06	2.84976e-06	4.42455e-06	4.61377e-06	5.9593e-06	4.05323e-06	3.96344e-06	3.37274e-06	2.99457e-06	5.0274e-06	5.46302e-06	4.35853e-06	4.30699e-06	3.61056e-06	5.91888e-06	6.23052e-06	3.5346e-06	3.45348e-06
Isoleucylvaline	Organic acids and derivatives	231.17	1.62203e-05	1.70978e-05	1.69918e-05	1.67293e-05	4.86007e-06	4.98088e-06	1.32912e-05	1.12968e-05	2.50211e-07	9.23058e-08	1.85696e-07	6.24763e-08	9.35501e-06	1.42991e-05	1.97876e-06	2.02862e-06	1.0996e-06	9.34065e-07	3.06316e-05	4.72687e-05
1,8,9-Anthracenetriol	Benzenoids	449.104	1.66766e-06	1.61709e-06	7.71209e-07	7.34657e-07	1.58424e-06	1.58414e-06	1.07398e-06	1.1996e-06	5.05431e-07	3.61456e-07	1.11767e-06	7.25658e-07	1.45937e-06	1.41803e-06	1.10033e-06	8.59921e-07	4.41123e-07	4.86714e-07	9.50013e-07	7.5017e-07
CROTONIC ACID	Lipids and lipid-like molecules	85.0297	0.000284558	6.00924e-07	0.000660686	0.000630872	6.95558e-05	0.000132891	1.08289e-06	1.83899e-06	0.000227668	0.000481561	0.000199808	7.45074e-07	1.50628e-05	0.000187162	3.40776e-06	1.31571e-06	0.000305272	0.000879945	5.2774e-05	2.42809e-05
L-Tyrosine_methyl_ester	Organic acids and derivatives	196.097	3.20612e-05	3.69271e-05	2.35303e-06	2.95653e-06	0.000100723	7.46478e-05	7.91025e-07	7.25134e-07	1.94338e-06	2.02874e-06	4.91727e-06	4.66528e-06	9.79689e-07	3.79541e-06	3.1395e-06	2.79491e-06	3.11368e-06	3.00562e-06	1.86427e-06	2.61245e-06
Gibberellic_Acid	Lipids and lipid-like molecules	345.134	1.69586e-05	1.18035e-05	2.69163e-05	2.731e-05	2.44449e-06	1.95038e-06	6.89071e-06	6.07441e-06	7.60939e-06	7.69125e-06	2.91676e-06	1.99808e-06	7.07002e-05	3.25809e-05	1.34964e-05	1.42381e-05	5.32516e-06	4.56427e-06	2.90794e-06	3.92677e-06
Benzenesulfonic acid	Benzenoids	156.997	4.1233e-06	1.68215e-06	2.32419e-06	2.0622e-06	4.19694e-06	3.94229e-06	3.87734e-06	3.27733e-06	4.3969e-06	5.43058e-06	6.11754e-06	1.31593e-06	4.16012e-06	4.52763e-06	1.0616e-05	9.0216e-06	5.40981e-06	5.31383e-06	3.06179e-06	3.58453e-06
D-erythro-D-galacto-octitol	Organic oxygen compounds	243.107	7.04923e-06	6.89562e-06	4.74551e-06	4.93634e-06	6.67321e-06	6.37988e-06	5.86391e-06	5.92951e-06	9.29186e-06	9.06016e-06	1.08837e-05	1.06803e-05	6.11849e-06	6.96318e-06	1.27989e-05	1.22709e-05	9.40718e-06	1.00501e-05	7.60608e-06	7.31536e-06
6-Methylchromone-2-carboxylic acid	Organoheterocyclic compounds	203.034	3.8576e-05	4.47271e-05	1.94136e-05	2.46267e-05	3.72349e-05	6.72566e-05	2.93767e-05	2.72473e-05	2.54329e-05	4.15305e-05	1.44174e-05	3.261e-05	5.13788e-05	4.36775e-05	5.31876e-05	5.80127e-05	4.0069e-05	5.34603e-05	3.06362e-05	4.20768e-05
2-Pyridinemethanamine, N-[[4-(1,4,8,11-tetraazacyclotetradec-1-ylmethyl)phenyl]methyl]-	Benzenoids	411.322	6.5098e-07	5.60314e-07	7.51886e-07	1.03734e-06	3.80409e-06	4.5682e-06	3.67732e-07	3.10082e-07	4.82144e-07	5.72376e-07	4.51355e-07	5.23968e-07	1.0269e-06	1.28889e-06	5.98809e-07	6.29161e-07	4.46309e-07	5.27813e-07	3.05209e-07	3.9746e-07
(3R,5S,7R,9S,10S,12S,13R,14S,17R)-17-((2R)-7-hydroxy-6-methylheptan-2-yl)-10,13-dimethylhexadecahydro-1H-cyclopenta[a]phenanthrene-3,7,12-triol	Lipids and lipid-like molecules	459.343	1.88901e-06	1.36829e-06	1.3459e-06	1.77866e-06	4.69151e-07	6.92128e-07	1.15111e-07	5.47969e-08	2.34619e-07	3.00674e-07	8.15259e-08	3.68868e-07	3.05759e-06	2.67272e-06	1.00184e-07	1.54663e-07	3.33309e-08	2.11646e-07	1.62143e-07	2.28443e-07
N-(3-Fluorophenyl)-5-nitro-2-furamide	Benzenoids	251.047	8.24772e-06	7.94996e-06	5.73218e-06	6.01273e-06	7.75409e-06	7.80579e-06	6.45533e-06	7.10003e-06	1.1097e-05	1.0661e-05	1.29113e-05	1.32295e-05	7.26785e-06	8.24336e-06	1.45619e-05	1.48511e-05	1.16072e-05	1.09867e-05	9.19144e-06	8.48465e-06
3-Hydroxy-4-pyridinecarboxylic acid	Organoheterocyclic compounds	138.02	4.38577e-06	5.52108e-06	2.14719e-05	2.40047e-05	4.95206e-06	4.30087e-06	5.80958e-06	3.27487e-06	0.000134652	5.22274e-05	4.59135e-06	5.34575e-06	4.37058e-06	4.52021e-06	5.7882e-06	5.70905e-06	5.28697e-06	8.36418e-06	3.70602e-06	3.56846e-06
(5E,9E)-Farnesylacetone	Lipids and lipid-like molecules	263.237	2.64886e-06	4.04769e-06	6.36361e-06	7.4194e-06	8.67129e-06	1.58495e-06	3.95224e-06	6.68215e-06	1.22949e-05	8.42028e-06	9.33795e-06	1.33542e-05	6.67224e-06	1.17275e-05	1.50869e-05	9.01381e-06	8.18852e-06	8.1744e-06	7.25846e-06	1.07361e-05
3,5-Di-tert-butyl-4-hydroxybenzoic acid	Benzenoids	249.15	1.34316e-05	1.24901e-05	1.81377e-05	2.04966e-05	3.76324e-05	3.43041e-05	2.11071e-05	2.59437e-05	1.37556e-05	1.34989e-05	1.8576e-05	1.85188e-05	2.46254e-05	3.29705e-05	2.10067e-05	1.47791e-05	2.12747e-05	1.27253e-05	1.3357e-05	9.01285e-06
N-Demethylsambutoxin	Lipids and lipid-like molecules	438.264	2.22308e-06	1.42878e-06	2.43649e-05	3.29406e-05	1.97693e-05	3.0359e-05	1.27521e-05	2.56867e-05	1.72517e-09	3.3847e-08	2.09384e-09	2.16216e-09	8.73511e-05	0.000108054	2.17775e-08	2.7035e-09	2.65268e-09	2.6127e-09	1.5899e-09	4.99776e-08
Octamethylcyclotetrasiloxane	Organic acids and derivatives	297.082	1.26708e-05	9.59998e-06	8.56993e-06	1.25675e-05	1.61707e-05	1.25791e-05	1.16614e-05	1.22842e-05	1.94049e-05	2.20226e-05	2.02694e-05	1.971e-05	1.04069e-05	1.01324e-05	2.28071e-05	2.53887e-05	1.90155e-05	1.43336e-05	1.56392e-05	1.14241e-05
Stemphol	Benzenoids	235.171	2.05214e-06	1.89803e-06	1.3696e-06	1.24341e-06	2.18049e-06	1.82261e-06	1.67985e-06	1.36995e-06	1.9804e-06	2.20122e-06	2.38062e-06	2.3818e-06	1.75031e-06	1.98366e-06	3.18012e-06	3.20195e-06	2.85155e-06	2.88196e-06	1.79674e-06	1.82824e-06
N-(3-Phenylpropyl)thiourea	Benzenoids	195.095	1.59365e-05	1.5657e-05	9.91809e-06	1.05377e-05	1.50802e-05	1.43479e-05	1.28598e-05	1.42519e-05	2.06912e-05	2.1243e-05	2.30831e-05	2.46158e-05	1.37773e-05	1.44603e-05	2.7579e-05	2.84765e-05	2.15804e-05	2.33504e-05	1.57643e-05	1.76532e-05
Umbelliprenin	Lipids and lipid-like molecules	367.227	4.17683e-06	1.32349e-05	2.62052e-06	2.65849e-06	3.95671e-06	6.33728e-06	2.42807e-06	2.81122e-06	4.30419e-07	4.66814e-07	4.25348e-07	4.59964e-07	4.61165e-06	1.62349e-05	4.92234e-07	4.43987e-07	3.97282e-07	3.49773e-07	3.61291e-07	2.39844e-07
Pennogenin-3-O-tetraglycoside	Lipids and lipid-like molecules	1029.53	1.32929e-05	1.31163e-05	2.55202e-05	2.52221e-05	5.38042e-06	9.08837e-06	3.32177e-05	3.26668e-05	1.72517e-09	1.86612e-09	2.09384e-09	2.16216e-09	4.74615e-05	3.5168e-05	2.71421e-09	2.7035e-09	2.65268e-09	1.75403e-07	1.11971e-07	1.7267e-09
4,4,7a-Trimethyl-3a,5,6,7-tetrahydro-3H-indene-1-carboxylic acid	Organic acids and derivatives	207.14	3.05397e-06	2.97246e-06	2.38909e-06	2.32991e-06	4.33552e-06	4.55656e-06	2.34583e-06	2.3844e-06	3.87139e-06	3.85445e-06	4.40286e-06	4.28057e-06	2.8074e-06	3.56358e-06	5.47901e-06	4.5815e-06	5.12719e-06	4.25176e-06	2.92477e-06	2.75872e-06
(E)-5-Hydroxyundec-2-enoic acid	Lipids and lipid-like molecules	199.135	5.14454e-06	2.6865e-06	3.50645e-06	3.3132e-06	1.58398e-06	5.83051e-06	2.35769e-06	2.87646e-06	1.63478e-06	1.62995e-06	2.01049e-06	2.12988e-06	3.42173e-06	6.23353e-06	2.64809e-06	2.51288e-06	2.38943e-06	2.40743e-06	2.99737e-06	1.68474e-06
4-Quinazolinamine, 2-(hexahydro-4-methyl-1H-1,4-diazepin-1-yl)-6,7-dimethoxy-N-[1-(phenylmethyl)-4-piperidinyl]-	Organoheterocyclic compounds	491.312	1.11132e-05	1.10968e-05	9.54085e-06	9.42663e-06	8.41359e-06	1.05357e-05	7.04826e-07	8.15757e-07	6.4988e-07	6.67997e-07	4.87856e-07	5.35325e-07	4.96816e-06	7.5564e-06	8.85016e-07	6.43005e-07	6.97251e-07	6.06753e-07	5.43793e-07	5.29365e-07
[2,2-bis(2-methylpropoxy)ethyl]benzene	Benzenoids	251.201	2.20034e-05	2.0146e-05	9.52124e-07	8.57963e-07	1.45569e-05	1.51332e-05	1.10578e-06	8.66849e-07	2.02917e-05	2.31083e-05	5.57296e-06	5.71821e-06	1.99189e-06	1.43983e-06	1.10109e-05	7.60823e-06	2.1852e-05	5.71657e-06	2.19312e-05	2.27196e-05
3-(2-Ethylhexoxy)propan-1-amine	Organic oxygen compounds	188.201	1.3412e-06	1.08044e-06	1.57601e-06	1.86179e-05	3.03908e-07	8.66082e-07	6.31624e-07	1.38837e-06	1.97048e-06	1.37358e-06	7.1205e-06	1.50957e-06	6.13965e-07	7.68133e-07	9.61431e-07	3.4019e-06	9.48016e-07	5.45276e-07	7.40678e-07	1.74079e-06
Senecionine	Phenylpropanoids and polyketides	336.18	9.70491e-06	9.89094e-06	5.58521e-06	5.24824e-06	1.01741e-05	1.02341e-05	7.20785e-06	6.96753e-06	1.39928e-08	1.82456e-09	4.23492e-08	3.09565e-08	8.47195e-06	6.97764e-06	7.96521e-08	1.29185e-07	5.89604e-08	2.23347e-07	8.18625e-08	4.29439e-07
Cyclo(prolyltyrosyl)	Organic acids and derivatives	261.123	1.70944e-06	2.30322e-06	5.41385e-05	3.92566e-06	1.76273e-06	9.79272e-06	7.58985e-07	9.95662e-07	8.4307e-07	8.24241e-07	8.765e-07	9.20808e-07	3.27791e-06	1.6581e-06	1.08148e-06	9.60586e-07	8.68801e-07	7.47716e-07	3.74082e-06	2.74246e-06
Bisindolylmaleimide XI	Organoheterocyclic compounds	453.229	1.11875e-06	1.14746e-06	2.80031e-07	2.40954e-07	4.51606e-07	6.14909e-07	4.03847e-06	3.91453e-06	1.88162e-09	1.82456e-09	1.61609e-08	2.15258e-09	8.09583e-07	9.99244e-07	7.27726e-06	3.70083e-06	1.92525e-09	1.91594e-09	1.62307e-08	1.13991e-07
N-(2-Hydroxy-3-methylbutanoyl)leucine	Organic acids and derivatives	230.14	5.3841e-05	5.10689e-05	5.00076e-05	5.19988e-05	4.28332e-05	4.56604e-05	4.89447e-05	5.10602e-05	7.74186e-08	8.08905e-08	6.67929e-08	8.47988e-08	7.12992e-05	4.44078e-05	1.19562e-06	1.80273e-06	1.07935e-07	8.24301e-08	1.46459e-06	2.91217e-06
Protopine	Alkaloids and derivatives	354.133	4.30127e-06	4.81685e-06	3.08359e-06	2.98847e-06	2.98671e-06	3.5216e-06	1.21276e-06	1.40066e-06	1.88162e-09	1.82456e-09	1.58422e-08	2.15258e-09	3.72403e-06	4.24715e-06	2.4792e-09	1.42782e-08	1.92525e-09	1.91594e-09	1.47473e-09	1.48235e-09
3-[(3-Carboxypropanoyl)amino]-4-methylbenzoic acid	Benzenoids	252.087	4.35448e-06	4.58182e-06	5.4148e-06	5.45053e-06	3.18977e-06	1.5037e-06	2.0555e-05	2.14289e-05	1.19175e-06	9.37669e-08	1.27948e-07	9.55157e-07	3.22001e-06	5.80542e-06	5.71294e-07	6.65001e-07	8.85189e-07	9.07045e-07	8.28103e-06	6.81444e-06
5-(4-Methylpiperazin-1-yl)-5-oxopentanoic acid	Lipids and lipid-like molecules	215.139	5.80452e-07	6.13279e-07	4.76893e-07	3.77417e-07	6.40915e-06	5.32757e-06	1.12579e-06	8.68498e-08	6.48132e-07	5.60714e-07	9.82569e-06	9.16565e-06	1.1267e-06	1.01035e-06	1.82009e-06	1.46197e-06	9.95518e-07	8.72623e-07	5.49819e-07	6.47679e-07
2-(1-Methyl-1H-pyrazol-4-yl)-1H-benzimidazole	Organoheterocyclic compounds	197.083	2.29926e-06	2.25692e-06	1.81205e-06	2.19663e-06	1.79123e-06	1.78533e-06	2.03823e-06	1.94538e-06	4.99852e-07	5.4044e-07	3.87524e-07	4.13638e-07	4.34464e-06	3.24314e-06	5.51569e-07	4.9662e-07	6.24681e-07	5.12632e-07	1.37911e-07	2.87625e-07
6-[3-[(3,4-dimethoxyphenyl)methyl]-4-methoxy-2-(methoxymethyl)butyl]-4-methoxy-1,3-benzodioxole	Lignans, neolignans and related compounds	455.205	4.44689e-07	3.59843e-07	2.08821e-07	2.23305e-07	1.5396e-07	1.61163e-07	2.88906e-07	2.43164e-07	1.88162e-09	1.82456e-09	2.16232e-09	2.15258e-09	5.75705e-07	2.51119e-07	2.4792e-09	2.42683e-09	3.40017e-08	6.09557e-08	1.47473e-09	1.48235e-09
4-(4-Phenyl-5-sulfanyl-4H-1,2,4-triazol-3-yl)phenol	Organoheterocyclic compounds	268.056	1.12202e-07	2.9346e-06	1.58835e-06	8.80173e-08	1.21752e-07	1.79947e-07	1.03402e-07	1.36795e-07	1.61975e-07	2.16188e-07	2.57709e-07	2.1124e-07	1.53666e-07	2.1759e-07	1.74825e-07	2.02879e-07	2.50325e-07	3.17329e-07	2.2885e-05	2.64713e-05
L-cis-Cyclo(aspartylphenylalanyl)	Organic acids and derivatives	263.103	5.36057e-05	4.29341e-05	1.00128e-06	3.51051e-07	5.81174e-07	7.02083e-07	8.60874e-07	1.05851e-06	2.94355e-07	2.41861e-07	1.98315e-07	2.138e-07	6.58614e-07	2.02923e-07	2.15711e-07	1.59205e-07	2.6647e-07	2.70346e-07	1.29976e-07	1.35899e-07
7H-Pyrrolo[3,2-f]quinazoline-1,3-diamine	Organoheterocyclic compounds	198.078	1.11729e-05	1.3427e-05	1.76191e-05	1.56612e-05	2.14409e-05	2.48698e-05	9.53752e-06	1.07477e-05	6.31961e-07	7.05611e-07	5.97513e-07	5.84829e-07	2.23713e-05	1.98427e-05	7.62864e-07	7.23319e-07	8.84894e-07	8.13562e-07	6.21354e-07	5.6916e-07
1-(2-Methyl-4-nitrophenyl)pyrrolidine	Organoheterocyclic compounds	207.113	3.14949e-06	1.62464e-06	8.18918e-06	5.15191e-06	1.46319e-06	3.45373e-06	2.7412e-06	1.80009e-06	4.07438e-06	3.75411e-06	2.42946e-06	2.82289e-06	2.74404e-06	3.35201e-06	5.93743e-06	6.36597e-06	1.44509e-05	1.60163e-05	3.8666e-06	4.07205e-06
6-(3,5-Dimethyl-1H-pyrazol-1-yl)-3(2H)-pyridazinone	Organoheterocyclic compounds	189.078	9.74246e-06	1.05038e-05	1.26157e-05	9.17179e-06	1.19456e-05	1.28174e-05	5.99788e-05	6.41436e-05	7.53521e-07	9.33662e-07	6.77554e-05	6.12399e-05	1.58359e-05	1.09893e-05	1.09918e-05	8.93882e-06	1.10136e-06	1.02976e-06	4.48068e-06	9.3808e-06
Olaparib	Organoheterocyclic compounds	433.169	1.03706e-06	4.32436e-07	5.02494e-07	5.76319e-07	6.02569e-07	8.65348e-07	4.92066e-07	4.85513e-07	1.72517e-09	1.14931e-08	1.49441e-08	1.18201e-08	4.84742e-07	1.0621e-06	1.12462e-07	1.36417e-07	2.65268e-09	2.6127e-09	1.5899e-09	1.7267e-09
2H-Pyrido[3,2-b]-1,4-oxazin-3(4H)-one, 6-[[5-fluoro-2-[(3,4,5-trimethoxyphenyl)amino]-4-pyrimidinyl]amino]-2,2-dimethyl-	Benzenoids	471.18	6.49272e-07	1.1437e-06	1.80581e-06	2.19142e-06	1.65423e-06	1.85805e-06	3.5926e-06	3.4347e-06	1.88162e-09	1.05051e-08	2.16232e-09	2.15258e-09	1.9876e-06	3.24408e-06	2.4792e-09	2.42683e-09	1.92525e-09	1.91594e-09	1.47473e-09	1.48235e-09
2-Amino-5-phenylpentanoic acid	Benzenoids	194.118	2.01108e-06	2.13394e-06	6.50975e-05	6.52698e-05	4.82485e-06	4.76262e-06	3.55248e-06	2.01788e-06	0.000144398	8.95127e-05	2.47405e-06	2.79075e-06	9.12528e-08	7.8918e-06	1.9762e-06	1.96098e-06	1.93026e-06	1.85586e-06	1.60393e-06	1.76152e-06
3-{2-[2-(2-Cyanoethoxy)ethoxy]ethoxy}propanenitrile	Organic nitrogen compounds	213.124	4.94928e-06	5.69295e-06	8.25045e-06	7.94354e-06	2.42364e-06	3.2238e-06	2.92418e-06	2.38886e-06	3.1239e-06	3.77721e-06	3.48478e-06	3.63195e-06	3.66283e-06	3.80073e-06	1.57476e-05	4.10598e-06	2.63086e-06	2.52692e-06	1.66389e-05	1.62268e-05
4-Methoxy-6-nitro-1,3-benzothiazol-2-amine	Organoheterocyclic compounds	226.029	4.90825e-06	4.38727e-06	2.80152e-06	2.77624e-06	4.6387e-06	4.43675e-06	3.00146e-06	2.91236e-06	6.11469e-06	6.46968e-06	2.68659e-08	6.49081e-08	3.76049e-06	4.80622e-06	1.6482e-07	1.05754e-07	8.10285e-06	8.26825e-06	5.00455e-06	4.87473e-06
Ethanol, 2-[[3-(2,3-dichlorophenoxy)propyl]amino]-	Benzenoids	264.055	4.5744e-05	4.32762e-05	4.208e-05	4.04178e-05	4.89185e-05	4.49224e-05	4.27217e-05	4.33823e-05	8.22972e-05	7.92314e-05	1.14481e-06	1.14947e-06	3.91339e-05	5.12175e-05	3.16339e-07	7.18151e-07	0.000171947	9.19079e-05	5.49536e-05	4.97461e-05
3-[5-(2-Methylpropyl)-3,6-dioxopiperazin-2-yl]propanoic acid	Organic acids and derivatives	243.134	9.7491e-06	1.09306e-05	5.78596e-06	6.28428e-06	1.05963e-05	1.28266e-05	7.05186e-06	7.34496e-06	1.45681e-06	1.12742e-06	2.26665e-06	2.28324e-06	1.08044e-05	1.08687e-05	1.80555e-06	2.20059e-06	1.05753e-06	9.45929e-07	2.10412e-05	1.97454e-05
4-Pyridinylacetic acid	Organoheterocyclic compounds	138.055	1.74422e-06	2.03366e-06	1.55038e-06	1.48672e-06	1.95585e-06	1.88895e-06	1.91335e-06	1.76319e-06	2.92674e-06	2.74948e-06	3.03937e-06	2.5547e-06	1.69605e-06	1.69989e-06	2.7226e-06	3.15238e-06	1.46523e-06	2.51358e-06	3.79395e-06	2.08794e-06
2-Mercaptoethanesulfonic acid solution	Organic acids and derivatives	141.02	7.4631e-06	5.26032e-06	3.81926e-06	3.67015e-06	6.61521e-06	6.0714e-06	6.01933e-06	5.87202e-06	7.33998e-06	6.63517e-06	6.88308e-06	6.59314e-06	5.25648e-06	2.67833e-07	1.04391e-05	8.7423e-06	9.56315e-06	3.49374e-07	5.56948e-06	5.81394e-06
3,4-Dihydro-2,2,5,7,8-pentamethyl-2H-1-benzopyran-6-ol	Organoheterocyclic compounds	221.154	3.06793e-06	2.79232e-06	2.02643e-06	1.98998e-06	2.99542e-06	3.1095e-06	2.44765e-06	2.52002e-06	4.17038e-06	4.06158e-06	4.04479e-06	4.01674e-06	2.34987e-06	3.04229e-06	4.87416e-06	4.96231e-06	4.24917e-06	3.89715e-06	3.05025e-06	2.87083e-06
2-Hydroxymyristic_Acid	Lipids and lipid-like molecules	243.197	0.000160058	0.000112126	4.90921e-06	6.07652e-06	4.20958e-05	5.40285e-05	1.9729e-06	2.40945e-06	1.32281e-06	1.56394e-06	4.1095e-06	2.3545e-06	1.63267e-05	4.06002e-05	1.87044e-06	1.8746e-06	1.55086e-06	1.65147e-06	2.16279e-06	5.43036e-06
HEPES	Organoheterocyclic compounds	239.107	1.41289e-05	8.23236e-06	1.03235e-05	1.15959e-05	1.06502e-05	7.1517e-06	3.17982e-06	5.69763e-06	4.93454e-06	4.9729e-06	6.04034e-06	5.81382e-06	1.02971e-05	7.25181e-06	6.89136e-06	6.75653e-06	4.69069e-06	5.21525e-06	3.88693e-06	3.87141e-06
Tributyrin (C4:0)	Lipids and lipid-like molecules	320.207	1.50511e-05	1.45332e-05	5.09424e-07	5.62294e-07	3.92277e-05	3.85897e-05	6.10995e-07	4.8406e-07	3.16554e-07	3.87731e-07	5.30775e-07	3.95782e-07	5.60483e-07	5.94916e-07	3.92227e-07	3.4231e-08	3.89218e-07	3.93143e-08	1.25314e-06	8.48039e-07
Pesticide3_Carbofuran_C12H15NO3_Furadan	Organoheterocyclic compounds	244.095	2.81643e-06	2.06271e-06	1.7619e-06	1.50569e-06	1.78489e-06	1.77949e-06	1.18985e-05	1.36758e-05	1.64216e-06	4.25665e-07	1.88759e-06	2.58741e-06	2.87453e-06	3.1342e-06	2.92101e-07	2.39046e-07	4.72602e-07	1.79769e-07	2.25985e-05	1.98499e-05
Daidzein	Phenylpropanoids and polyketides	255.071	9.62277e-06	8.00203e-06	6.21812e-06	2.61475e-05	7.53293e-06	1.07256e-05	4.46027e-06	5.20273e-06	1.39419e-06	9.45653e-07	3.62781e-06	2.23547e-06	7.36521e-06	7.73893e-06	3.42243e-07	2.40889e-06	5.0864e-07	4.81023e-07	7.06103e-06	5.29048e-06
Kainic acid	Organic acids and derivatives	214.108	1.81072e-05	1.87065e-05	2.44488e-05	2.31054e-05	1.18399e-05	1.13905e-05	8.33764e-05	7.86314e-05	4.76525e-06	5.71679e-06	2.24587e-06	6.45612e-06	2.04315e-05	1.8928e-05	6.17129e-06	5.95803e-06	9.0142e-06	9.34373e-06	5.59405e-06	5.8671e-06
(1S,3R,4S,5R)-3,5-bis({[(2E)-3-(3,4-dihydroxyphenyl)prop-2-enoyl]oxy})-1,4-dihydroxycyclohexane-1-carboxylic acid	Organic acids and derivatives	515.175	5.80889e-07	3.55359e-07	1.65069e-06	2.04853e-06	1.54324e-07	1.94781e-09	6.06518e-06	6.9408e-06	1.96141e-06	2.5784e-06	3.27249e-06	3.91097e-06	1.95006e-09	2.08051e-09	1.10681e-05	1.29101e-05	1.58697e-06	8.33368e-06	1.27489e-06	5.30896e-06
Lys-Val	Organic acids and derivatives	244.167	7.7749e-06	8.05836e-06	7.60112e-06	6.78419e-06	4.37763e-06	2.97589e-06	3.22815e-06	6.17225e-06	2.4723e-06	9.44531e-06	4.08079e-06	4.15108e-06	6.98352e-06	4.96242e-06	5.47115e-06	5.54967e-06	5.72276e-06	6.04001e-06	6.04972e-06	6.98904e-06
2-Hydroxy-2',3'-dichlorobiphenyl	Benzenoids	236.988	3.74219e-06	4.25476e-06	2.12653e-06	3.19069e-06	3.599e-06	3.53189e-06	7.80413e-06	6.79736e-06	3.08443e-06	2.88098e-06	3.31575e-06	2.46146e-07	3.53644e-06	3.82241e-06	4.94394e-07	4.02987e-07	5.48132e-06	4.76353e-06	2.05666e-06	2.02007e-06
(2S)-4-Amino-2-hydroxybutanoic acid	Organic acids and derivatives	118.051	8.70117e-07	1.21922e-06	1.64777e-06	2.05922e-06	9.62649e-07	1.6829e-06	1.15964e-06	7.85924e-07	1.97435e-05	2.12053e-05	6.2572e-07	1.20118e-06	1.19629e-06	9.02713e-07	9.79607e-07	1.2517e-06	3.17916e-05	3.12909e-05	8.76794e-07	6.55623e-07
Gly-Ile	Organic acids and derivatives	187.109	5.92845e-06	5.15814e-06	1.93135e-06	1.8104e-06	1.44648e-06	1.63121e-06	1.46814e-06	1.14926e-06	2.96845e-07	2.85016e-07	4.77671e-07	2.84866e-07	1.64171e-06	1.97619e-06	5.49051e-07	5.62146e-07	4.06964e-07	2.38357e-07	5.47524e-06	8.26891e-06
Val-Lys	Organic acids and derivatives	246.181	3.29002e-05	2.26179e-05	2.75716e-05	2.67405e-05	5.3714e-06	9.8749e-06	5.06259e-05	5.31977e-05	1.31088e-05	4.67942e-05	3.13867e-05	2.13773e-05	2.20984e-05	2.34025e-05	3.56884e-05	6.3358e-05	7.83342e-05	7.17169e-05	3.49325e-05	2.84822e-05
2-Amino-4-methoxybutanoic acid	Organic acids and derivatives	134.081	3.02856e-05	2.76297e-05	3.07649e-05	3.363e-05	1.12373e-05	1.38614e-05	4.78858e-05	4.964e-05	1.48148e-05	1.46058e-05	1.18785e-06	1.44865e-06	5.06861e-05	2.74023e-05	1.26366e-05	1.2787e-05	2.47465e-06	2.76767e-06	5.62741e-05	2.94046e-05
1,4-Piperazinediethanesulfonic acid	Organoheterocyclic compounds	303.069	3.56188e-06	5.13658e-06	8.0996e-06	8.78539e-06	2.64223e-06	7.53999e-07	6.58013e-06	5.94714e-06	1.4591e-07	1.90462e-07	2.42527e-06	2.20571e-06	1.31737e-05	5.71396e-06	1.64606e-05	2.05959e-05	5.75927e-07	1.16332e-06	1.76057e-06	9.69139e-07
1-Amino-1-cyclobutanecarboxylic acid	Organic acids and derivatives	114.056	2.35189e-05	1.1329e-05	3.07406e-05	3.56405e-05	5.31415e-06	8.32496e-06	7.14649e-06	4.33622e-06	1.60083e-05	1.29701e-05	2.57774e-06	3.0571e-06	6.99781e-05	1.25508e-05	4.79115e-06	4.11933e-06	1.17909e-05	1.29408e-05	2.56e-05	2.21614e-05
His-His	Organic acids and derivatives	291.121	5.29748e-06	3.58721e-06	1.69207e-05	1.87831e-05	2.53792e-06	2.33347e-06	4.07257e-06	6.46536e-07	9.70501e-06	3.14843e-05	2.41507e-05	2.71129e-07	2.85095e-06	1.09586e-06	4.85315e-06	2.93718e-06	6.86074e-06	6.68001e-06	1.06337e-06	1.33286e-06
Swainsonine	Organoheterocyclic compounds	174.112	3.00265e-06	3.00979e-06	5.29364e-06	6.08093e-06	3.09483e-06	3.5436e-06	2.5777e-06	2.66227e-06	1.41412e-06	2.48426e-07	1.21093e-06	1.25489e-06	3.31735e-06	4.52244e-06	1.18847e-06	1.28684e-06	7.54161e-07	7.85547e-07	1.76834e-06	1.30009e-06
4-Chloro-2-methyl-5-(4-morpholinyl)-3(2H)-pyridazinone	Organic nitrogen compounds	230.07	5.06819e-06	4.63727e-06	3.91215e-06	3.91421e-06	4.33989e-06	4.56018e-06	1.79842e-06	1.95281e-06	5.2418e-06	5.68177e-06	1.51445e-06	1.96464e-06	2.8952e-06	3.66563e-06	5.16192e-07	3.73692e-07	6.1641e-06	6.18615e-06	4.73845e-06	4.95528e-06
Heptane-1-thiol	unclassified	133.105	0.000275094	0.000271573	0.000306665	0.000315102	0.000246603	0.000255468	0.000229034	0.000229991	0.00030806	0.000313055	5.9633e-05	7.33966e-05	0.000217956	0.00024185	3.0114e-05	3.6365e-05	0.000312027	0.000315963	0.000213376	0.000177561
4-Phenyl-2-naphthol	Benzenoids	221.096	9.37674e-06	1.08624e-05	2.16343e-06	2.99545e-06	7.10913e-06	8.86066e-06	5.91351e-07	8.81428e-07	1.34775e-06	1.56257e-06	1.08789e-06	9.28124e-07	6.44386e-06	6.14194e-06	1.84592e-06	1.78024e-06	1.44181e-06	1.47143e-06	9.73364e-07	9.02402e-08
Tenuazonic acid	Organoheterocyclic compounds	196.099	4.92949e-06	4.71556e-06	2.1309e-06	2.02516e-06	1.36462e-06	1.24535e-06	2.439e-06	2.26526e-06	2.02432e-07	3.91636e-07	5.19942e-07	4.53954e-07	3.74018e-07	3.07781e-07	6.82093e-06	6.56792e-06	1.13552e-05	1.16522e-05	2.43106e-07	4.61972e-07
N-Desmethylzolmitriptan	Organoheterocyclic compounds	274.155	1.26161e-05	1.14257e-05	8.40583e-06	8.42902e-06	1.7533e-05	1.7195e-05	1.16648e-05	1.2694e-05	1.29342e-05	1.11955e-05	4.2771e-06	3.7363e-06	1.52921e-05	1.63356e-05	1.54696e-05	1.79739e-05	1.38284e-05	1.93878e-05	1.58257e-05	8.45242e-06
1-Fluoroanthra-9,10-quinone	Benzenoids	227.051	3.24096e-06	3.21359e-06	1.00058e-05	1.04242e-05	8.35106e-07	1.14555e-06	1.72139e-05	1.71675e-05	1.25565e-06	1.57008e-06	1.51929e-06	1.68761e-06	1.04e-05	6.87303e-06	1.5197e-06	1.88455e-06	2.40022e-06	2.29535e-06	1.20822e-06	1.21763e-06
N-[1,1'-Biphenyl]-4-yl-2,2,2-trifluoroacetamide	Benzenoids	266.079	2.15321e-07	2.94419e-07	6.69833e-07	4.00387e-07	1.22744e-07	1.31161e-07	1.60699e-07	2.22442e-07	4.97637e-07	4.03988e-07	7.4725e-07	1.78425e-06	9.84854e-08	1.99692e-07	3.91983e-07	3.9516e-07	5.60484e-07	4.79996e-07	3.34756e-07	3.32542e-07
Leflunomide	Benzenoids	271.068	6.98804e-06	7.31864e-06	1.8393e-05	1.47547e-05	9.73197e-06	1.05769e-05	2.92561e-06	3.08778e-06	1.12802e-06	9.55451e-08	8.94066e-07	1.24259e-06	3.64029e-06	5.55949e-06	9.22088e-06	6.59904e-06	9.64761e-07	2.11984e-06	1.366e-06	1.40092e-06
Ala-Ile	Organic acids and derivatives	201.125	2.18266e-05	1.77133e-05	5.33418e-06	9.74641e-06	1.31497e-05	1.62027e-05	1.49871e-06	2.67077e-05	1.95516e-07	2.04269e-07	3.95204e-06	5.52456e-06	1.08676e-05	1.05755e-05	7.4063e-07	4.28586e-07	4.90869e-07	4.52892e-07	1.24227e-06	2.05734e-06
3,5,7-Trihydroxy-4',6-dimethoxyflavanone	Phenylpropanoids and polyketides	333.096	9.14583e-06	7.32871e-06	1.74073e-05	1.85219e-05	5.67283e-06	2.7489e-06	5.15021e-06	4.96239e-06	5.1794e-05	1.91144e-05	5.87513e-05	6.06159e-05	1.18699e-09	3.69241e-06	4.25941e-05	4.82217e-05	4.22217e-06	3.00074e-05	2.50554e-05	1.52145e-05
L-Lysopine	Organic acids and derivatives	219.134	8.9382e-06	3.24311e-06	6.07276e-05	7.19902e-05	1.60327e-06	1.0665e-06	3.80264e-05	4.80339e-05	1.56916e-06	1.24748e-06	1.60956e-06	1.97576e-06	7.05727e-07	1.65525e-05	9.42879e-06	1.49138e-05	1.04375e-06	1.06424e-06	2.15762e-06	1.66264e-06
Coumatetralyl	Phenylpropanoids and polyketides	293.117	1.81809e-05	1.78071e-05	3.49e-05	3.52082e-05	1.09723e-05	9.56881e-06	1.58764e-06	1.7452e-06	7.78289e-07	4.01557e-07	8.78544e-07	2.28598e-07	2.71909e-06	1.04188e-05	1.07214e-06	1.3755e-06	4.99357e-07	4.37222e-07	1.15414e-06	1.3674e-06
7H-Benzo[de]anthracen-7-one	Benzenoids	231.08	1.77107e-05	1.47379e-05	9.98837e-06	1.07619e-05	4.65914e-05	3.76575e-05	7.07691e-06	6.66605e-06	2.18313e-06	2.53703e-06	3.40248e-06	3.7059e-06	2.50882e-06	1.65566e-07	1.57165e-05	1.66601e-05	2.07524e-06	1.73994e-06	7.15931e-06	6.56306e-06
3-Amino-1-(2-chlorophenyl)-1H-benzo[f]chromene-2-carbonitrile	Phenylpropanoids and polyketides	333.079	6.35325e-07	4.43699e-07	1.933e-05	3.16142e-05	1.37576e-06	2.17195e-07	6.06451e-06	8.55043e-06	0.000121445	0.000154746	8.65219e-06	7.8462e-06	1.38573e-07	1.72339e-06	0.000458273	0.00360789	8.84512e-05	9.79253e-05	0.000105172	1.41865e-05
3-Furancarboxylic acid, tetrahydro-4-methylene-5-oxo-2-propyl-, (2R,3S)-rel-	Organoheterocyclic compounds	183.067	1.46356e-05	1.66067e-05	5.93879e-05	5.90669e-05	1.5064e-05	1.5908e-05	2.20538e-05	2.38231e-05	5.00295e-06	3.28577e-06	7.24397e-07	9.62755e-07	8.80663e-06	1.43766e-05	6.1331e-07	7.93496e-07	1.50707e-06	1.23663e-06	2.47689e-05	3.01026e-05
2-(HYDROXYMETHYL)BUTANOIC ACID	Lipids and lipid-like molecules	117.056	9.57637e-06	9.29068e-06	6.87544e-06	6.79336e-06	1.49567e-05	1.63366e-05	1.90555e-06	1.76846e-06	1.19275e-06	9.03782e-07	1.38706e-06	1.29894e-06	5.41621e-06	7.36599e-06	8.75581e-05	7.0703e-05	4.33469e-07	5.1891e-07	2.1276e-06	2.88122e-06
[(2-Methoxybenzoyl)amino]acetic acid	Benzenoids	208.062	2.94668e-06	6.44122e-06	1.15877e-05	1.20928e-05	3.04266e-05	3.96156e-05	3.94831e-06	5.17332e-06	2.9598e-06	2.4197e-06	3.08948e-07	3.21843e-07	1.65908e-05	1.6825e-05	2.31052e-05	5.64239e-07	3.01631e-07	3.58354e-07	1.69257e-06	1.42912e-06
2-Amino-3-[4-(carboxymethyl)phenyl]propanoic acid	Organic acids and derivatives	222.078	0.000650071	0.000531483	1.14588e-05	1.15011e-05	1.1612e-05	1.18707e-05	4.58218e-05	5.42936e-05	7.27706e-07	1.76507e-06	1.07111e-06	7.92888e-07	2.02389e-05	1.93091e-05	7.32715e-06	7.72248e-06	2.42009e-06	1.81357e-06	4.1526e-05	6.71695e-05
2,3-Dihydroxy-3-methylbutyric acid	Lipids and lipid-like molecules	133.051	0.000220969	0.000219122	0.000232451	0.00022866	0.000377419	0.000340893	3.45408e-05	3.02859e-05	8.08814e-06	6.72261e-06	7.90092e-05	7.28478e-05	9.00772e-05	9.49009e-05	0.00172878	0.00126926	4.11954e-06	4.30851e-06	0.000101404	0.000108731
10-(Acetyloxy)-12-hydroxy-4a-methoxy-4,6,11-trimethyl-1-oxo-4,4a,6,6a,7,7a,9a,10,11,12,12a,12b,12c,12d-tetradecahydro-1H,3H-3,6-ethano-as-indaceno[1,2-d]pyrano[4,3-b]pyran-8-carboxylic acid	Lipids and lipid-like molecules	503.23	1.40874e-05	1.39322e-05	6.61898e-06	6.8966e-06	9.04592e-06	8.97492e-06	1.39436e-05	1.63559e-05	1.72517e-09	1.86612e-09	2.09384e-09	2.16216e-09	1.51839e-05	1.09036e-05	2.71421e-09	1.12382e-07	2.65268e-09	2.6127e-09	2.69318e-07	4.20029e-07
N-[(Ethoxycarbonyl)methyl)-p-menthane-3-carboxamide	Organic acids and derivatives	270.206	7.62226e-06	8.64603e-06	7.46976e-06	7.71333e-06	8.39403e-06	7.60109e-06	1.65456e-06	2.04677e-06	4.86729e-08	1.16553e-07	6.3356e-05	5.90452e-05	6.37289e-06	4.42435e-06	1.31429e-07	1.5625e-07	8.93154e-08	7.89189e-08	2.77607e-06	2.74094e-06
7-Methyladenine	Organoheterocyclic compounds	150.077	0.000125107	0.000133725	0.000126382	0.000128231	9.87952e-05	8.49445e-05	0.000116573	6.726e-05	0.000251789	8.73284e-05	3.30769e-05	4.35367e-05	6.33261e-05	6.50361e-05	2.56589e-05	3.14401e-05	3.57651e-05	2.50134e-05	3.30353e-05	2.64703e-05
2-Propenamide, 3-(4-chlorophenyl)-N-(3-methoxyphenyl)-	Phenylpropanoids and polyketides	286.063	4.49326e-05	3.91723e-05	2.50837e-05	3.24324e-05	4.2936e-05	4.43099e-05	6.00871e-06	2.92111e-05	1.87299e-06	1.2933e-05	3.76091e-05	3.18045e-05	4.17245e-05	3.56146e-05	6.73577e-05	6.84218e-05	6.65518e-05	5.56643e-05	3.75214e-05	5.54529e-05
4-(Piperazin-1-yl)benzene-1-sulfonamide	Organoheterocyclic compounds	242.097	1.8709e-06	1.53312e-06	1.47347e-05	1.44435e-05	6.53958e-07	4.99494e-07	1.25933e-06	1.22248e-06	9.77447e-07	5.59814e-07	5.17485e-07	9.33716e-07	1.20869e-06	1.56112e-06	7.95494e-07	5.72303e-07	4.43686e-07	3.02951e-07	4.59448e-07	4.8605e-07
1-(4-Chlorophenyl)-1,5-dihydro-4H-pyrazolo[3,4-d]pyrimidin-4-one	Organoheterocyclic compounds	245.024	2.29129e-06	4.38191e-07	7.80862e-07	1.03556e-06	1.80512e-06	1.63179e-06	1.33791e-07	5.01708e-07	1.72517e-09	1.08417e-07	3.08928e-06	2.65923e-06	1.08517e-06	1.2749e-06	1.92247e-06	1.66548e-06	4.07202e-07	3.70699e-07	3.32633e-07	7.18416e-07
Phenol, 3-fluoro-4-(trifluoromethoxy)-	Benzenoids	195.007	5.25794e-07	7.20311e-07	3.21226e-06	3.01929e-06	1.60694e-06	1.66807e-06	3.06601e-06	2.78863e-06	1.26533e-06	1.05977e-07	1.33217e-07	2.4591e-07	1.94633e-06	3.03815e-06	4.1402e-06	4.99622e-06	2.92607e-07	2.45399e-07	3.50545e-06	3.67261e-06
Tetradecanedioic acid	Lipids and lipid-like molecules	257.176	1.43155e-05	1.23268e-05	1.45862e-06	4.42878e-07	3.80855e-06	4.32932e-06	1.04369e-06	4.19221e-07	5.23295e-08	2.28251e-07	1.91677e-06	1.81395e-06	5.33565e-06	1.56588e-05	2.08604e-06	1.65702e-06	1.11212e-06	9.54552e-07	3.171e-05	3.59452e-05
6-(Pyridin-4-ylmethylthio)-7H-purine	Organoheterocyclic compounds	242.05	2.54256e-06	2.68333e-06	4.50031e-06	4.43671e-06	2.76479e-06	2.8955e-06	2.2859e-06	2.76764e-06	2.38466e-06	2.47263e-06	2.86636e-06	2.66968e-06	2.33881e-06	2.52325e-06	5.43749e-06	3.54336e-06	3.62703e-06	3.51244e-06	6.22889e-06	3.70139e-06
Barbital	Organoheterocyclic compounds	183.078	3.60668e-06	4.89399e-06	2.63036e-06	1.98972e-06	2.51134e-06	2.18878e-06	6.45572e-05	7.04763e-05	6.23406e-07	9.9191e-07	4.88049e-06	4.90755e-06	1.21041e-05	8.74263e-06	2.5637e-05	2.60545e-05	1.89182e-06	2.02295e-06	7.16932e-07	1.49417e-06
3,6-Ditert-butyl-1,2-benzenediol	Benzenoids	221.155	1.67983e-05	1.95009e-05	1.78064e-05	1.84719e-05	3.38316e-05	2.33277e-05	2.07765e-05	1.93325e-05	2.30387e-05	2.40706e-05	3.09879e-05	3.09597e-05	2.65064e-05	3.14397e-05	2.92576e-05	2.75429e-05	4.75847e-05	2.68068e-05	1.97573e-05	1.06052e-05
2-Hydroxy-3-isopropyl-6-methylbenzoic acid	Lipids and lipid-like molecules	193.087	1.55894e-05	1.12564e-05	1.61791e-07	1.46547e-06	2.56584e-07	2.86707e-06	5.18977e-07	5.05544e-07	3.10267e-07	6.79299e-07	1.12709e-06	3.68645e-07	2.61958e-07	2.11214e-06	1.49404e-06	1.49615e-06	9.53246e-07	1.02311e-06	8.61123e-07	6.28149e-07
Isoglobotriaose (iGb3)	unclassified	505.176	3.90453e-07	2.23283e-07	8.70916e-07	8.72584e-07	6.49529e-08	4.61153e-08	4.4132e-07	8.52593e-07	3.52701e-05	8.57293e-05	1.38957e-07	4.35367e-08	1.93605e-07	2.80362e-07	0.000124618	0.000115477	1.09786e-08	1.52683e-08	4.24818e-08	5.47537e-08
Dimethylmalonic_acid	Organic acids and derivatives	131.035	1.70301e-05	2.38239e-05	5.2493e-05	5.01494e-05	1.36825e-05	1.46827e-05	2.14107e-05	2.01444e-05	4.68665e-05	6.1208e-07	6.07498e-05	2.58752e-05	9.74475e-06	1.49931e-05	4.77508e-05	5.32795e-05	7.08415e-05	8.79978e-07	2.55171e-05	2.05003e-05
beta-Cyano-alanine	Organic acids and derivatives	113.036	5.19524e-06	9.71638e-06	7.79615e-06	1.28828e-05	3.79984e-06	5.03106e-06	1.75747e-05	1.21981e-05	0.000202802	1.31026e-05	4.22261e-06	4.67321e-05	5.65844e-06	5.11024e-06	3.0327e-06	0.000164898	0.000298728	8.48471e-06	3.69989e-06	3.93716e-06
5-Ethyl-2'-deoxyuridine	Nucleosides, nucleotides, and analogues	255.099	4.21119e-06	4.98748e-06	3.08243e-06	3.11561e-06	2.26332e-06	2.31155e-06	3.86242e-05	3.88227e-05	5.11786e-07	6.196e-06	3.32036e-07	3.34572e-07	7.87138e-06	5.56925e-06	7.29408e-07	7.06317e-07	1.11622e-06	1.94383e-06	2.74129e-07	3.99441e-07
Cafestol	Organoheterocyclic compounds	339.189	5.58277e-06	6.55372e-06	9.04363e-06	9.39853e-06	1.59445e-06	2.06e-06	6.38003e-06	7.3403e-06	2.47887e-07	8.02683e-07	7.65761e-08	1.90221e-07	4.32143e-06	8.9175e-06	2.33567e-07	2.16702e-07	2.92465e-07	4.1335e-07	4.52582e-07	9.91432e-07
Tanshinone IIA	Lipids and lipid-like molecules	317.111	2.11e-06	2.77916e-06	8.01131e-06	7.09081e-06	2.68748e-06	3.4513e-06	2.09136e-06	2.24502e-06	3.04427e-06	2.27158e-06	2.16232e-09	2.15258e-09	4.8311e-06	4.76718e-06	1.27051e-06	1.15685e-06	1.64858e-06	2.01505e-06	4.36497e-06	4.04307e-06
[truncated: 4,356 more rows]
