# Supplementary material for: Narrow-spectrum resource-utilizing bacteria drive the stability of synthetic communities through enhancing metabolic interactions
Source: Nat Commun. 2025 Jul 2;16:6088. doi: 10.1038/s41467-025-61432-7 (PMC12222865; doi:10.1038/s41467-025-61432-7)
Supplement: Supplementary file 7 — Source Data [file 41467_2025_61432_MOESM7_ESM.xlsx]

## Sheet: Fig. 1
Fig. 1a
C. cellulans E	A. brasilense K	P. stutzeri G	B. velezensis SQR9	B. megaterium L	P. fluorescens J
15.2	3471.1	898.2	23.1	1.6	29.2
21.4	3522.2	873.3	34.4	2.2	27.3
12.1	3339.4	862.5	12.7	3.1	44.5
Fig. 1b
C.cellulans E	A.brasilense K	P.stutzeri G	B.velezensis SQR9	B.megaterium L	P.fluorescens J
4.41	0.21	22.19	32.99	29.09	50.09
3.91	0.26	30.83	28.75	35.24	43.78
1.93	0.25	23.4	29.93	25.33	45.28
Fig. 1c
C. cellulans E	A. brasilense K	P. stutzeri G	B. velezensis SQR9	B. megaterium L	P. fluorescens J
15.71	51.53	60.48	42.23	40.18	39.01
7.45	58.46	68.42	43.22	46.28	37.33
12.24	55.78	69.33	57.33	47.92	44.42
Fig. 1d
C.cellulans E	A.brasilense K	P.stutzeri G	B.velezensis SQR9	B.megaterium L	P.fluorescens J
0.41	0.34	0.68	0.74	0.71	0.68
0.33	0.35	0.51	0.75	0.68	0.72
0.42	0.33	0.78	0.82	0.69	0.65

## Sheet: Fig. 2
Fig. 2a									Fig. 2c
Carbon	C.cellulans E	P. stutzeri G	B. velezensis SQR9	P. fluorescens J	A. brasilense K	B.megaterium L				MIP scores								Fig. 2d								Fig. 2e
L-Arabinose	118	1	80	105	112	77			Average resource utilization width	C. cellulans E	A. brasilense K	P. stutzeri G	B. velezensis SQR9	B. megaterium L	P. fluorescens J				MRO scores								MIP scores
Lactose	111	17	66	131	89	58			18.735	3								MIP scores	Size 2	Size 3	Size 4	Size 5	Size 6			Average resource utilization width	C. cellulans E	A. brasilense K	P. stutzeri G	B. velezensis SQR9	B. megaterium L	P. fluorescens J
Mannose	71	17	22	75	0	0			19.345	2								3	0.671429							24.7433	3
Xylose	126	0	55	63	0	88			24.3	1								3	0.666667							24.3233	2
Ribose	119	0	46	80	0	123			24.93	1								1	0.666667							24.93	3
Fructose	130	95	99	127	138	105			25.21	1								1	0.714286							21.02	4
D-Glucose	85	127	110	147	110	92			18.735		3							2	0.733333							28.4533	1
Sucrose	94	3	28	1	0	92			24.98		2							2	0.733333							29.06	1
D-Arabinose	118	1	66	105	112	77			29.935		1							0	0.758621							25.15	3
L-Glucose	13	5	0	0	0	9			30.565		1							0	0.758621							28.64	3
Inositol	0	0	27	140	0	82			30.845		2							1	0.8							24.73	3
Succinic acid	0	109	57	112	111	38			19.345			2						0	0.814815							25.3367	3
Gluconic acid	142	173	110	181	96	71			24.98			2						0	0.846154							27.4325	3
Lactic acid	70	152	80	75	106	55			30.545			1						1	0.857143							27.8875	2
Formic acid	0	11	4	17	0	43			31.175			1						0	0.896552							24.955	4
Glucose 6-phosphate	0	5	11	14	0	24			31.455			0						1	0.928571							27.5725	2
D,L-Malic acid	0	175	104	203	149	103			24.3				1					0	0.928571							24.64	4
Pimelic acid	0	203	72	185	8	29			29.935				1					2		0.690476						25.095	4
Tartaric acid	0	0	26	186	0	43			30.545				1					3		0.731707						30.67	1
Glucose 1-phosphate	0	0	0	0	0	11			36.13				0					3		0.75						27.7375	2
Citric acid	0	190	70	199	0	88			36.41				0					3		0.75						28.1925	3
Fumaric acid	0	201	114	206	165	119			24.93					1				3		0.75						27.8775	2
Propionic acid	0	86	45	135	74	0			30.565					1				2		0.756098						29.41	2
Malic acid	0	41	27	18	114	6			31.175					1				1		0.761905						27.064	4
Butyric acid	0	87	32	0	108	20			36.13					0				1		0.772727						27.428	2
Hydroxybenzoic acid	0	0	0	0	0	0			37.04					1				3		0.772727						27.176	2
Salicylic acid	0	0	22	162	13	0			25.21						1			1		0.785714						29.654	2
Malonic acid	0	124	40	110	0	63			30.845						2			3		0.790698						28.7733	2
Oxalic acid	0	0	0	0	36	6			31.455						0			3		0.790698						32.21		3
L-Tartaric acid	0	0	25	0	166	35			36.41						0			3		0.790698						24.7433		3
D-Tartaric acid	0	4	0	0	0	5			37.04						1			3		0.795455						32.8167		2
L-Malic acid	0	41	27	18	114	6												3		0.8						28.9067		1
D-Malic acid	10	163	109	186	161	140												3		0.8						24.3233		2
Pyruvic acid	156	198	135	177	190	106				MRO scores								0		0.809524						32.3967		2
L-Aspartic acid	0	84	54	135	35	73			Average resource utilization width	C. cellulans E	A. brasilense K	P. stutzeri G	B. velezensis SQR9	B. megaterium L	P. fluorescens J			2		0.809524						28.4867		2
Proline	4	89	42	85	35	51			18.735	0.785714								1		0.837209						24.93		3
D-Alanine	1	61	36	138	0	37			19.345	0.714286								2		0.878049						21.02		4
D-Serine	0	0	0	10	0	2			24.3	0.666667								3			0.724138					29.0933		1
Glutamic acid	15	131	71	157	48	78			24.93	0.785714								3			0.736842					27.4325		3
L-Asparagine	0	145	84	212	23	131			25.21	0.740741								3			0.739394					33.4875		2
D-Aspartic acid	0	84	54	135	35	73			18.735		0.785714							3			0.761905					30.555		3
Glutamine	0	165	89	212	95	111			24.98		0.785714							3			0.770115					27.8875		2
L-Serine	0	0	29	197	0	53			29.935		0.857143							4			0.77193					24.955		4
Threonine	0	0	15	57	0	65			30.565		0.785714							4			0.77193					31.01		2
Arginine	0	0	46	198	27	76			30.845		0.857143							3			0.783626					27.5725		2
Glycine	0	26	0	2	0	12			19.345			0.714286						2			0.787879					24.64		4
Histidine	0	0	55	223	0	117			24.98			0.785714						3			0.787879					30.695		2
Hydroxylysine	0	0	0	0	0	5			30.545			0.814815						4			0.795322					25.095		4
Isoleucine	0	98	51	150	38	64			31.175			0.857143						3			0.797619					29.41		2
Leucine	0	100	29	87	55	0			31.455			0.785714						2			0.804598					27.064		4
Lysine	0	0	0	0	0	59			24.93				0.785714					1			0.805031					31.908		2
Methionine	0	0	0	0	0	0			30.565				0.785714					2			0.812121					27.428		2
Ornithine	0	1	37	26	45	109			31.175				0.857143					3				0.777778				27.176		2
Phenylalanine	0	0	0	84	0	0			36.13				0.857143					4				0.788732				28.7733		2
Valine	0	94	32	120	0	22			37.04				0.857143					4				0.792857				28.9067			1
L-Alanine	0	96	74	214	103	61			25.21					0.740741				2				0.794118				28.4867			2
Glycerol	116	84	76	119	92	49			30.845					0.857143				4				0.795775				21.02			4
Xylitol	0	0	17	127	0	34			31.455					0.785714				3				0.821429				29.0933			1
									36.41					0.827586				4					0.790588			32.6167			2
									37.04					0.857143												25.15			3
									37.04						0.928571											33.2233			2
									36.41						0.758621											24.73			3
									31.455						0.857143											32.8033			3
									25.21						0.733333											25.3367			3
									30.845						0.846154											30.555			3
																										24.955			4
																										31.01			2
																										24.64			4
																										30.695			2
																										25.095			4
																										27.7375			2
																										33.7925			2
																										28.1925			3
																										27.8775			2
																										27.064			4
																										31.908			2
																										27.428			2
																										27.176			2
																										29.654			2
																										28.7733			2
																										32.21				3
																										24.3233				2
																										32.3967				2
																										28.4867				2
																										28.4533				1
																										36.5267				1
																										32.6167				2
																										28.64				3
																										24.73				3
																										32.8033				3
																										27.4325				3
																										33.4875				2
																										30.555				3
																										27.5725				2
																										24.64				4
																										30.695				2
																										30.67				1
																										27.7375				2
																										33.7925				2
																										27.8775				2
																										29.41				2
																										27.064				4
																										31.908				2
																										27.176				2
																										29.654				2
																										28.7733				2
																										32.21					3
																										24.7433					3
																										32.8167					2
																										28.9067					1
																										28.4533					1
																										36.5267					1
																										32.6167					2
																										29.06					1
																										25.15					3
																										33.2233					2
																										27.4325					3
																										33.4875					2
																										30.555					3
																										27.8875					2
																										24.955					4
																										31.01					2
																										30.67					1
																										27.7375					2
																										33.7925					2
																										28.1925					3
																										29.41					2
																										27.064					4
																										31.908					2
																										27.428					2
																										29.654					2
																										28.7733					2
																										32.8167						2
																										32.3967						2
																										24.93						3
																										29.0933						1
																										36.5267						1
																										29.06						1
																										33.2233						2
																										28.64						3
																										32.8033						3
																										25.3367						3
																										33.4875						2
																										27.8875						2
																										31.01						2
																										27.5725						2
																										30.695						2
																										25.095						4
																										30.67						1
																										33.7925						2
																										28.1925						3
																										27.8775						2
																										29.41						2
																										31.908						2
																										27.428						2
																										27.176						2
																										29.654						2
																										28.7733						2
																											MRO scores
																										Average resource utilization width	C. cellulans E	A. brasilense K	P. stutzeri G	B. velezensis SQR9	B. megaterium L	P. fluorescens J
																										24.7433	0.785714
																										24.3233	0.75
																										24.93	0.785714
																										21.02	0.772727
																										28.4533	0.857143
																										29.06	0.883721
																										25.15	0.72
																										28.64	0.813953
																										24.73	0.75
																										25.3367	0.837209
																										27.4325	0.761905
																										27.8875	0.758621
																										24.955	0.760234
																										27.5725	0.8
																										24.64	0.816092
																										25.095	0.71875
																										30.67	0.865497
																										27.7375	0.783626
																										28.1925	0.830409
																										27.8775	0.857143
																										29.41	0.681818
																										27.064	0.75
																										27.428	0.791667
																										27.176	0.753333
																										29.654	0.814286
																										28.7733	0.8
																										32.21		0.75
																										24.7433		0.785714
																										32.8167		0.785714
																										28.9067		0.744186
																										24.3233		0.75
																										32.3967		0.772727
																										28.4867		0.837209
																										24.93		0.785714
																										21.02		0.772727
																										29.0933		0.772727
																										27.4325		0.761905
																										33.4875		0.787879
																										30.555		0.783626
																										27.8875		0.758621
																										24.955		0.760234
																										31.01		0.793103
																										27.5725		0.8
																										24.64		0.816092
																										30.695		0.709677
																										25.095		0.71875
																										29.41		0.681818
																										27.064		0.75
																										31.908		0.786667
																										27.428		0.791667
																										27.176		0.753333
																										28.7733		0.8
																										28.9067			0.744186
																										28.4867			0.837209
																										21.02			0.772727
																										29.0933			0.772727
																										32.6167			0.829268
																										25.15			0.72
																										33.2233			0.837209
																										24.73			0.75
																										32.8033			0.837209
																										25.3367			0.837209
																										30.555			0.783626
																										24.955			0.760234
																										31.01			0.793103
																										24.64			0.816092
																										30.695			0.709677
																										25.095			0.71875
																										27.7375			0.783626
																										33.7925			0.830409
																										28.1925			0.830409
																										27.8775			0.857143
																										27.064			0.75
																										31.908			0.786667
																										27.428			0.791667
																										27.176			0.753333
																										29.654			0.814286
																										28.7733			0.8
																										32.21				0.75
																										24.3233				0.75
																										32.3967				0.772727
																										28.4867				0.837209
																										28.4533				0.857143
																										36.5267				0.813953
																										32.6167				0.829268
																										28.64				0.813953
																										24.73				0.75
																										32.8033				0.837209
																										27.4325				0.761905
																										33.4875				0.787879
																										30.555				0.783626
																										27.5725				0.8
																										24.64				0.816092
																										30.695				0.709677
																										30.67				0.865497
																										27.7375				0.783626
																										33.7925				0.830409
																										27.8775				0.857143
																										29.41				0.681818
																										27.064				0.75
																										31.908				0.786667
																										27.176				0.753333
																										29.654				0.814286
																										28.7733				0.8
																										32.21					0.75
																										24.7433					0.785714
																										32.8167					0.785714
																										28.9067					0.744186
																										28.4533					0.857143
																										36.5267					0.813953
																										32.6167					0.829268
																										29.06					0.883721
																										25.15					0.72
																										33.2233					0.837209
																										27.4325					0.761905
																										33.4875					0.787879
																										30.555					0.783626
																										27.8875					0.758621
																										24.955					0.760234
																										31.01					0.793103
																										30.67					0.865497
																										27.7375					0.783626
																										33.7925					0.830409
																										28.1925					0.830409
																										29.41					0.681818
																										27.064					0.75
																										31.908					0.786667
																										27.428					0.791667
																										29.654					0.814286
																										28.7733					0.8
																										32.8167						0.785714
																										32.3967						0.772727
																										24.93						0.785714
																										29.0933						0.772727
																										36.5267						0.813953
																										29.06						0.883721
																										33.2233						0.837209
																										28.64						0.813953
																										32.8033						0.837209
																										25.3367						0.837209
																										33.4875						0.787879
																										27.8875						0.758621
																										31.01						0.793103
																										27.5725						0.8
																										30.695						0.709677
																										25.095						0.71875
																										30.67						0.865497
																										33.7925						0.830409
																										28.1925						0.830409
																										27.8775						0.857143
																										29.41						0.681818
																										31.908						0.786667
																										27.428						0.791667
																										27.176						0.753333
																										29.654						0.814286
																										28.7733						0.8

## Sheet: Fig. 3
Fig. 3a
Resource utilization widths				Fig. 3b				Fig. 3c												Fig. 3d
Phyllosphere microbiota		Rhizosphere microbiota		Correlation				Correlation
The experimental	The predicted	The predicted		The predicted resource utilization widths	The experimental resource utilization widths			The experimental resource utilization widths	MIP scores		The predicted resource utilization widths	MIP scores		The experimental resource utilization widths	MRO scores		The predicted resource utilization widths	MRO scores		Phylogenetic distence	R2 values of MIP correlation		Phylogenetic distence	R2 values of MRO correlation
18	203	190		203	18			23.5	0		220.5	0		24	0.888889		235	0.888889		0.1	0.1784		0.1	0.3362
14	204	182		204	14			24	3		218.5	3		22.5	0.769231		237	0.769231		0.3	0.182		0.3	0.3435
11	208	251		208	11			24	3		219	3		5.5	0.545455		193.5	0.545455		0.5	0.1814		0.5	0.3436
8	195	211		195	8			24	1		237	1		21	0.846154		230.5	0.846154		0.7	0.1881		0.7	0.3378
10	215	236		215	10			22.5	1		193.5	6		22	0.846154		240.5	0.846154		0.9	0.1885		0.9	0.3193
13	219	228		219	13			5.5	6		223	2		23.5	0.928571		242.5	0.928571		1.1	0.1916		1.1	0.3216
10	193	196		193	10			20.5	2		240.5	0		6.5	0.83871		199	0.83871		1.3	0.1926		1.3	0.3216
18	211	234		211	18			22	0		197	2		22	0.962963		229.5	0.962963		1.4	0.2076		1.4	0.3418
9	199	267		199	9			5	2		226.5	1		5	0.709677		186	0.709677		1.5	0.2156		1.6	0.3581
9	207	259		207	9			20	1		242.5	1		26	0.785714		238.5	0.785714		1.6	0.2259		1.7	0.4218
10	212	169		212	10			23.5	1		199	3		21.5	0.785714		232.5	0.785714		1.7	0.2749
9	207	190		207	9			6.5	3		228.5	0		4.5	0.666667		189	0.666667		1.75	0.2816
12	188	136		188	12			21.5	0		229.5	1		21.5	0.88		236.5	0.88
12	205	191		205	12			22	1		186	4		22	0.814815		239	0.814815
11	196	176		196	11			5	4		215.5	1		5	0.625		195.5	0.625
10	194	192		194	10			20	1		232.5	0		21.5	0.814815		236.5	0.814815
11	194	167		194	11			26	2		189	1		23	0.814815		227	0.814815
13	214	230		214	13			21.5	0		218.5	1		6	0.5625		180.5	0.5625
20	230	124		230	20			4.5	1		236.5	1		6	0.645161		183.5	0.645161
26	262	152		262	26			19.5	1		193	6		6	0.580645		178.5	0.580645
21	228	152		228	21			21.5	1		222.5	1		6	0.545455		189.5	0.545455
26	224	230		224	26			4.5	6		239	1		6	0.666667		187	0.666667
18	191	211		191	18			19.5	1		195.5	4		22.5	0.814815		230	0.814815
19	214	194		214	19			22	1		225	1		5.5	0.666667		186.5	0.666667
11	189	237		189	11			5	4		236.5	1		23.5	0.740741		240	0.740741
29	221	259		221	29			20	1		193	2		6.5	0.5625		196.5	0.5625
6	197	168		197	6			21.5	1		222.5	1		27	1		248	1
28	201	158		201	28			4.5	2		204.5	1		10	0.709677		204.5	0.709677
34	266	158		266	34			19.5	1		227	0		30	0.888889		264	0.888889
19	214	166		214	19			20.5	1		180.5	2		13	0.709677		220.5	0.709677
32	303	173		303	32			23	0		183.5	4		27.5	0.846154		247	0.846154
22	210	189		210	22			6	2		216	1		26	0.846154		228.5	0.846154
12	229	164		229	12			6	4		219.5	1		9	0.774194		185	0.774194
29	238	168		238	29			21	1		178.5	1		22.5	0.888889		227.5	0.888889
18	245	172		245	18			21	1		189.5	3		14.5	0.666667		200	0.666667
19	195	188		195	19			6	3		187	1		20	0.962963		231.5	0.962963
19	239	152		239	19			6	1		213	1		14	0.866667		203.5	0.866667
22	239	219		239	22			6	3		230	0		9	0.705882		213	0.705882
12	229	166		229	12			6	1		186.5	4		8.5	0.888889		196	0.888889
30	231	171		231	30			21	1		216	1		3	0.75		185	0.75
12	150	179		150	12			22.5	0		240	0		8.5	0.705882		211.5	0.705882
16	175	200		175	16			5.5	4		196.5	2		9.5	0.928571		200.5	0.928571
11	170	236		170	11			20.5	1		226	1		3	0.75		188	0.75
16	203	167		203	16			23.5	0		185	5		12	0.923077		208.5	0.923077
11	195	175		195	11			6.5	2		205	3		15	0.857143		216.5	0.857143
9	176	175		176	9			21.5	1		220	1		12	0.896552		210	0.896552
25	238	221		238	25			27	0		213.5	1		10.5	0.764706		204.5	0.764706
18	215	166		215	18			25	1		230	1		13	0.896552		212	0.896552
0	173	270		173	0			30	2		195.5	0		18	0.857143		220.5	0.857143
8	233	116		233	8			13	4		198.5	0		7.5	0.8		212.5	0.8
11	226	116		226	11			28	0		197	3		3	0.764706		190	0.764706
9	209	116		209	9			27.5	2		212.5	0		9.5	0.727273		219	0.727273
13	204	275		204	13			10.5	5		224.5	1		8	0.8125		203.5	0.8125
0	189	191		189	0			25.5	0		196.5	0		9.5	0.857143		208	0.857143
13	204	238		204	13			26	0		227.5	2		14.5	0.962963		182	0.962963
28	228	191		228	28			9	5		216	2		3	0.75		183	0.75
10	172	243		172	10			24	2		199.5	0		3	0.709677		194	0.709677
0	192	208		192	0			20	3		239	2		3	0.814815		191.5	0.814815
18	212	206		212	18			22.5	1		212.5	2		9.5	0.827586		204.5	0.827586
8	192	181		192	8			20	1		233	1		12.5	0.857143		190	0.857143
17	195	194		195	17			20.5	4		204	1		10.5	0.866667		210.5	0.866667
0	179	238		179	0			20.5	1		213.5	1		14	0.774194		190	0.774194
30	234	182		234	30			20.5	2		199.5	1		14	0.666667		196	0.666667
20	205	144		205	20			20.5	1		231.5	1		26.5	0.923077		240	0.923077
18	220	137		220	18			20.5	2		212	3		33	0.846154		284.5	0.846154
16	208	152		208	16			20.5	1		238.5	1		31.5	0.769231		252	0.769231
17	211	238		211	17			20	1		235.5	3		26.5	0.962963		230.5	0.962963
14	197	238		197	14			17.5	1		243	1		26.5	0.814815		252.5	0.814815
12	183	233		183	12			24	1		229	1		23	0.857143		208	0.857143
15	204	171		204	15			30.5	1		235.5	0		25	0.888889		220.5	0.888889
17	213	230		213	17			24	1		205	1		22.5	0.888889		218	0.888889
18	228	170		228	18			20.5	1		224	1		21.5	0.758621		221	0.758621
18	220	171		220	18			20	0		232	3		29.5	0.962963		252	0.962963
16	206	217		206	16			19	0		203.5	4		17	0.75		219.5	0.75
17	221	245		221	17			27	0		216.5	0		23.5	0.962963		235	0.962963
19	201	201		201	19			14.5	3		219	2		31	0.962963		247	0.962963
17	196	179		196	17			21	0		235.5	0		22	0.888889		219	0.888889
24	236	183		236	24			28.5	1		212	0		26	0.8		239	0.8
14	213	166		213	14			19.5	0		216.5	1		21	0.857143		229	0.857143
15	198	174		198	15			29.5	2		214	1		25.5	0.785714		230.5	0.785714
18	237	157		237	18			23	2		207	2		17	0.709677		222.5	0.709677
11	217	156		217	11			20	0		217	3		26	0.962963		243	0.962963
18	171	223		171	18			29.5	2		228	3		25	0.857143		237	0.857143
18	223	230		223	18			22.5	2		228.5	1		25.5	0.846154		238.5	0.846154
15	212	223		212	15			26.5	1		228	1		23	0.923077		224.5	0.923077
16	214	245		214	16			21.5	1		190	4		24.5	0.888889		235	0.888889
11	178	147		178	11			20	1		217.5	0		25.5	0.814815		239.5	0.814815
16	203	185		203	16			18.5	1		229	2		25	0.857143		236	0.857143
20	193	231		193	20			21	1		196	3		25.5	0.928571		243.5	0.928571
20	227	246		227	20			20	1		218	1		26.5	0.857143		233.5	0.857143
22	229	208		229	22			20.5	3		218	2		25.5	0.758621		231	0.758621
11	232	208		232	11			27	1		252	1		24.5	0.758621		232	0.758621
28	283	208		283	28			26.5	3		252.5	1		26	0.888889		251.5	0.888889
11	204	194		204	11			26.5	1		220.5	1		25	0.857143		240	0.857143
11	231	201		231	11			24	1		219.5	2		22.5	0.962963		222	0.962963
25	242	169		242	25			27.5	0		235	0		27	0.857143		229.5	0.857143
21	263	180		263	21			19.5	1		247	1		28	0.888889		247.5	0.888889
17	171	172		171	17			24	1		239	1		31	0.769231		274.5	0.769231
22	262	210		262	22			20	3		230.5	2		29.5	0.88		254	0.88
30	244	212		244	30			14.5	4		222.5	4		26.5	0.857143		232.5	0.857143
19	199	171		199	19			22.5	0		250	2		22.5	0.962963		204.5	0.962963
11	143	210		143	11			15.5	1		243	2		26.5	0.846154		232	0.846154
11	224	119		224	11			26	2		237	0		24.5	0.814815		234.5	0.814815
22	179	225		179	22			28.5	1		238.5	0		28	0.896552		255.5	0.896552
21	222	119		222	21			27	0		239.5	1		32	0.846154		261.5	0.846154
16	168	251		168	16			20	0		236	0		17	0.727273		224.5	0.727273
19	198	166		198	19			24.5	1		233.5	1		25.5	0.888889		233.5	0.888889
16	172	162		172	16			19.5	1		231	1		27.5	0.857143		250	0.857143
11	212	193		212	11			19.5	2		251.5	1		26	0.962963		242.5	0.962963
13	210	231		210	13			19.5	3		229.5	2		23.5	0.857143		219	0.857143
14	208	166		208	14			29.5	3		274.5	1		25	0.962963		235	0.962963
9	228	178		228	9			28	1		254	1		25	0.928571		227.5	0.928571
15	203	234		203	15			29	1		264.5	2		29	0.785714		255.5	0.785714
12	171	186		171	12			30	1		264	1		24	0.962963		226.5	0.962963
22	245	245		245	22			20	1		232.5	2		22.5	0.857143		236	0.857143
20	177	207		177	20			3	4		234.5	1		21	0.962963		222	0.962963
30	257	225		257	30			18	1		255.5	1		17	0.666667		208	0.666667
0	183	228		183	0			3	2		261.5	1		23.5	0.896552		254	0.896552
20	197	187		197	20			3	3		224.5	3		22.5	0.888889		208	0.888889
17	201	161		201	17			18	1		250	0		23	0.827586		234.5	0.827586
17	241	222		241	17			30	1		242.5	1		25	0.888889		227	0.888889
21	234	199		234	21			14	4		235	1		29	0.846154		258	0.846154
18	219	183		219	18			29	0		227.5	0		29	0.846154		265.5	0.846154
14	245	244		245	14			29	2		255.5	1		26.5	0.88		251.5	0.88
13	241	162		241	13			14	3		226.5	0		30	0.857143		258	0.857143
13	172	189		172	13			29	1		236	1		17	0.709677		217.5	0.709677
10	210	190		210	10			28.5	2		222	2		24.5	0.857143		248.5	0.857143
10	204	245		204	10			26.5	0		254	1		22	0.888889		227.5	0.888889
16	214	222		214	16			33	1		234.5	0		26.5	0.928571		246.5	0.928571
30	251	180		251	30			31.5	1		261	1		20	0.666667		226.5	0.666667
16	204	163		204	16			26.5	1		227	1		22.5	0.740741		254.5	0.740741
16	189	198		189	16			26.5	1		258	2		17	0.6875		228.5	0.6875
24	245	204		245	24			23	2		265.5	2		25	0.962963		239	0.962963
14	187	165		187	14			25	1		217.5	2		18	0.962963		210.5	0.962963
11	206	174		206	11			22.5	0		227.5	1		21.5	0.769231		229.5	0.769231
11	159	183		159	11			21.5	1		228.5	2		22.5	0.857143		223.5	0.857143
8	197	166		197	8			29.5	0		226	1		18	0.962963		210	0.962963
11	180	217		180	11			17	2		241.5	0		18	0.814815		220	0.814815
13	219	230		219	13			23.5	0		239.5	2		26.5	0.928571		236	0.928571
8	178	219		178	8			31	1		242	1		24	0.785714		239	0.785714
0	150	219		150	0			22	0		234.5	1		28.5	0.962963		241.5	0.962963
13	242	214		242	13			26	1		239	1		31	0.923077		261.5	0.923077
11	150	245		150	11			21	2		236.5	1		29	0.846154		239.5	0.846154
20	214	230		214	20			25.5	2		229.5	1		29.5	0.857143		258	0.857143
12	203	225		203	12			17	4		239.5	2		24.5	0.928571		242	0.928571
25	256	175		256	25			32	2		250.5	1		22.5	0.857143		234.5	0.857143
23	167	137		167	23			26	2		251	1		18	0.923077		218	0.923077
16	188	138		188	16			25	0		250.5	0		27	0.962963		239	0.962963
21	223	163		223	21			25.5	0		252	1		22	0.758621		236.5	0.758621
24	250	223		250	24			23	1		226	2		22	0.928571		229.5	0.928571
24	265	136		265	24			24.5	1		248.5	1		22	0.896552		239.5	0.896552
19	237	189		237	19			25.5	1		236	0		31	0.8		275.5	0.8
26	250	120		250	26			25	0		231.5	1		24.5	0.928571		227.5	0.928571
0	169	120		169	0			25.5	1		238	1		31	0.72		302	0.72
11	202	188		202	11			26.5	1		240.5	0		30.5	0.857143		252.5	0.857143
15	231	211		231	15			25.5	1		237	1		31.5	0.857143		255	0.857143
10	189	161		189	10			24.5	0		229	4		28	0.88		266	0.88
19	227	174		227	19			26	1		256.5	0		24.5	0.814815		235	0.814815
6	187	174		187	6			25	2		266	1		23.5	0.857143		242.5	0.857143
11	243	230		243	11			22.5	0		274	1		24.5	0.888889		230	0.888889
0	191	245		191	0			27	2		271	0		22.5	0.962963		235	0.962963
0	186	161		186	0			28	1		266	1		30.5	0.962963		251	0.962963
21	230	166		230	21			31	1		253	1		31.5	0.846154		250.5	0.846154
16	212	200		212	16			29.5	1		249	0		30	0.814815		252	0.814815
2	155	240		155	2			27.5	2		259	1		25	0.923077		226	0.923077
9	193	245		193	9			28	1		264.5	1		31	0.923077		248.5	0.923077
11	181	230		181	11			26.5	2		256	0		23	0.962963		236	0.962963
2	154	126		154	2			26.5	0		253.5	1		22	0.785714		244.5	0.785714
13	212	166		212	13			24.5	1		250	1		22	0.888889		238	0.888889
2	174	214		174	2			28	1		265.5	2		22	0.896552		231.5	0.896552
19	206	275		206	19			32	1		260	0		22	0.692308		238	0.692308
14	212	267		212	14			17	3		257.5	0		25.5	0.928571		242.5	0.928571
23	217	171		217	23			25.5	0		253	1		23	0.740741		240.5	0.740741
28	257	217		257	28			27.5	0		267.5	2		21.5	0.888889		237	0.888889
21	201	207		201	21			26	1		253.5	0		21.5	0.740741		233.5	0.740741
13	202	167		202	13			23.5	1		267	1		32.5	0.8		269	0.8
24	213	199		213	24			25	1		263.5	1		21.5	0.846154		229	0.846154
19	183	218		183	19			25	0		262.5	1		9.5	0.709677		196.5	0.709677
25	250	184		250	25			29	1		257.5	1		11	0.722222		201	0.722222
15	218	221		218	15			24	0		256.5	1		11	0.727273		194.5	0.727273
11	203	146		203	11			22.5	1		255.5	0		11	0.764706		180	0.764706
2	170	224		170	2			21	2		237	1		11	0.727273		189.5	0.727273
20	212	185		212	20			17	3		250	1		11	0.764706		200.5	0.764706
10	207	165		207	10			23.5	1		272	2		6	0.647059		201	0.647059
10	193	193		193	10			22.5	1		274	1		6	0.742857		209	0.742857
10	213	238		213	10			23	0		253.5	2		6	0.705882		210.5	0.705882
28	285	209		285	28			29.5	1		258.5	2		6	0.647059		204	0.647059
18	209	218		209	18			25	1		231	0		6	0.702703		189.5	0.702703
15	189	122		189	15			29	2		241.5	1		6	0.647059		199	0.647059
26	318	207		318	26			29	2		257.5	0		9	0.896552		208	0.896552
23	355	204		355	23			26.5	2		252	1		6	0.647059		210	0.647059
28	338	217		338	28			30	1		252.5	2		9	0.666667		212	0.666667
27	239	198		239	27			17	2		224	0		9.5	0.774194		209	0.774194
29	244	217		244	29			24.5	1		194.5	3		9.5	0.774194		204	0.774194
22	266	260		266	22			22	1		222	2		11	0.774194		209	0.774194
15	204	269		204	15			26.5	1		233.5	1		6	0.666667		204	0.666667
13	219	176		219	13			20	0		180	2		6	0.709677		164.5	0.709677
15	194	244		194	15			22.5	2		189.5	3		8	0.75		177	0.75
30	235	189		235	30			17	2		200.5	4		8.5	0.758621		178.5	0.758621
30	238	212		238	30			17	1		222.5	4		8	0.705882		191	0.705882
15	224	210		224	15			25	2		222.5	0		5.5	0.727273		192	0.727273
11	204	180		204	11			21.5	0		233.5	2		5.5	0.75		193.5	0.75
15	239	210		239	15			26.5	0		201	1		5.5	0.709677		187	0.709677
27	236	137		236	27			24	1		204	3		5.5	0.647059		172.5	0.647059
27	238	179		238	27			28.5	0		231.5	2		5.5	0.709677		182	0.709677
29	235	125		235	29			31	1		243	1		5.5	0.625		193	0.625
26	238	148		238	26			29	2		189.5	2		12.5	0.83871		208.5	0.83871
12	207	188		207	12			29.5	1		199	0		12.5	0.774194		203.5	0.774194
16	186	176		186	16			24.5	1		210	3		12.5	0.727273		214.5	0.727273
22	212	205		212	22			22.5	1		232	3		9	0.709677		197	0.709677
28	231	219		231	28			27	1		232	1		9	0.666667		196.5	0.666667
12	206	206		206	12			22	1		241.5	1		8.5	0.787879		192	0.787879
10	223	215		223	10			22	1		238.5	1		9	0.75		196.5	0.75
10	210	224		210	10			22	2		220.5	1		12	0.727273		204.5	0.727273
10	197	169		197	10			31	1		216.5	1		9	0.685714		198	0.685714
10	210	143		210	10			24.5	0		226.5	1		7.5	0.787879		192.5	0.787879
17	219	203		219	17			31	1		205.5	2		10	0.764706		200	0.764706
11	207	164		207	11			30.5	0		223.5	0		15	0.787879		208.5	0.787879
12	215	219		215	12			31.5	1		221.5	0		4.5	0.647059		200.5	0.647059
11	195	136		195	11			28	1		217.5	1		8	0.75		188.5	0.75
9	208	158		208	9			24.5	3		233	1		5.5	0.787879		189.5	0.787879
9	201	203		201	9			23.5	0		227.5	0		4	0.666667		185	0.666667
31	272	216		272	31			24.5	1		225	2		6	0.727273		188	0.727273
9	192	249		192	9			32	1		234.5	1		11.5	0.75		170	0.75
		184						22.5	1		231	0		12	0.727273		211.5	0.727273
		186						30.5	1		230	0		7.5	0.588235		202	0.588235
		196						31.5	0		225	0		9.5	0.727273		200	0.727273
		275						30	1		224	0		3	0.628571		180	0.628571
		233						25	2		223	0		5.5	0.727273		208	0.727273
		220						31	1		217.5	2		8	0.705882		192.5	0.705882
		167						23	0		239.5	0		1	0.6875		164	0.6875
		218						22	1		221	1		5.5	0.666667		177	0.666667
		207						22	1		226	2		1	0.6875		163.5	0.6875
		211						25.5	1		244.5	0		6.5	0.705882		192.5	0.705882
		204						23	0		198.5	0		1	0.742857		173.5	0.742857
		99						21.5	1		209	0		7	0.594595		192.5	0.594595
		162						32.5	1		203.5	2		11.5	0.705882		195	0.705882
		213						21.5	4		212	1		14	0.8125		215	0.8125
		233						24.5	1		225	1		10.5	0.666667		187	0.666667
		189						27	0		219.5	0		12	0.8125		193	0.8125
		175						22	1		238	0		9.5	0.787879		178	0.787879
		191						25	1		212	4		12.5	0.8125		211.5	0.8125
		153						27	0		239.5	2		7.5	0.647059		195.5	0.647059
		183						22	1		251	1		5.5	0.727273		188	0.727273
		222						24	1		240	2		1	0.75		171.5	0.75
		224						21.5	0		240	1		10	0.705882		192.5	0.705882
		181						25	1		245	1		5	0.727273		190	0.727273
		184						16	2		204	1		5	0.6875		183	0.6875
		211						21.5	1		238.5	0		5	0.647059		193	0.647059
		199						20.5	0		209	6		14.5	0.666667		208.5	0.666667
		228						22.5	1		236.5	3		7.5	0.705882		198.5	0.705882
		171						16	4		248	1		13.5	0.727273		204.5	0.727273
		193						23	1		237	1		4.5	0.625		187	0.625
		194						25	2		237	1		5.5	0.647059		209	0.647059
		153						23	0		204	3		5.5	0.764706		202.5	0.764706
		197						21.5	0		231.5	3		5.5	0.742857		188	0.742857
		193						25	0		243	1		5.5	0.787879		197.5	0.787879
		193						23.5	0		232	2		5.5	0.764706		208.5	0.764706
		136						24	1		232	1		4.5	0.685714		194	0.685714
		205						21.5	2		177	3		6.5	0.588235		191.5	0.588235
		235						21.5	0		210.5	1		7.5	0.742857		200.5	0.742857
		205						21.5	1		204	1		6.5	0.702703		200.5	0.702703
		213						24.5	0		191	3		10.5	0.685714		195	0.685714
		135						21.5	1		218.5	3		14	0.83871		203.5	0.83871
		184						26.5	1		230	1		14	0.774194		198.5	0.774194
		212						24	2		219	2		7.5	0.647059		202	0.647059
		193						24	0		219	0		0	0.722222		189	0.722222
		131						21.5	1		187	3		6.5	0.666667		202	0.666667
		275						22.5	1		214.5	2		10.5	0.787879		196.5	0.787879
		191						23	0		226	0		9	0.774194		195.5	0.774194
		206						22	1		172.5	2		8.5	0.647059		187	0.647059
		166						16	3		182	1		9	0.75		199.5	0.75
		181						26	1		193	3		8.5	0.545455		195	0.545455
		173						24.5	2		215	1		7	0.705882		188	0.705882
		227						23	1		215	0		7.5	0.6875		191.5	0.6875
		222						22.5	1		213.5	1		8.5	0.733333		196	0.733333
		136						21	0		207	0		9	0.647059		203.5	0.647059
		211						21	2		197	2		9	0.774194		199.5	0.774194
		215						24	2		224.5	1		8	0.774194		192.5	0.774194
		200						31	1		236	2		8.5	0.647059		200	0.647059
		212						21.5	0		225	2		9.5	0.514286		190	0.514286
		184						20	1		225	1		8.5	0.727273		187.5	0.727273
		171						21.5	1		203.5	3		12	0.709677		207.5	0.709677
		247						16	2		196.5	3		7	0.6875		196	0.6875
		234						21.5	1		192	3		7.5	0.75		188.5	0.75
		142						16	1		196.5	1		9	0.6875		208	0.6875
		206						16	2		204.5	1		5.5	0.727273		198	0.727273
		232						22.5	0		198	1		9	0.666667		175	0.666667
		212						26.5	1		192.5	2		9	0.787879		201	0.787879
		187						22.5	2		200	1		7.5	0.705882		195.5	0.705882
		209						31	0		208.5	1		8	0.645161		196.5	0.645161
		197						25.5	0		200.5	3		8	0.764706		191	0.764706
		136						11	3		215	3		10	0.685714		186	0.685714
		179						26	2		212	1		10	0.8125		203	0.8125
		220						26	1		188.5	1		11	0.774194		204	0.774194
		141						11	2		189.5	1		5.5	0.685714		205.5	0.685714
		179						11	3		185	2		14	0.709677		231	0.709677
		175						11	4		188	3		5.5	0.611111		191.5	0.611111
		203						26	4		170	1		5.5	0.727273		205	0.727273
		164						25.5	0		192.5	2		12.5	0.75		210.5	0.75
		242						20.5	2		187	1		10.5	0.6		221	0.6
		236						6	1		193	3		8.5	0.647059		175	0.647059
		203						6	2		178	1		11	0.6		220.5	0.6
		165						6	2		195.5	2		15	0.787879		211.5	0.787879
		228						6	3		188	1		9.5	0.727273		189	0.727273
		219						21	2		190	1		5.5	0.75		161	0.75
		200						21	1		183	3		5.5	0.764706		201.5	0.764706
		198						6	2		193	3		11	0.709677		179	0.709677
		210						6	0		204	3		10.5	0.774194		200.5	0.774194
		257						6	3		205.5	1		8	0.727273		173.5	0.727273
		214						21	3		198.5	1		8	0.628571		175.5	0.628571
		244						20.5	1		204.5	1		5.5	0.705882		195.5	0.705882
		234						23.5	1		204	1		6.5	0.685714		194.5	0.685714
		262						25.5	1		202.5	4		7	0.685714		193.5	0.685714
		175						20	0		230	4		4.5	0.685714		203.5	0.685714
		208						22.5	1		241.5	1		7.5	0.666667		191	0.666667
		193						20	1		188	2		6	0.705882		175	0.705882
		257						19	0		197.5	3		10	0.774194		178	0.774194
		217						23.5	1		208.5	5		10	0.727273		188	0.727273
		173						14.5	2		230.5	1		8.5	0.75		190	0.75
		194						19	0		230.5	1		8.5	0.764706		210	0.764706
		219						21	0		194	3		9	0.709677		199	0.709677
		228						19.5	1		221.5	3		6.5	0.727273		210	0.727273
		124						24.5	0		233	0		6.5	0.774194		175.5	0.774194
		193						21.5	1		222	2		5	0.764706		194.5	0.764706
		191						20.5	1		222	0		5	0.705882		191.5	0.705882
		215						23.5	1		191.5	4		8	0.727273		196.5	0.727273
		194						23.5	2		219	4		15	0.75		215	0.75
		241						26.5	1		230.5	2		8	0.774194		191.5	0.774194
		150						21.5	0		219.5	3		12	0.606061		212	0.606061
		199						20	0		219.5	2		7	0.774194		183	0.774194
		186						23.5	0		227.5	1		5.5	0.727273		192.5	0.727273
		196						22	2		221	0		5.5	0.787879		169	0.787879
		145						20	0		239.5	1		4	0.6875		188	0.6875
		137						24.5	1		198.5	1		5.5	0.787879		179.5	0.787879
		135						20	1		233	0		6.5	0.75		199	0.75
		143						29.5	0		205	0		4	0.8125		178.5	0.8125
		233						20	0		187	5		6.5	0.727273		210.5	0.727273
		176						25.5	1		206.5	3		5.5	0.75		164.5	0.75
		226						25	0		199.5	4		10	0.8125		196.5	0.8125
		240						22.5	1		195	5		6	0.571429		191	0.571429
		216						20	0		188	4		11.5	0.774194		173	0.774194
		136						21	0		191.5	4		8	0.8125		183.5	0.8125
		150						21.5	0		196	3		10.5	0.8125		201	0.8125
		185						19	2		203.5	7		12	0.75		214.5	0.75
		189						24.5	2		199.5	3		12	0.75		222	0.75
		175						24.5	2		192.5	4		9.5	0.774194		208	0.774194
		146						23	0		200	4		13	0.709677		214.5	0.709677
		211						19.5	1		190	4		5.5	0.8		190.5	0.8
		189						22.5	2		187.5	3		7.5	0.588235		205	0.588235
		226						29.5	0		207.5	3		9.5	0.8125		203	0.8125
		202						20	0		196	5		3	0.647059		183	0.647059
		242						20	0		188.5	4		5.5	0.666667		211	0.666667
		227						21	0		208	3		8	0.709677		195.5	0.709677
		166						26	1		198	3		1	0.709677		167	0.709677
		186						14.5	2		175	3		5.5	0.727273		180	0.727273
		210						14.5	1		201	3		1	0.774194		166.5	0.774194
		180						19	1		195.5	3		9.5	0.6875		192.5	0.6875
		190						21	1		196.5	3		7	0.647059		195.5	0.647059
		205						25	0		191	3		11.5	0.727273		198	0.727273
		227						24	0		186	4		14	0.6875		218	0.6875
		173						29.5	0		203	3		10.5	0.666667		190	0.666667
		205						22.5	1		205.5	3		6.5	0.628571		190.5	0.628571
		208						9	4		231	4		12	0.774194		196	0.774194
		194						24	2		191.5	3		9.5	0.705882		181	0.705882
		245						24	1		205	3		12.5	0.75		214.5	0.75
		208						24	2		210.5	3		7.5	0.727273		198.5	0.727273
		208						23.5	1		221	2		1	0.709677		174.5	0.709677
		153						24.5	1		175	3		10	0.774194		195.5	0.774194
		237						9.5	1		220.5	2		5	0.606061		193	0.606061
		245						24.5	0		211.5	3		5	0.645161		186	0.645161
		184						11	6		189	4		5	0.606061		196	0.606061
		161						26	3		201.5	3		14	0.625		232	0.625
		175						26	1		179	3		14	0.545455		258.5	0.545455
		193						26	1		200.5	3		13.5	0.75		209	0.75
		171						25.5	1		173.5	4		14.5	0.6875		211.5	0.6875
		192						6	3		188.5	4		11	0.645161		222.5	0.645161
		197						21	3		175.5	4		7.5	0.6875		191.5	0.6875
		163						21	1		195.5	3		6.5	0.685714		199	0.685714
		148						21	2		194.5	3		7.5	0.774194		186.5	0.774194
		143						20.5	1		193.5	3		15	0.83871		208.5	0.83871
		163						6	3		203.5	4		7.5	0.75		201.5	0.75
		227						21	2		191	5		5.5	0.75		191.5	0.75
		137						8	3		175	4		13.5	0.774194		207.5	0.774194
		156						20.5	1		212	5		14.5	0.774194		207	0.774194
		241						20.5	0		178	3		13	0.774194		208.5	0.774194
		158						20.5	0		218	6		14	0.83871		205	0.83871
		223						20.5	1		188	4		6	0.709677		192.5	0.709677
		185						20.5	1		190	3		5	0.645161		201	0.645161
		223						20.5	1		210	6		5	0.75		194.5	0.75
		233						20	0		206.5	4		5	0.5625		188	0.5625
		219						8	3		199	4		5	0.6875		194.5	0.6875
		205						23	3		212	5		6	0.6875		197	0.6875
		224						23	1		210	1		4.5	0.709677		193.5	0.709677
		213						23	2		175.5	3		4.5	0.709677		190	0.709677
		230						22.5	0		194.5	4		15.5	0.666667		225.5	0.666667
		155						5.5	1		191.5	2		4.5	0.6875		185.5	0.6875
		206						5.5	1		196.5	4		9	0.774194		194.5	0.774194
		222						5.5	3		215	3		9	0.769231		203	0.769231
		191						20.5	2		191.5	3		8.5	0.787879		190	0.787879
		172						20.5	0		184	3		8.5	0.666667		198.5	0.666667
		160						5.5	2		212	3		9	0.666667		185	0.666667
		136						5.5	1		183	4		9	0.774194		194.5	0.774194
		141						5.5	3		192.5	3		12	0.785714		203.5	0.785714
		143						20.5	1		169	3		9	0.6875		205.5	0.6875
		224						20	0		188	3		9	0.888889		203	0.888889
		166						19.5	4		179.5	3		12	0.705882		193	0.705882
		192						19.5	2		199	3		12	0.774194		202.5	0.774194
		209						19.5	1		178.5	3		15	0.740741		211.5	0.740741
		209						19.5	2		210.5	2		12	0.75		213.5	0.75
		155						19.5	0		196.5	3		12	0.962963		211	0.962963
		190						19	2		191	3		9	0.764706		186.5	0.764706
		135						12.5	1		217.5	5		9	0.75		196	0.75
		190						27.5	0		173	3		12	0.625		205	0.625
		136						12.5	1		183.5	3		9	0.787879		207	0.787879
		133						12.5	3		201	3		9	0.928571		204.5	0.928571
		156						27.5	0		214.5	5		7.5	0.666667		181	0.666667
		135						9	2		222	5		7.5	0.727273		190.5	0.727273
		210						24	1		208	2		10.5	0.774194		199.5	0.774194
		195						24	2		214.5	2		7.5	0.764706		201.5	0.764706
		176						24	2		190.5	4		7.5	0.83871		199	0.83871
		192						23.5	1		205	3		8.5	0.733333		183.5	0.733333
		151						15	3		184	4		8.5	0.857143		183	0.857143
		203						9	3		203	4		8.5	0.689655		193	0.689655
		173						8.5	3		183	5		8.5	0.733333		191	0.733333
		208						9	1		211	3		8.5	0.888889		182.5	0.888889
		230						12	1		195.5	4		10	0.764706		188.5	0.764706
		153						9	1		195.5	3		10	0.8125		198	0.8125
		146						7.5	2		192.5	3		13	0.666667		207	0.666667
		146						10	1		198	5		10	0.8125		209	0.8125
		146						15	1		190	2		10	0.928571		206.5	0.928571
		169						4.5	3		190.5	3		15	0.764706		197	0.764706
		246						15	3		196	4		15	0.787879		206.5	0.787879
		214						15	1		181	3		18	0.827586		215.5	0.827586
		237						8	1		214.5	4		15	0.764706		217.5	0.764706
		166						5.5	1		198.5	4		15	0.928571		215	0.928571
		251						4	2		191	4		4.5	0.705882		189	0.705882
		239						6	3		195.5	7		4.5	0.647059		198.5	0.647059
		211						11.5	1		193	2		7.5	0.774194		207.5	0.774194
		208						12	3		186	4		4.5	0.685714		209.5	0.685714
		231						7.5	2		196	8		4.5	0.689655		207	0.689655
		229						9.5	1		191.5	5		3	0.628571		185	0.628571
		222						5.5	1		186.5	3		1	0.666667		169	0.666667
		210						8	2		207	4		1	0.727273		168.5	0.727273
		230						6.5	2		208.5	3		1	0.727273		178.5	0.727273
		225						7	3		201.5	3		1	0.685714		176.5	0.685714
		215						11.5	3		207.5	2		6.5	0.75		205	0.75
		214						14	1		207	2		6.5	0.75		216	0.75
		203						10.5	1		208.5	2		5	0.685714		180	0.685714
		218						12	3		205	2		5	0.722222		189.5	0.722222
		220						9.5	1		192.5	4		5	0.764706		200.5	0.764706
		224						12.5	2		188	2		8	0.571429		177	0.571429
		214						7.5	2		194.5	2		8	0.774194		186.5	0.774194
		225						5.5	1		197	4		8	0.6875		197.5	0.6875
		212						10	4		193.5	4		8	0.814815		195	0.814815
		222						5	1		185.5	4		12	0.625		197.5	0.625
		223						5	3		219.5	3		12	0.625		207	0.625
		223						5	3		215.5	3		12	0.606061		218	0.606061
		225						14.5	1		231	3		5.5	0.705882		178	0.705882
		220						15	3		225.5	1		5.5	0.727273		187.5	0.727273
		227						15	1		223	1		5.5	0.705882		198.5	0.705882
		216						7.5	1		218.5	2		5.5	0.857143		196	0.857143
		223						13.5	1		233	2		4	0.666667		183	0.666667
		206						14.5	1		219	2		7	0.722222		192	0.722222
		206						15.5	2		232.5	2		4	0.777778		194	0.777778
		231						5.5	1		229	2		4	0.774194		191.5	0.774194
		208						5.5	1		228	1		6.5	0.705882		184.5	0.705882
		208						5.5	4		223	4		6.5	0.8125		194	0.8125
		231						20.5	4		222	2		6.5	0.580645		205	0.580645
		212						20.5	1		221	2		6.5	0.685714		196	0.685714
		211						5.5	2		202.5	4		5.5	0.647059		150	0.647059
		190						5.5	3		208.5	4		10	0.764706		182	0.764706
		221						5.5	5		215.5	3		6	0.571429		176.5	0.571429
		183						20.5	1		237.5	4		11.5	0.666667		158.5	0.666667
		191						20	1		239.5	3		10.5	0.764706		186.5	0.764706
		207						4.5	3		219	2		12	0.666667		200	0.666667
		165						19.5	3		224	3		12	0.666667		207.5	0.666667
		194						19.5	0		242.5	3		9.5	0.727273		193.5	0.727273
		223						19.5	2		196.5	1		13	0.666667		200	0.666667
		236						19	0		207	0		5.5	0.666667		176	0.666667
		245						6.5	4		201.5	2		7.5	0.705882		190.5	0.705882
		217						21.5	4		212.5	4		5	0.588235		169.5	0.588235
		211						21.5	2		210	2		9.5	0.625		188.5	0.625
		142						21.5	3		223	1		3	0.666667		168.5	0.666667
		190						21	2		217.5	2		5.5	0.588235		196.5	0.588235
		201						21.5	0		218	3		8	0.727273		181	0.727273
		211						21.5	1		236	1		5.5	0.628571		165.5	0.628571
		221						21.5	1		220.5	2		6.5	0.594595		181	0.594595
		207						21.5	0		220	4		11.5	0.727273		183.5	0.727273
		214						21.5	0		231	1		10.5	0.727273		175.5	0.727273
		214						21	1		190	3		12	0.727273		181.5	0.727273
		190						29	1		198.5	2		9.5	0.764706		166.5	0.764706
		212						14	1		224.5	0		12.5	0.727273		200	0.727273
		212						29	0		216	3		7.5	0.764706		184	0.764706
		212						20	2		231.5	5		5.5	0.647059		176.5	0.647059
		199						20	1		194.5	1		10	0.727273		181	0.727273
		179						20	1		205.5	4		5	0.685714		178.5	0.685714
		189						20	3		203	1		5	0.588235		171.5	0.588235
		133						20	0		227.5	1		5	0.555556		181.5	0.555556
		189						19.5	0		202.5	1		7.5	0.764706		187	0.764706
		189						8.5	5		213.5	4		13.5	0.705882		193	0.705882
		174						15	3		211	2		4.5	0.647059		175.5	0.647059
		194						9	4		224	0		6.5	0.727273		205.5	0.727273
		188						8.5	5		226	0		6.5	0.666667		216.5	0.666667
		161						7	4		226	0		10	0.8125		191.5	0.8125
		167						7.5	4		203	1		10	0.787879		202.5	0.787879
		184						8.5	3		196	1		6	0.75		186	0.75
		216						9	7		207	4		6	0.785714		194.5	0.785714
		179						9	3		204.5	2		11.5	0.774194		168	0.774194
		197						8	4		229	1		14.5	0.785714		177	0.785714
		162						8.5	4		234.5	0		11.5	0.727273		179	0.727273
		171						9.5	4		181	4		11.5	0.888889		176.5	0.888889
		180						8.5	3		190.5	2		10.5	0.8125		196	0.8125
		173						12	3		201.5	5		10.5	0.787879		207	0.787879
		189						7	5		199	0		12	0.75		209.5	0.75
		189						7.5	4		183.5	2		12	0.606061		220.5	0.606061
		142						9	3		193	0		13	0.709677		209.5	0.709677
		219						5.5	3		223.5	4		13	0.709677		220.5	0.709677
		213						9	3		223.5	0		5.5	0.764706		185.5	0.764706
		174						9	3		242	0		7.5	0.727273		200	0.727273
		165						7.5	3		208	0		5	0.709677		179	0.709677
		165						8	3		219	3		9.5	0.645161		198	0.645161
		165						8	3		219	1		3	0.666667		178	0.666667
		175						10	4		198	1		5.5	0.606061		206	0.606061
		188						10	3		209	4		8	0.8125		190.5	0.8125
		211						11	3		206.5	0		1	0.625		162	0.625
		212						5.5	3		231	0		5.5	0.727273		175	0.727273
		198						14	4		233.5	2		1	0.709677		161.5	0.709677
		197						5.5	3		233.5	0		6.5	0.764706		190.5	0.764706
		199						5.5	3		219.5	1		1	0.774194		171.5	0.774194
		210						12.5	3		219.5	0		7	0.666667		190.5	0.666667
		239						10.5	2		233	2		11.5	0.75		193	0.75
		184						8.5	3		233	3		14	0.666667		213	0.666667
		187						11	2		203	0		10.5	0.6875		185	0.6875
		152						15	3		213.5	2		12	0.75		191	0.75
		177						9.5	4		206.5	1		9.5	0.705882		176	0.705882
		206						5.5	3		217.5	4		12.5	0.727273		209.5	0.727273
		176						11	3		215	1		7.5	0.666667		193.5	0.666667
		161						10.5	3		229.5	3		5.5	0.645161		186	0.645161
		161						8	4		229.5	0		1	0.666667		169.5	0.666667
		149						9.5	4		207	1		10	0.75		190.5	0.75
		177						8	4		228.5	1		5	0.75		188	0.75
		230						5.5	3		228.5	1		5	0.709677		181	0.709677
		149						6.5	3		201.5	1		5	0.606061		191	0.606061
		212						7	3		203.5	1		14.5	0.727273		206.5	0.727273
		166						4.5	4		223.5	1		7.5	0.75		196.5	0.75
		166						7.5	5		223.5	0		13.5	0.709677		202.5	0.709677
		198						6	4		222.5	3		4.5	0.645161		185	0.645161
		210						11	5		222.5	0		15.5	0.733333		220.5	0.733333
		210						10	3		221.5	1		7.5	0.647059		211	0.647059
		152						15	6		221.5	0		5	0.606061		190	0.606061
		207						10	4		198.5	3		9.5	0.645161		209	0.645161
		163						8.5	3		209.5	2		9.5	0.857143		206.5	0.857143
		194						8.5	6		207	0		3	0.785714		186.5	0.785714
		174						10.5	4		231.5	1		9.5	0.714286		199.5	0.714286
		232						9	4		203	4		12.5	0.83871		185	0.83871
		213						7	5		203	0		10.5	0.857143		205.5	0.857143
		168						6.5	1		241.5	0		5.5	0.647059		217	0.647059
		163						6.5	3		206	1		5.5	0.785714		214.5	0.785714
		180						5	4		249	1		8	0.75		201.5	0.75
		155						5	2		230.5	1		1	0.545455		173	0.545455
		209						8	4		235.5	2		5.5	0.6875		186	0.6875
		205						15	3		254	0		6.5	0.606061		201.5	0.606061
		205						8	3		208	0		1	0.580645		182.5	0.580645
		193						8	3		218.5	1		7	0.647059		201.5	0.647059
		152						12	3		213	3		11.5	0.709677		204	0.709677
		189						7	4		221.5	3		14	0.6875		224	0.6875
		181						5.5	3		234.5	1		10.5	0.588235		196	0.588235
		227						5.5	3		229	0		12	0.75		202	0.75
		180						4	3		247.5	1		9.5	0.764706		187	0.764706
		159						5.5	3		217	2		12.5	0.709677		220.5	0.709677
		180						6.5	3		209	5		7.5	0.705882		204.5	0.705882
		179						4	3		210.5	2		5.5	0.606061		197	0.606061
		227						6.5	2		209	1		1	0.611111		180.5	0.611111
		227						5.5	3		216	3		10	0.666667		201.5	0.666667
		217						10	3		216	1		5	0.545455		199	0.545455
		179						6	3		238	3		5	0.588235		192	0.588235
		179						12.5	5		238	2		5	0.666667		202	0.666667
		244						11.5	3		236	0		7.5	0.787879		207.5	0.787879
		207						8	3		228.5	0		13.5	0.709677		213.5	0.709677
		207						10.5	3		240	2		4.5	0.727273		196	0.727273
		189						12	5		240	1		15.5	0.666667		231.5	0.666667
		161						12	5		205	1		8	0.814815		199	0.814815
		188						9.5	2		216	2		1	0.814815		170.5	0.814815
		163						13	2		238	2		5.5	0.888889		183.5	0.888889
		163						5.5	4		189.5	1		1	0.846154		170	0.846154
		188						7.5	3		200.5	4		1	0.814815		180	0.814815
		188						5	4		222.5	0		7	0.758621		199	0.758621
		142						9.5	4		219.5	3		11.5	0.962963		201.5	0.962963
		213						3	5		219.5	2		14	0.740741		221.5	0.740741
		165						5.5	3		224.5	5		12	0.714286		199.5	0.714286
		165						8	4		224.5	2		12.5	0.846154		218	0.846154
		165						1	3		227.5	0		5.5	0.846154		194.5	0.846154
		165						6.5	3		248	1		1	0.740741		178	0.740741
		145						1	4		219	1		10	0.814815		199	0.814815
		165						9.5	3		228.5	2		5	0.785714		189.5	0.785714
		174						7	3		214.5	0		14.5	0.814815		215	0.814815
		155						11.5	5		246.5	3		7.5	0.827586		205	0.827586
		176						14	4		227	2		13.5	0.888889		211	0.888889
		197						10.5	2		253.5	2		4.5	0.709677		193.5	0.709677
		233						6.5	3		250.5	1		15.5	0.857143		229	0.857143
		189						12	4		258	1		11.5	0.709677		187.5	0.709677
		189						9.5	3		210	1
		152						12.5	4		241	4
		227						7.5	4		220	2
		227						5.5	4		239	3
		227						10	7		219	1
		227						5	2		247	3
		227						5	4		221	2
		227						5	8		218.5	1
		179						14	5		231.5	0
		207						14	8		234	0
		207						13.5	4		232	2
		207						14.5	3		234.5	1
		182						11	4		227	0
		182						7.5	5		231.5	0
		167						6.5	3		229	3
		233						7.5	3		222	2
		219						15	4		232	3
		216						15	3		243	1
		233						7.5	3		243.5	1
		180						5.5	4		243	1
		181						13.5	2		186.5	1
		253						14.5	2		197.5	4
		242						13	2		195	0
		185						14	2		221	0
		246						6	4		207	2
		244						5	2		218	3
		246						5	2		241.5	1
		206						6	4		212.5	0
		145						4.5	4		187.5	0
		192						15.5	5		198.5	3
		179						4.5	4		196	0
		207						25	3		222	1
		199						22	3		197	1
		179						21	1		197	0
		188						24	3		183	2
		188						24	1		194	3
		188						27	1		191.5	1
		215						22	1		216	1
		207						20.5	1		207.5	1
		191						24	2		207.5	0
		194						24	3		194	1
		194						22.5	1		205	4
		220						20.5	1		227	1
		210						23	2		208	2
		220						25	3		181	3
		242						20.5	2		175.5	2
		242						20.5	2		205.5	1
		181						20.5	2		216.5	3
		117						23.5	1		240	0
		239						30	1		186	2
		233						20.5	2		194.5	1
		180						26	1		220.5	0
		221						25.5	1		247	2
		206						23	1		168	1
		145						23	1		179	4
		199						20.5	4		176.5	2
		152						21.5	2		201	1
		161						22	2		209.5	2
		145						19.5	2		220.5	3
		146						21	4		244	1
		231						25	1		251.5	2
		186						15	4		237.5	0
		161						25	3		244	0
		198						23.5	4		185.5	3
		198						22	3		200	2
		152						21.5	4		179	2
		227						20	2		178	3
		212						20	2		206	1
		168						23	3		190.5	3
		171						30	3		193	5
		199						20.5	1		185	4
		168						19	3		191	3
		165						20.5	0		176	2
		165						21.5	0		193.5	3
		220						25	1		186	1
		242						26.5	1		190.5	5
		242						25.5	2		188	0
		188						15	2		181	2
		117						20.5	2		191	4
		167						15	4		202	2
		233						15	2		203.5	1
		186						19.5	2		196.5	1
		199						21.5	1		202.5	1
		191						25.5	2		202	1
		163						21.5	3		218.5	0
		166						24.5	1		211	1
		204						30	1		234.5	3
		233						22.5	1		190	2
		209						21	2		213.5	1
		152						23	1		206.5	2
		194						25	4		232.5	1
		167						23.5	0		189	5
		205						23.5	1		212.5	0
		219						8.5	3		217	2
		176						8.5	2		214.5	3
		239						23.5	0		240.5	2
		239						22	3		201.5	3
		167						21	2		204	5
		188						24	5		196	4
		209						24	1		202	4
		199						9	2		187	4
		201						9	1		204.5	4
		209						9	4		197	3
		152						9	1		201.5	5
		145						24	1		199	3
		145						23.5	1		192	2
		145						27	0		202	3
		231						12	1		213	4
		179						12	1		214.5	4
		179						12	4		207.5	3
		192						12	2		213.5	4
		181						27	1		213	2
		253						26.5	0		199	1
		139						22	1		201.5	3
		198						21.5	0		199.5	3
		194						20.5	0		194.5	1
		181						20	0		199	3
		201						24	1		189.5	2
		195						23.5	1		210.5	2
		242						24	0		212	2
		189						9	2		205	2
		226						9	1		211	2
		190						9	4		210.5	2
		193						9	2		225	2
		197						24	1		223.5	2
		244						23.5	1		223.5	0
		179						22.5	0		187.5	2
		179						7.5	4		227.5	0
		221						7.5	2		218	0
		179						7.5	5		218	0
		179						7.5	0		218.5	5
		173						8.5	2		225.5	2
		171						8.5	0		209	0
		206						22.5	4		244	0
		179						22	0		228	1
		208						23	0		220.5	0
		238						20.5	0		225	0
		179						20.5	0		222.5	2
		207						20.5	0		215.5	1
		199						20.5	0		225.5	3
		167						20.5	0		236.5	0
		165						20	0		221	4
		157						23	3		237	1
		148						22.5	1		236.5	0
		240						25	0		238	1
		195						10	2		212	1
		174						10	1		217.5	1
		193						10	4		226.5	1
		190						10	0
		195						25	1
		167						24.5	0
		188						20.5	2
		240						20	0
		168						20.5	1
		240						20	0
		182						20.5	2
		240						20	3
		170						23.5	1
		194						23	0
		148						30	1
		148						15	2
		205						23	0
		150						20.5	1
		206						15	2
		187						21	0
		148						15	1
		203						24.5	0
		208						20.5	0
		227						15	4
		107						15	1
		234						30	2
		224						28.5	1
		220						29.5	0
		189						20.5	3
		187						20	0
		237						26	0
		197						25.5	1
		238						25.5	1
		238						25	1
		179						23	3
		179						22.5	1
		207						23	3
		191						22.5	1
		201						20.5	1
		184						20	0
		209						21.5	3
		180						21	0
		207						22	1
		180						21.5	0
		207						19.5	2
		175						4.5	3
		175						4.5	3
		161						4.5	2
		208						4.5	0
		190						19.5	3
		154						19	1
		142						21	4
		171						20.5	0
		185						26	0
		168						25	1
		165						24.5	1
		182						23.5	1
		157						20	1
		171						23	2
		221						30	0
		223						20.5	0
		188						20.5	1
		206						21.5	0
		193						26.5	1
		184						25.5	0
		186						15	3
		186						15	3
		166						21.5	1
		199						25.5	0
		203						24.5	0
		173						30	1
		157						15	2
		185						14.5	1
		161						15	5
		165						15	2
		227						14.5	1
		227						15.5	3
		181						25	3
		161						24.5	1
		162						23.5	3
		240						23	2
		240						25.5	0
		163						24	0
		200						22	2
		178						21.5	1
		240						6.5	3
		171						6.5	1
		248						6.5	2
		200						21.5	2
		175						21	2
		200						5	4
		200						5	1
		167						5	4
		167						20	1
		167						19.5	0
		180						20	3
		178						19.5	2
		125						23	5
		169						22.5	2
		172						23	0
		153						27	1
		177						22	1
		186						20.5	2
		222						19	0
		172						15	1
		168						21.5	3
		221						20.5	1
		194						21	2
		206						27.5	2
		137						27	1
		151						27	1
		158						24.5	1
		140						28	1
		186						15	1
		153						22.5	4
		217						20	2
		169						24.5	3
		196						18	1
		169						20.5	3
		157						15	2
		101						15	1
		179						23	0
		190						22	0
		187						26.5	0
		262						29	2
		266						27	2
		240						27.5	1
		189						22.5	1
		156						20.5	0
		240						25	0
		226						20	3
		240						20	2
		154						20	3
		198						29.5	1
		222						30	1
		212						28.5	1
		178						29.5	1
		156						30.5	2
		139						8	2
		233						8	1
		206						8	4
		174						8	0
		158						23	0
		207						12	2
		240						12	3
		152						27	1
		192						22	0
		178						5.5	1
		192						5.5	0
		179						5.5	3
		179						5.5	0
		179						20.5	1
		180						20.5	1
		200						20	0
		198						4	3
		155						4	2
		179						4	3
		177						4	1
		116						19	2
		180						18.5	1
		167						19.5	1
		204						20.5	1
		206						20	0
		178						6.5	1
		116						6.5	1
		166						6.5	4
		166						21.5	3
		165						21	1
		180						19	2
		160						6.5	2
		99						6	3
		172						11.5	2
		182						5.5	3
		180						5	2
		241						6.5	3
		240						10.5	2
		207						12	2
		177						9.5	2
		166						5.5	2
		166						5	1
		163						5	3
		220						5	3
		220						15	1
		214						7.5	2
		169						13.5	2
		209						14.5	2
		207						6.5	1
		207						6.5	3
		155						21.5	0
		171						20.5	0
		188						10	1
		186						10	4
		152						25	4
		161						24.5	1
		186						6	2
		161						6	1
		190						21	0
		143						27.5	2
		171						11.5	1
		186						11.5	4
		206						11.5	2
		164						26.5	1
		143						26	1
		183						10.5	1
		234						10.5	4
		234						25.5	1
		202						25	0
		172						12	2
		215						12	3
		236						27	1
		238						27	2
		236						24.5	0
		234						13	1
		179						13	2
		172						28	0
		182						5.5	3
		191						7.5	2
		234						5	2
		200						9.5	2
		200						3	3
		168						5.5	1
		152						8	3
		169						6.5	3
		173						7	2
		192						11.5	5
		167						14	1
		192						10.5	4
		204						12	3
		206						9.5	2
		213						12.5	1
		191						7.5	3
		165						5.5	1
		197						10	5
		240						5	0
		168						5	2
		166						5	4
		168						14.5	0
		227						15	2
		191						15	1
		178						7.5	1
		210						13.5	1
		187						14.5	1
		240						15.5	2
		240						20.5	1
		219						20	0
		240						7.5	1
		238						22.5	3
		240						5	2
		234						20	1
		195						9.5	2
		245						9.5	2
		186						24.5	1
		240						3	5
		222						18	0
		222						5.5	2
		222						5.5	3
		222						20.5	2
		240						8	4
		187						6.5	3
		187						7	4
		187						11.5	5
		229						14	5
		178						10.5	4
		202						12	4
		209						9.5	4
		162						12.5	3
		147						7.5	4
		174						5.5	3
		171						10	5
		197						5	3
		200						5	2
		193						5	3
		142						14.5	3
		174						15	4
		165						15	4
		179						7.5	3
		239						13.5	4
		181						14.5	2
		230						15.5	4
		145						8	1
		182						7	1
		179						11.5	3
		210						14	3
		187						12	3
		181						12.5	2
		179						5.5	1
		145						10	3
		212						5	2
		172						14.5	2
		179						15	2
		210						15	2
		210						7.5	2
		152						13.5	2
		152						14.5	2
		207						15.5	1
		157						23	2
		161						19.5	0
		233						19	1
		179						21.5	2
		165						21	0
		165						11.5	2
		181						22	0
		181						26.5	0
		206						29	1
		206						25.5	0
		190						25	0
		188						21.5	5
		179						27	2
		179						24.5	1
		206						24	0
		206						27.5	0
		188						22.5	1
		145						20.5	0
		219						25	0
		227						20	2
		219						20	1
		190						20	3
		187						29.5	1
		225						30	0
		221						22.5	1
		133						21	4
		194						23	1
		188						28.5	1
		199						29.5	0
		188						28	1
		170						23	1
		233						20	1
		220						21	1
		203						30.5	1
		240						22.5	1
		182
		196
		234
		206
		237
		238
		238
		179
		191
		184
		175
		209
		207
		180
		190
		154
		168
		169
		157
		172
		171
		222
		223
		188
		234
		228
		171
		227
		156
		163
		157
		171
		162
		186
		163
		177
		179
		240
		125
		184
		169
		178
		222
		151
		248
		169
		176
		187
		264
		263
		152
		228
		216
		240
		143
		143
		205
		238
		264
		203
		170
		223
		204
		167
		165
		223
		223
		189
		179
		238
		197
		189
		264
		262
		163
		163
		238
		239
		189
		162
		162
		240
		162
		178
		191
		240
		240
		240
		169
		240
		167
		186
		186
		187
		187
		148
		147
		188
		143
		145
		149
		160
		149
		156
		111
		178
		151
		155
		163
		222
		183
		160
		155
		200
		171
		185
		156
		168
		162
		212
		201
		150
		200
		191
		180
		184
		150
		178
		199
		152
		211
		130
		180
		162
		162
		135
		161
		308
		190
		195
		198
		156
		213
		218
		157
		172
		198
		131
		127
		127
		171
		172
		336
		192
		153
		172
		309
		176
		309
		151
		151
		213
		134
		203
		168
		177
		142
		132
		353
		200
		355
		173
		123
		171
		238
		177
		160
		226
		179
		166
		210
		205
		167
		328
		218
		184
		170
		170
		167
		183
		161
		163
		138
		140
		185
		159
		153
		160
		167
		195
		216
		193
		194
		213
		190
		175
		149
		157
		152
		149
		182
		140
		143
		155
		214
		218
		168
		217
		119
		173
		138
		174
		227
		194
		183
		203
		200
		327
		167
		186
		179
		220
		157
		219
		167
		193
		275
		187
		172
		195
		277
		171
		212
		129
		204
		191
		171
		160
		176
		216
		140
		173
		187
		166
		157
		216
		153
		150
		137
		148
		188
		193
		97
		159
		128
		213
		168
		147
		177
		182
		144
		150
		221
		207
		134
		207
		164
		224
		224
		160
		174
		133
		182
		314
		212
		178
		211
		167
		194
		182
		195
		217
		165
		219
		194
		191
		177
		222
		329
		134
		278
		164
		186
		166
		316
		240
		240
		324
		242
		183
		225
		133
		143
		206
		173
		193
		175
		175
		323
		150
		324
		165
		151
		326
		162
		281
		280
		205
		176
		130
		130
		302
		166
		225
		206
		228
		165
		194
		204
		169
		147
		174
		159
		279
		172
		210
		206
		173
		212
		200
		207
		174
		177
		189
		173
		228
		156
		238
		180
		143
		185
		129
		185
		220
		195
		180
		158
		164
		316
		160
		147
		104
		136
		233
		233
		181
		187
		143
		173
		166
		229
		123
		170
		181
		210
		213
		213
		194
		214
		210
		199
		181
		181
		243
		214
		220
		210
		181
		142
		283
		179
		329
		221
		182
		168
		197
		172
		203
		336
		336
		324
		336
		302
		184
		180
		218
		211
		192
		211
		158
		158
		167
		202
		137
		180
		193
		160
		133
		260
		191
		190
		200
		318
		167
		231
		167
		201
		165
		166
		218
		209
		231
		231
		149
		216
		225
		188
		116
		224
		152
		200
		194
		120
		191
		161
		149
		155
		216
		188
		276
		160
		206
		203
		171
		171
		152
		190
		174
		203
		187
		135
		135
		151
		177
		194
		155
		150
		192
		135
		177
		201
		185
		205
		144
		213
		231
		220
		162
		128
		189
		157
		169
		158
		236
		187
		234
		164
		154
		164
		235
		172
		185
		177
		180
		178
		108
		202
		191
		138
		178
		194
		183
		203
		183
		183
		194
		164
		203
		178
		198
		208
		190
		154
		165
		200
		121
		134
		182
		242
		155
		205
		198
		163
		193
		209
		160
		188
		197
		186
		200
		221
		139
		159
		191
		140
		196
		169
		189
		188
		221
		164
		178
		190
		190
		203
		143
		191
		198
		116
		151
		246
		144
		155
		141
		171
		216
		232
		183
		187
		208
		172
		185
		134
		192
		183
		236
		179
		202
		221
		185
		144
		165
		166
		144
		200
		141
		198
		200
		204
		132
		232
		185
		211
		164
		228
		198
		231
		176
		154
		208
		160
		201
		199
		199
		196
		224
		188
		209
		318
		224
		220
		181
		199
		181
		204
		215
		141
		189
		197
		156
		196
		166
		131
		197
		194
		141
		183
		169
		193
		207
		201
		174
		231
		162
		187
		199
		187
		132
		204
		195
		134
		175
		196
		213
		304
		198
		198
		221
		198
		193
		168
		202
		157
		192
		127
		217
		210
		219
		225
		148
		148
		172
		183
		225
		225
		194
		165
		142
		176
		176
		156
		156
		221
		212
		195
		169
		192
		148
		205
		197
		217
		197
		208
		190
		221
		203
		183
		209
		178
		168
		159
		156
		237
		156
		312
		244
		312
		178
		178
		312
		318
		144
		233
		169
		189
		233
		233
		160
		153
		233
		157
		201
		159
		160
		185
		193
		152
		156
		188
		171
		215
		152
		169
		196
		179
		130
		217
		150
		168
		192
		212
		203
		157
		188
		174
		189
		225
		190
		189
		232
		154
		201
		212
		211
		175
		196
		173
		173
		181
		157
		160
		179
		160
		192
		113
		135
		166
		217
		156
		190
		173
		146
		90
		209
		192
		196
		121
		196
		219
		219
		228
		216
		141
		194
		193
		191
		214
		158
		181
		216
		196
		157
		176
		204
		157
		193
		306
		146
		168
		192
		194
		233
		228
		160
		191
		183
		197
		159
		126
		178
		209
		238
		173
		171
		151
		189
		130
		219
		216
		146
		86
		140
		186
		196
		96
		96
		193
		230
		157
		160
		152
		206
		125
		184
		197
		191
		173
		181
		126
		134
		187
		206
		208
		172
		227
		234
		182
		173
		224
		164
		198
		201
		198
		325
		330
		272
		221
		168
		194
		202
		156
		213
		181
		171
		189
		187
		190
		192
		200
		157
		189
		234
		260
		195
		126
		139
		169
		191
		184
		168
		140
		152
		233
		156
		162
		210
		210
		221
		163
		161
		141
		150
		176
		128
		170
		165
		149
		164
		193
		181
		136
		205
		174
		188
		106
		133
		155
		212
		197
		188
		158
		153
		199
		231
		196
		230
		173
		168
		182
		186
		212
		190
		181
		181
		147
		153
		204
		150
		196
[truncated: 1,005 more rows]

## Sheet: Fig. 4
	Fig. 4a SynCom3-1
Time (h)	B. megaterium L								B. velezensis SQR9								P. fluorescens J
0	6.10747	6.20699	6.16967						5.40034	6.3366	5.86999						7.17659	6.70414	6.9724
12	6.1386	6.20633	6.63719	6.39752	6.33189	6.51336	6.51655	6.05374	5.99396	4.81196	5.86999	5.00368	5.05425	6.64726	5.12499	5.00452	6.05019	6.43536	6.23483	6.13526	6.13848	6.43179	6.24147	6.00096
24	4.97226	5.02713	5.37612	5.18199	5.12883	5.27582	5.2784	4.90353	4.49396	5.31196	4.36999	4.50368	4.55425	5.14726	6.62499	4.50452	5.52382	5.87548	6.6924	5.60149	5.60443	6.87223	5.69846	5.47888
36	5.78887	6.02257	6.24292	6.16934	5.55385	5.53662	5.53085	5.95016	4.50692	4.44914	5.93988	4.74564	5.11133	4.39034	4.53188	4.7739	5.89657	5.68305	6.15944	6.05028	4.78464	5.36369	4.4503	5.76582
48	5.04595	4.10114	4.38395	4.46632	5.13251	4.40847	5.44876	6.18605	3.61482	3.56207	5.01011	3.83277	4.16665	3.50838	5.63761	3.85857	4.98299	4.68784	5.82351	4.84929	4.70161	5.16967	4.90849	5.24992
60	2.2382	4.18189	3.06109	3.06886	3.30328	3.09555	3.9968	3.79312	3.54511	3.39769	2.44469	3.55298	3.59394	4.07428	3.65124	3.55366	3.23012	3.47992	4.50445	3.26475	3.23137	3.41281	4.18829	3.00747
	Fig. 4a SynCom3-2
Time (h)	B. velezensis SQR9								P.stutzeri G								B. megaterium L
0	7.43185	7.18613	8.04433						7.17902	7.37822	7.14605						6.75226	5.34315	6.06026
12	5.37226	4.86423	5.06796	4.97237	5.1254	4.89143	4.96299	5.07602	7.56654	6.57702	6.5036	6.40611	7.40278	6.59736	6.89548	6.38019	6.08204	6.55741	5.39193	5.06353	5.78695	4.07521	4.98279	4.09043
24	5.34311	5.31602	5.70395	5.11866	5.23959	5.11277	5.41467	5.81234	6.0714	6.13913	4.67779	5.88445	6.63916	5.93563	6.53908	6.80382	3.47813	3.17301	4.10479	5.31272	3.72369	5.80361	3.3532	4.19154
36	5.63604	4.8579	5.53806	4.94765	5.0737	4.69173	5.05814	5.04766	5.04925	5.13396	6.5795	5.29853	6.13818	5.29662	6.36469	5.58069	3.63637	3.85396	3.64827	3.34594	3.32432	3.71162	6.33312	3.37381
48	4.97958	5.06026	4.81205	4.98644	4.49691	4.70698	5.03069	5.68591	4.67745	4.81477	5.11898	5.10478	4.95338	4.50411	4.51182	5.67735	3.66928	4.13888	3.57732	3.61931	3.72813	3.87773	3.23177	4.24962
60	4.67722	3.49916	3.38951	4.6959	4.23319	3.81664	4.32827	4.0082	4.10024	4.42619	3.43338	4.50967	3.11099	3.87673	3.22446	3.78518	2.46637	2.35852	2.94925	2.76902	2.40287	2.41391	2.54809	2.09673
	Fig. 4a SynCom4-1
Time (h)	B. velezensis SQR9								P. fluorescens J								B. megaterium L								A .brasilense K
0	7.93216	7.06091	7.33193						7.30875	7.04976	6.99215						7.73287	6.25299	6.56029						6.86949	7.82178	6.75684
12	4.50849	5.01201	4.81135	4.62546	4.04278	4.9818	4.42258	4.43173	6.19386	7.83236	5.9314	5.57786	5.74881	5.87401	6.53814	5.5092	7.90717	5.28302	5.84906	5.83838	4.98775	5.24796	5.06929	5.15128	4.97108	4.82475	4.97719	5.51867	4.95505	4.91365	4.54126	4.41034
24	4.84368	4.66569	4.4012	4.0108	4.689	4.29121	4.43422	4.62909	5.60242	5.20291	5.22885	4.84099	5.32992	6.06947	4.91488	6.49543	5.40434	5.20574	5.05767	4.74079	5.06875	5.09774	4.60351	5.25307	5.16435	4.77018	4.79298	4.8271	5.4082	4.96485	3.90893	5.13379
36	4.74468	4.53913	4.41444	4.82067	4.74397	4.26032	4.61922	5.02523	5.12747	4.4445	5.18388	5.37199	4.10534	4.66189	4.85816	4.66049	5.53616	5.41218	5.54772	5.75971	4.97567	4.74437	4.9054	5.3994	4.09659	4.34644	3.55681	4.72551	4.3396	3.7529	3.69968	4.65914
48	3.80474	3.90174	3.82356	3.45684	3.60576	3.53364	4.02386	4.03696	3.09791	3.19523	3.8149	2.8722	2.92897	2.85805	3.43239	3.17267	2.07014	1.96827	1.71091	4.86019	4.65126	5.30975	4.57179	4.90067	2.82831	2.84203	3.30157	3.27586	3.1064	3.15398	2.89912	2.88146
60	3.54575	3.40727	3.51686	3.3151	3.14027	3.3649	3.95236	3.76619	3.46027	3.09258	3.54824	2.92565	3.13289	2.55622	3.26699	3.22745	3.98093	3.91475	3.99878	4.11985	4.06695	4.34896	4.39401	4.31483	3.06493	2.43778	3.05925	2.53906	3.04881	2.33992	2.57646	2.82276
	Fig. 4a SynCom4
Time (h)	C.cellulans E								P. fluorescens J								A .brasilense K								B. velezensis SQR9
0	6.10747	6.20699	7.29021						6.40034	6.3366	7.05647						7.17659	6.70414	6.89032						6.29047	6.01538	7.29014
12	6.76426	7.02451	7.14131	7.22218	6.39444	6.76783	6.87978	6.70277	5.12728	5.33969	5.17561	5.15654	5.19003	4.99909	5.00333	5.03632	6.37716	6.66913	6.36454	6.67903	6.3015	6.53024	6.26729	6.44821	5.67867	5.88219	5.85956	6.11413	5.37757	5.72923	5.58313	3.67765
24	6.28151	6.50395	6.60379	6.67291	5.96543	6.28456	6.38025	3.22896	5.38236	4.56391	4.42368	5.40737	5.436	5.27279	4.27642	4.30462	5.45066	5.70021	5.43987	5.70867	5.38599	5.58149	5.35675	5.51138	4.85365	5.0276	5.00826	5.22584	5.59629	4.89686	5.77198	5.85277
36	6.38311	5.81273	6.65116	6.71839	6.38059	6.23698	6.10774	6.74207	6.63952	5.23125	5.15808	5.2935	5.64362	5.33643	5.23533	5.25613	5.67487	5.37986	5.90823	5.88437	6.01108	5.78907	5.68108	5.89665	5.80347	5.57553	5.48952	4.90035	4.76875	5.52604	4.01647	5.20512
48	5.80863	5.28958	6.05255	6.11374	3.80634	5.67565	5.55804	6.13528	3.76697	4.30544	4.23886	4.36208	4.68069	4.40115	4.30915	4.32807	5.16413	4.89567	5.37649	5.35477	5.47008	5.26805	5.16978	3.36595	5.28116	5.07374	4.99547	5.36932	5.24956	4.68385	5.07018	5.03714
60	5.18454	5.18721	5.43975	5.3597	5.10238	4.74406	5.45183	5.12025	4.91965	4.09017	4.02691	4.63428	5.21536	3.13962	4.83083	3.15767	5.17124	5.45591	5.34542	5.40045	5.31098	4.98423	5.06436	5.52147	5.05265	4.38346	5.29599	5.4388	3.02618	5.20174	5.24772	5.1609
	Fig. 4a SynCom5
Time (h)	C.cellulans E								P.stutzeri G								B. velezensis SQR9								A .brasilense K								B. megaterium L
0	7.48931	7.91883	6.32155						7.23846	6.15153	7.43796						6.81729	5.89958	6.71085						7.34037	7.75569	6.89414						6.23504	7.84375	6.07837
12	5.23449	5.50988	5.01654	4.86554	5.02277	4.98431	5.15579	4.73176	7.36349	6.22638	6.83792	7.28173	6.5176	6.26059	7.18889	6.6355	5.74041	6.15188	6.18879	5.60451	5.99586	6.32727	6.17667	5.7309	5.09616	5.45418	5.29484	5.54995	5.51381	5.54321	5.36199	5.36808	4.75806	5.45145	5.49419	6.27827	4.77675	5.21906	5.12661	4.82759
24	4.89761	5.47998	5.29741	5.19974	5.47427	5.41104	5.49511	5.23425	6.29796	6.25153	7.05979	5.78858	6.39253	7.33372	6.56692	6.3658	5.64007	6.41392	6.09738	6.27035	6.31439	6.00765	6.09986	6.14284	5.61294	5.69552	5.77605	5.60021	5.86472	5.76207	6.18689	5.73259	5.75061	3.45973	5.25034	4.01512	3.53985	6.68952	6.56878	4.12395
36	5.23243	4.6926	5.30682	5.07639	4.64376	5.75753	4.99733	5.31455	5.74701	5.35916	5.18649	4.62725	4.92608	4.65867	4.18907	5.46045	6.10425	5.70792	7.17771	5.52546	4.96074	6.40357	6.0135	5.99611	4.27726	4.53658	5.30945	4.66389	3.86341	4.71359	4.72174	4.50099	5.77522	5.65385	6.95596	6.238	2.79587	4.33904	4.43874	5.80467
48	4.98759	4.93006	5.10691	5.01358	5.07954	5.24976	5.29233	4.94408	5.21173	5.03625	3.88407	5.10574	4.59363	4.09921	4.29541	4.52824	6.23962	6.56797	5.91653	6.50893	6.15106	6.71291	6.42104	6.07678	4.37809	3.86844	3.82904	4.0595	4.32469	4.15513	4.56596	4.37776	3.66928	4.13888	5.57732	4.61931	5.72813	5.87774	4.23177	4.24962
60	4.33803	5.86286	4.57677	5.34206	4.55887	4.69288	4.99076	4.62494	5.09158	4.57488	5.87965	4.43847	4.47325	4.13737	3.74499	3.95001	5.10723	4.6593	5.52921	5.27194	5.24226	5.00268	5.91664	5.5689	5.47831	4.89972	5.79806	4.80504	4.94231	4.34161	4.80648	3.1657	4.56811	5.97519	4.57831	5.61927	4.33968	2.43369	5.79057	4.11816
	Fig. 4b SynCom4 dropout B. velezensis SQR9
Time (h)	C.cellulans E			P. fluorescens J			A. brasilense K
0	6.46793	6.75438	6.52872	6.95432	6.63674	6.20637	6.101	6.90147	6.22212
12	6.17103	6.2137	6.49632	5.39586	5.26414	6.17725	5.78192	5.68029	5.48969
24	6.18064	6.7944	6.31111	6.54351	5.13293	5.02949	5.90587	5.65473	6.42594
36	5.31162	5.74216	5.34703	5.88962	5.53247	5.1788	5.24035	5.03247	4.30091
48	6.03118	5.73746	5.13405	5.17375	5.8151	4.51073	5.08869	4.72183	5.3009
60	5.12919	4.62333	4.16873	5.1399	5.78327	5.52244	5.01748	4.78074	4.53254
	Fig. 4b SynCom4 dropout A. brasilense K
Time (h)	C.cellulans E			P. fluorescens J			B. velezensis SQR9
0	7.49077	6.64702	6.70428	7.009	6.77018	7.06955	6.64793	7.20576	6.50218
12	5.00358	5.22476	5.85131	5.35897	5.35497	5.89718	6.37122	6.48746	6.68052
24	5.00509	4.59804	5.47446	6.01351	6.17125	5.63557	6.50793	5.94733	5.01519
36	4.96145	4.52878	5.39448	5.4201	4.61694	5.50642	6.0154	5.28062	5.34227
48	4.93894	4.38782	5.37208	5.70336	5.94834	4.89701	6.31629	5.63485	5.64863
60	4.92438	4.55367	4.28234	5.74268	4.89831	5.79565	6.26577	5.63822	5.61727
	Fig. 4b SynCom4 dropout P. fluorescens J
Time (h)	C.cellulans E			B. velezensis SQR9			A. brasilense K
0	6.49404	6.66285	6.0549	7.71244	6.24108	6.90795	6.06888	6.13324	6.56596
12	5.47469	6.4211	6.58598	5.6115	7.17431	5.78357	5.36801	6.01961	5.57248
24	5.4789	5.07669	6.98548	5.60958	5.37688	6.01154	4.22621	5.03551	5.98261
36	5.75082	4.83472	4.96897	5.25326	6.85543	6.54766	5.69855	5.2598	5.69151
48	5.97822	4.96913	4.27052	4.20496	5.33967	5.11515	4.34469	5.51754	4.17232
60	5.4933	6.01741	4.33327	5.09221	5.15721	5.32663	5.44275	4.54988	4.99617
	Fig. 4b SynCom4 dropout C.cellulans E
Time (h)	P. fluorescens J			B. velezensis SQR9			A. brasilense K
0	7.73728	6.38127	6.84821	7.30816	6.48734	6.8002	6.0389	7.07307	6.32752
12	5.70794	6.18303	6.14672	6.19727	6.63855	6.52001	4.88916	4.43202	4.25714
24	6.22946	5.12155	5.36776	5.15729	6.08805	4.91274	4.33431	4.29761	4.3288
36	5.10318	4.95488	5.75554	5.86362	5.38552	5.22161	3.984	4.20805	4.4913
48	5.47781	4.38063	4.10871	4.84872	5.68713	5.48365	3.51913	3.51399	4.37794
60	4.51126	4.33013	4.10858	5.93574	4.68806	5.64352	3.32101	3.58133	3.92584
	Fig. 4c SynCom5 dropout C.cellulans E
Time (h)	P.stutzeri G			B. velezensis SQR9			A. brasilense K			B. megaterium L
0	7.74269	6.73421	6.89686	7.08248	7.53533	6.71595	7.74877	7.55546	5.72443	7.6522	6.33639	5.90599
12	6.76301	5.12498	5.68006	6.61666	6.90017	5.32652	5.23463	5.43431	5.35877	7.10934	7.0237	6.30124
24	6.58027	6.59056	5.09443	5.74054	5.5112	5.55579	4.64669	4.34042	4.90012	5.36454	5.09736	4.71131
36	5.01734	5.71897	6.18315	4.33058	5.56231	5.08647	4.87321	4.02904	5.09948	5.6176	4.28827	4.86813
48	5.12697	5.68534	4.99094	6.04569	6.09011	5.25173	4.28064	4.02376	4.98727	5.80709	5.62398	5.01152
60	4.7138	4.7686	5.16231	6.36971	5.28095	5.36208	4.38346	4.71945	4.48296	5.0728	4.77895	4.37501
	Fig. 4c SynCom5 dropout B. velezensis SQR9
Time (h)	C.cellulans E			P.stutzeri G			A. brasilense K			B. megaterium L
0	7.24775	6.70813	6.95443	7.0662	6.39259	6.90139	6.5626	6.22513	7.5938	6.99038	6.97767	6.41442
12	6.18112	5.81013	6.98993	5.00603	5.39724	5.8478	5.34742	6.1007	5.92261	7.16137	6.64074	6.11438
24	5.15716	6.18108	5.42721	5.59209	5.5456	6.58415	4.92359	5.02174	5.40169	6.01578	5.12979	5.10742
36	5.91587	4.95525	6.28623	4.3982	5.46543	5.50479	5.1615	4.9838	4.57175	6.38949	4.93841	5.35884
48	6.07098	5.97583	5.32371	5.8323	5.66453	4.64153	4.63515	4.77659	5.48216	5.83149	5.68125	6.75551
60	5.49692	4.00446	4.35328	4.635	4.69254	4.80812	4.70663	4.65238	4.53242	5.67818	4.80551	4.76262
	Fig. 4c SynCom5 dropout A. brasilense K
Time (h)	C.cellulans E			P.stutzeri G			B. velezensis SQR9			B. megaterium L
0	6.47624	6.30177	7.2934	6.56513	7.51999	6.9703	6.76975	7.14337	6.56039	6.82437	6.66636	6.83528
12	7.06071	6.75972	6.39277	6.18641	5.7559	5.74742	5.729	6.3794	6.03151	6.36142	5.53076	5.24712
24	6.0324	5.49743	5.17855	5.6511	6.24223	6.23175	5.34595	4.95742	5.8301	5.03854	5.37974	4.70226
36	5.94093	5.24236	5.9776	4.44469	5.06629	5.12131	4.36406	5.11692	5.7879	4.5088	5.3689	4.53217
48	4.84637	5.34183	6.05453	4.65922	4.40353	5.23935	6.45007	4.67922	5.53316	5.23532	6.40769	5.13884
60	4.94482	5.36786	4.05997	4.72544	5.29356	4.45888	5.23829	4.54572	4.64753	4.66648	4.02462	4.36522
	Fig. 4c SynCom5 dropout B. megaterium L
Time (h)	C.cellulans E			P.stutzeri G			B. velezensis SQR9			A. brasilense K
0	6.18133	6.53336	6.90257	6.82675	6.52489	7.349	6.58669	6.14856	7.0598	7.22098	6.21216	6.86202
12	6.66446	6.70882	6.37858	6.64885	5.88797	6.06565	5.93199	6.30211	5.75218	5.73442	5.16073	4.96814
24	6.28819	5.47306	5.59324	6.25094	6.47344	6.08876	5.28806	4.50649	4.5246	5.55762	5.59198	4.98606
36	4.14447	5.29822	5.47682	5.1791	5.24467	5.95645	5.52588	4.06516	4.35876	4.92273	4.82244	5.50825
48	6.07245	5.33951	5.48141	5.29081	4.5551	4.11353	5.9436	5.47255	6.18953	4.69275	5.81465	4.72141
60	5.18689	5.27536	5.5427	5.39311	4.50246	5.27937	4.87111	5.21462	4.24054	4.23756	4.2735	4.23996
	Fig. 4c SynCom5 dropout P.stutzeri G
Time (h)	C.cellulans E			B. velezensis SQR9			A. brasilense K			B. megaterium L
0	6.78312	6.01398	7.61477	6.2885	5.62485	7.74904	7.35157	6.26565	7.25145	7.35551	6.96737	7.17869
12	4.38836	4.82342	5.03614	6.03745	5.69906	5.729	6.15588	5.73717	5.79687	6.45108	7.51192	5.66218
24	4.09728	4.63416	4.08789	5.51044	5.5916	5.62862	5.72168	4.90099	5.95902	6.27434	5.69622	6.48109
36	4.2151	4.04417	3.61017	5.30975	4.71989	5.38969	4.17856	4.97334	4.94014	5.4767	6.4413	5.95894
48	3.9906	3.71712	3.71887	5.22905	4.36035	6.30397	4.44465	5.71155	4.5702	5.20251	5.23872	5.11892
60	3.81346	3.34215	3.77544	5.09873	4.21815	4.29368	4.44034	4.60514	4.63698	4.12924	5.10299	5.01538

## Sheet: Fig. 5
Fig. 5c									Fig. 5d
Metabolites	A.brasilense K	B.megaterium L	B.velezensis SQR9	C.cellulans E	P.fluorescens J	P.stutzeri G			Number of C.cellulans E
H2O	0	0	0	0	0	0			CK			SynCom5-P. stutzeri G			Asparagine(2 mM)			Asparagine(5 mM)
ATP	0.99329	0.99602	0.995695	0.994736	0.99585	0.995206			5.694	5.833	5.434	4.183	4.317	4.254	5.473	5.996	5.956	6.348	5.357	5.942
NAD	0.949416	0.995883	0.995883	0.99467	0.99582	0.995033
NADP	0.95019	0.996037	0.995835	0.994822	0.995655	0.995346
CoA	0.978191	0.994162	0.993594	0.991306	0.994416	0.994581			Number of A.brasilense K
FAD	0.865893	0.996217	0.995796	0.994898	0.995776	0.995186			CK			SynCom4-C. cellulans E			Vitamin B12(5 mM)			Isoleucine(2 mM)
Pyridoxal phosphate	0.993412	0.996214	0.995926	0.994916	0.995967	0.995382			5.897	5.761	5.279	4.692	4.162	4.46	5.736	5.769	5.911	5.319	5.069	5.61
S-Adenosyl-L-methionine	0.941366	0.972082	0.974157	0.97272	0.973552	0.971384
L-Glutamate	0.994639	0.996721	0.996777	0.996338	0.997144	0.996546
Heme	0	0.775709	0.769193	0.687054	0.693898	0.699467
Mn2+	0	0	0	0	0	0
Glycine	0.994636	0.997135	0.996757	0.996267	0.996879	0.996413		Data shown in Fig. 5a, 5b, 5e, and 5f are derived from Supplementary Data 2
Zn2+	0	0	0	0	0	0
L-Alanine	0.994766	0.997136	0.996698	0.99627	0.996908	0.996609
GTP	0.993313	0.995991	0.99597	0.994778	0.995674	0.995204
L-Lysine	0.994582	0.996828	0.996612	0.99619	0.996913	0.996262
L-Aspartate	0.994833	0.99689	0.99674	0.996308	0.997002	0.996312
GSH	0.499503	0.975193	0.976475	0.972419	0.98337	0.976895
L-Arginine	0.994892	0.997002	0.96841	0.996194	0.978277	0.9668
CTP	0.993289	0.996069	0.990048	0.994755	0.990999	0.990029
L-Glutamine	0.994741	0.997179	0.996714	0.996083	0.996969	0.996324
L-Serine	0.994609	0.996896	0.996758	0.996221	0.996778	0.996498
TPP	0.896577	0.959322	0.960349	0.922248	0.981627	0.980022
Cu2+	0	0	0	0	0	0
L-Methionine	0.940752	0.971586	0.973018	0.970037	0.972583	0.968752
UTP	0.993523	0.996369	0.989958	0.994977	0.99059	0.990012
Ca2+	0	0	0	0	0	0
L-Tryptophan	0.777562	0.997137	0.996765	0.996265	0.99686	0.996412
L-Phenylalanine	0.994653	0.997096	0.996856	0.996411	0.996872	0.996398
L-Tyrosine	0.9948	0.997135	0.996702	0.994442	0.99718	0.99547
L-Cysteine	0.939949	0.971518	0.974863	0.970367	0.974674	0.972981
Tetrahydrofolate	0.994671	0.997086	0.996877	0.996219	0.996976	0.996537
Cl-	0	0.495096	0	0.493806	0.961756	0.944949
L-Leucine	0.947236	0.996986	0.996996	0.9959	0.996861	0.996397
dATP	0.957184	0.995972	0.995677	0.994904	0.995683	0.995185
Putrescine	0.502933	0.997139	0.996762	0.996076	0.996961	0.996511
L-Histidine	0.99419	0.99725	0.99681	0.996194	0.99691	0.996398
L-Proline	0.994777	0.996899	0.996827	0.996197	0.997048	0.996359
L-Asparagine	0.506515	0.997133	0.99674	0.495241	0.996907	0.996461
Co2+	0	0.832767	0.499621	0	0.862054	0.776109
L-Valine	0.879959	0.996931	0.996724	0.996289	0.996982	0.996298
L-Threonine	0.994869	0.996991	0.996631	0.996307	0.996894	0.996365
Calomide	0	0.765675	0.7744	0.690663	0.778021	0.785134
10-Formyltetrahydrofolate	0.994637	0.997179	0.996926	0.996432	0.996907	0.996333
K+	0	0	0	0	0	0
Riboflavin	0.800911	0.997168	0.997002	0.996474	0.996925	0.996632
dGTP	0.957182	0.996065	0.99561	0.994638	0.995594	0.995447
Mg	0	0.496879	0	0	0.496504	0
Spermidine	0.693665	0.975346	0.977703	0.996164	0.996993	0.996312
L-Isoleucine	0.786158	0.997024	0.996831	0.995982	0.996941	0.996378
5-Methyltetrahydrofolate	0.994948	0.996986	0.996752	0.995949	0.997092	0.996209
dCTP	0.953254	0.99583	0.989798	0.9948	0.990541	0.990155
TTP	0.979248	0.995879	0.990125	0.995063	0.990839	0.990019
Siroheme	0.694847	0.822433	0.818881	0.807088	0.784784	0.778045
Bactoprenyl diphosphate	0.467422	0.996916	0.996614	0.995998	0.996265	0.996367
Fe+2	0.693619	0.769869	0.771245	0.748125	0.69336	0.697812
Fe+3	0.693698	0.758599	0	0.658163	0.66278	0.657927
tcam	0	0.995865	0.99582	0.99496	0	0
ACP	0.948004	0.974202	0.978969	0.974109	0.984785	0.983822
2-Demethylmenaquinone 8	0.813975	0.998337	0.998138	0.501925	0.49813	0.499616
core oligosaccharide lipid A	0	0	0	0	0.992967	0.995266
Menaquinone 8	0.811324	0.998251	0.997965	0.783054	0.774477	0.78241
phosphatidylethanolamine dioctadecanoyl	0	0.99605	0.995646	0.995032	0.992028	0.99529
Phosphatidylglycerol dioctadecanoyl	0	0.997074	0.996859	0.99614	0.992691	0.99621
Ubiquinone-8	0.308274	0.497035	0.493342	0.51005	0.783705	0.785216
Peptidoglycan polymer (n subunits)	0.461535	0.828435	0.832963	0.83373	0.831155	0.502711
glycerol teichoic acid (n=45), linked, unsubstituted	0	0.830462	0.831025	0.828631	0.477276	0
glycerol teichoic acid (n=45), linked, D-ala substituted	0	0.832008	0.829018	0.828172	0.483272	0
glycerol teichoic acid (n=45), linked, glucose substituted	0	0.830486	0.829731	0.826854	0.477203	0
Diisoheptadecanoylphosphatidylethanolamine	0	0.996032	0.996026	0.994888	0.992111	0.995101
Dianteisoheptadecanoylphosphatidylethanolamine	0	0.996246	0.995727	0.994852	0.99211	0.995363
Diisoheptadecanoylphosphatidylglycerol	0	0.997006	0.996916	0.995886	0.992302	0.99618
Dianteisoheptadecanoylphosphatidylglycerol	0	0.996949	0.996843	0.996208	0.992211	0.996507
Stearoyllipoteichoic acid (n=24), linked, unsubstituted	0	0.996875	0.996766	0.996094	0	0
Isoheptadecanoyllipoteichoic acid (n=24), linked, unsubstituted	0	0.996859	0.996729	0.995941	0	0
Anteisoheptadecanoyllipoteichoic acid (n=24), linked, unsubstituted	0	0.996821	0.996921	0.995962	0	0
Stearoyllipoteichoic acid (n=24), linked, glucose substituted	0	0.99668	0.996944	0.996037	0	0
Isoheptadecanoyllipoteichoic acid (n=24), linked, glucose substituted	0	0.996812	0.996832	0.99564	0	0
Anteisoheptadecanoyllipoteichoic acid (n=24), linked, glucose substituted	0	0.996767	0.996859	0.995768	0	0
Stearoyllipoteichoic acid (n=24), linked, N-acetyl-D-glucosamine	0	0.996019	0.995859	0.994805	0	0
Isoheptadecanoyllipoteichoic acid (n=24), linked, N-acetyl-D-glucosamine	0	0.995903	0.995666	0.994764	0	0
Anteisoheptadecanoyllipoteichoic acid (n=24), linked, N-acetyl-D-glucosamine	0	0.996184	0.995667	0.994798	0	0
Stearoyllipoteichoic acid (n=24), linked, D-alanine substituted	0	0.99597	0.995869	0.994684	0	0
Isoheptadecanoyllipoteichoic acid (n=24), linked, D-alanine substituted	0	0.996148	0.995722	0.994692	0	0
Anteisoheptadecanoyllipoteichoic acid (n=24), linked, D-alanine substituted	0	0.99612	0.995774	0.994904	0	0
Stearoylcardiolipin (B. subtilis)	0	0.996863	0.996849	0.996092	0.992369	0.99606
Isoheptadecanoylcardiolipin (B. subtilis)	0	0.996854	0.996838	0.995809	0.992161	0.996418
Anteisoheptadecanoylcardiolipin (B. subtilis)	0	0.997025	0.99673	0.995815	0.992037	0.996241

## Sheet: Fig. 6
	Fig. 6b
	CK	C.cellulans E	P.fluorescens J	B.velezensis SQR9	P.stutzeri G	A.brasilense K	B.megaterium L	D1	SynCom3-1	SynCom3-2	SynCom4-1	SynCom4	SynCom5
	15.34	16.23	13.35	18.34	15.57	17.23	20.45	14.23	15.58	17.12	21.9	24.34	26.67
	13.56	15.45	14.68	19.56	14.82	17.45	19.67	16.45	16.5	15.34	20.13	25.56	25.89
	16.78	16.67	15.21	17.23	15.46	16.67	20.89	15.67	15.42	16.21	19.87	26.78	24.12
	16.9	14.89	16.49	18.87	16.19	17.89	18.78	14.39	16.36	17.56	20.68	27.9	25.34
	16.21	15.34	16.78	19.69	15.34	15.34	19.21	16.89	14.78	15.78	21.45	24.23	23.56
	15.83	16.56	15.93	17.48	15.7	16.56	20.34	16.21	16.29	17.45	22.59	25.45	25.78
	Fig. 6c
	CK	C.cellulans E	P.fluorescens J	B.velezensis SQR9	P.stutzeri G	A.brasilense K	B.megaterium L	D1	SynCom3-1	SynCom3-2	SynCom4-1	SynCom4	SynCom5
	1.9957	1.8925	1.8316	2.5419	2.0272	2.3157	2.6053	1.8726	2.1157	2.031	2.9127	3.169	3.6591
	1.7465	1.6348	2.014	2.711	1.9295	2.3452	2.5059	1.981	1.9691	2.2528	2.6772	3.3279	3.5521
	2.1612	2.2171	2.0868	2.388	2.0128	2.2404	2.6613	1.6421	2.394	2.1224	2.6427	3.4867	3.3092
	1.4767	1.9803	1.5624	2.6153	2.1079	2.4044	2.3925	1.5437	1.95	1.8345	2.7504	3.6325	3.4766
	1.8014	2.0402	2.3022	2.729	1.9972	2.0616	2.4473	1.9479	2.4071	1.9882	2.8528	3.1547	3.2324
	2.0389	2.2024	2.1855	2.4227	2.044	2.2256	2.5913	1.5903	2.24	1.9107	3.0044	3.3135	3.537

## Sheet: Supplementary Fig. 2
Supplementary Fig. 2a							Supplementary Fig. 2b										Supplementary Fig. 2c
Correlation							Community size 3			Community size 4			Community size 5				Community size 3			Community size 4			Community size 5
The experimental resource utilization widths	MIP scores		The experimental resource utilization widths	MRO scores			The experimental resource utilization widths	MIP scores		The experimental resource utilization widths	MIP scores		The experimental resource utilization widths	MIP scores			The experimental resource utilization widths	MIP scores		The experimental resource utilization widths	MIP scores		The experimental resource utilization widths	MIP scores
16	1		16	0.709677			25.6667	2		30.25	3		26	2			24	2		22.5	2		29.2	3
14.5	0		14.5	0.714286			25.3333	4		27.25	1		26.6	2			25	5		19.75	4		27.4	5
14	2		13	0.714286			26.6667	1		26.75	2		26	4			25.6667	4		22	4		27.8	3
15.5	1		14	0.714286			30.6667	5		29.75	1		27.4	1			24.6667	2		20.25	6		28.4	3
14	1		15.5	0.8			29.3333	4		28.25	3		27.4	1			25.6667	4		22.5	7		28	3
18	3		14	0.758621			26.6667	1		28.5	2		27.2	1			26.3333	2		23	3		28.8	5
13.5	1		18	0.857143			27	3		26.25	6		27	1			27.3333	2		21.25	5		28.4	5
13.5	2		13.5	0.785714			24.6667	1		24.25	1		26.4	2			26.6667	3		20.75	4		29	4
14	0		13.5	0.740741			24.6667	4		26.25	4		27.4	4			28	4		21.5	6		28.6	5
13.5	0		14	0.642857			26.6667	3		25.25	3		29	1			24	6		22.5	4		29.4	7
15	0		13.5	0.8			26	3		26.25	1		27	1			24.6667	2		19.25	8		29.4	3
15	0		15	0.642857			26.6667	1		25.75	2		28.4	3			26.6667	2		23.25	5		29	5
14.5	2		15	0.740741			26.6667	3		27.25	2		27.8	1			25.6667	3		22.75	6		29.8	3
14	1		14.5	0.827586			25	3		26.75	0		27.2	4			25	3		20	3		29.6	1
14.5	1		14	0.83871			27	6		27	2		24.6	3			26.3333	4		21.25	6		30.4	2
15.5	1		14.5	0.666667			27	2		25.5	3		27.8	4			26	2		23.75	5		30	3
19	2		15.5	0.740741			27.6667	4		25.5	0		25	2			27.3333	3		19.75	3		27.4	6
22	0		19	0.827586			27.3333	2		24.5	1		27	1			25.6667	7		23	5		28	6
19.5	0		22	0.769231			26	2		24.25	3		28.2	5			26.6667	8		19.75	7		27.6	5
22	0		19.5	0.733333			27.6667	5		25.75	3		27	4			26	8		20.25	4		28.4	6
18	3		22	0.740741			27.6667	4		23.25	2		28.2	5			27.3333	7		20.75	7		28.4	3
18.5	0		18	0.785714			26.3333	1		24.25	2		27.8	3			23.3333	4		21.25	4		28	5
14.5	0		18.5	0.666667			26	1		23.75	1		25.8	2			27.3333	5		21.5	4		28.8	5
23.5	1		14.5	0.827586			28	5		24.75	2		26.4	3			26.6667	5		21	6		28.6	5
12	0		23.5	0.75			25.6667	2		24.75	2		25.4	4			28	5		18.25	6		29.2	5
23	1		12	0.827586			27.3333	2		25	3		26.4	3			27.6667	2		22	8		28.8	6
26	1		23	0.857143			25.6667	1		25.25	1		26.4	2			29	3		18	7		29.6	6
18.5	0		26	0.827586			28	2		25.25	2		27.4	3			28.3333	4		22	4		29.6	3
25	0		18.5	0.785714			28	0		25.5	4		26.6	4			24	1		21.5	5		29.2	4
20	0		25	0.689655			30	1		28.5	2		28	3			27	5		18.75	4		30	5
15	1		20	0.896552			30.6667	2		24.75	3		26.2	3			27.6667	4		22.5	4		29.8	3
23.5	0		15	0.774194			25.6667	2		26.5	4		27.8	3			27.6667	2		22.5	2		30.6	3
18	1		23.5	0.733333			26	0		24.25	3		27.4	2			26.3333	2		22.5	4		30.2	5
18.5	0		18	0.896552			26.3333	1		25.5	2		28.4	3			27.6667	3		25.5	7		30.2	4
18.5	0		18.5	0.758621			24.3333	2		26.75	3		24.2	3			26.3333	4		23.75	8		29.8	5
20	0		18.5	0.625			24.6667	2		25.5	3		25.4	3			27	2		24.25	6		30.6	5
15	1		20	0.8			25.3333	0		24.25	1		25.2	1			28.3333	2		23.75	10		30.4	5
15	0		15	0.83871			24.6667	1		25.5	0		25.4	3			24	4		24.25	4		31.2	5
17	2		15	0.866667			26	3		26.75	0		25.4	3			29.3333	3		22.5	8		30.8	5
14.5	0		17	0.8			25.3333	1		25	1		25.2	0			28.6667	3		24.25	5		30.8	4
17	0		14.5	0.758621			27.3333	1		26.5	2		25.8	2			25	3		24.25	6		31.6	3
14.5	0		17	0.9375			28.6667	0		27.75	1		25.6	2			30	4		22.75	7		31.2	4
13.5	1		14.5	0.814815			28.3333	0		26.75	2		26.8	3			24.6667	4		23.25	4		31.8	2
21.5	3		13.5	0.8125			27	2		26.25	1		25	4			25	2		21.5	7		29.2	6
18	0		21.5	0.733333			28	1		27	4		25.8	5			28	7		21.5	7		28.8	6
9	1		18	0.875			26.3333	1		27.5	2		25.2	1			24.3333	2		21	7		29.6	5
13	0		9	0.787879			27.6667	0		26.75	1		26.6	3			28.6667	3		22.75	6		29.4	6
14.5	0		13	0.827586			26	0		27	3		27.2	1			29.6667	3		22.75	5		30.2	5
13.5	0		14.5	0.875			26	1		26	3		26.6	3			29	4		21	5		29.8	7
15.5	1		13.5	0.928571			29.3333	1		27.25	1		26.6	4			30.3333	5		21.5	4		29.8	4
9	1		15.5	0.75			29	0		27	1		27.4	2			28.6667	6		22.75	5		30.6	4
15.5	0		9	0.756757			28	1		28.5	1		26.6	1			27.3333	5		21	5		30.2	5
23	0		15.5	0.814815			27.6667	0		25	1		26.2	3			28.6667	3		21.5	5		30.8	4
14	1		23	0.8			25.3333	2		26.25	1		27.4	3			27.3333	6		21	8		30.4	5
9	2		9	0.636364			26.3333	2		26	1		26.4	4			28	5		21.5	5		31.2	6
13	0		18	0.866667			29	2		24.5	1		26.8	2			29.3333	3		19.75	7		30.8	5
17.5	0		17.5	0.827586			27	0		25.25	2		26.2	3			25	9		20.5	7		31.4	5
9	3		9	0.705882			28.3333	0		23.75	0		25.2	2			30.3333	4		21	3		31.8	4
24	3		24	0.645161			26.6667	1		23	2		27	0			25.6667	3		19.25	7		29.2	5
19	0		18	0.733333			28.3333	1		24.75	0		26.2	2			29.6667	4		22.25	6		28.8	6
18	1		17	0.733333			26.6667	1		23.5	1		28.6	0			26	4		20.5	4		29.6	6
17	3		17.5	0.8			27.3333	2		24.75	1		27.4	1			31	7		19.25	6		29.4	5
17.5	4		16	0.965517			27.6667	2		25.25	1		27.6	1			25.6667	5		21	3		30.2	6
16	1		16.5	0.714286			27	3		24.5	2		25.8	4			29.3333	3		20.5	8		29.8	6
15	2		17.5	0.814815			26	3		25	4		25.4	1			30.3333	2		21	2		29.8	4
16.5	0		18	0.83871			28	2		24	4		27.4	1			29.6667	1		19.25	6		30.6	4
17.5	1		18	0.857143			27	1		24	1		27	1			31	3		23.25	4		30.2	6
18	1		17	0.83871			29	1		24.75	4		26	3			28	3		23.25	6		30.8	3
18	0		17.5	0.758621			28.6667	2		25.5	2		27.2	1			29	2		21.5	6		30.4	4
17	1		18.5	0.733333			26.3333	0		26	1		27	1			28.3333	2		22	5		31.2	4
17.5	1		17.5	0.785714			28.3333	1		26	1		25.2	3			29.6667	4		22.75	6		30.8	4
18.5	0		21	0.785714			26.6667	1		25.75	2		25	3			29.3333	2		21	3		31.4	5
17.5	2		16	0.827586			26.3333	0		26.75	3		26.2	2			30.3333	1		21.5	3		31.8	3
21	0		16.5	0.8			28	1		27	2		26	1			29.6667	2		21	8		29.4	4
16	0		18	0.8			28	2		24	2		28	1			31	3		21.5	3		30.2	3
16.5	2		14.5	0.962963			25.6667	1		25.75	1		26.4	1			28	3		19.75	5		29.8	6
18	3		18	0.857143			28.6667	1		25.75	1		26.2	1			29	5		24.5	6		30.4	3
14.5	0		18	0.903226			27	1		27.75	1		26.6	3			28.3333	6		22.75	7		30.8	3
18	1		16.5	1			28.3333	1		28	3		27.4	0			29.6667	5		23.25	5		31.4	3
18	0		14.5	0.857143			26.6667	2		28.25	1		28.8	2			28.6667	3		22.75	6		21	8
16.5	0		17	0.928571			27	2		29.5	1		28.8	3			29.6667	2		23.25	5		22	7
17	2		19	0.774194			28.6667	1		28.25	1		25.2	1			29	2		21.5	7		22.4	3
14.5	1		19	0.896552			27	2		28	1		24.4	3			30.3333	3		22.25	7		21	7
17	1		20	0.785714			30.6667	0		27	1		25.8	1			25.6667	4		22.75	4		21.6	6
19	2		14.5	0.8125			30.6667	1		26.5	3		24.8	1			31	2		21	6		22	4
19	0		23	0.625			24	1		26.5	3		23	1			30.3333	3		21	7		22.4	7
20	1		14.5	0.827586			29.6667	0		27.5	4		25.6	1			26.6667	2		21.5	3		22.8	3
14.5	1		14.5	0.896552			22	1		28.5	1		24.4	1			31.6667	4		21	1		23	7
23	3		17.5	0.857143			28	0		27	3		26.4	0			26.3333	3		21	5		22.6	8
14.5	0		24	0.83871			30	1		27.75	4		23.6	1			26.6667	3		19.25	5		20.4	5
14.5	0		18.5	0.8			31	1		30	5		26.6	1			26	3		19.75	3		23.4	6
21.5	1		14.5	0.827586			30	0		26.75	3		26.4	2			27.3333	7		23.25	7		20.2	7
19.5	1		14.5	0.965517			28.3333	2		26.25	3		27.2	0			31.3333	1		21.5	6		23.4	4
17.5	1		20	0.896552			31.3333	0		26.25	7		26.2	0			27.6667	2		22	5		23	5
20	2		19.5	0.896552			29.6667	1		27.75	3		26	2			32.6667	1		21.5	8		20.8	3
24	0		17	0.857143			29.3333	1		26.75	2		29.4	3			27.3333	2		22	6		23.8	4
18.5	0		18.5	0.785714			24.6667	0		26.75	1		27.8	1			27	2		20.25	10		20.6	7
14.5	0		17	0.928571			23.6667	2		28.75	3		29.8	1			32	1		21	7		21.4	7
20	1		14.5	0.928571			23.3333	0		26	3		26.8	2			26.6667	4		21.5	4		22.8	4
19.5	0		15.5	0.928571			23.6667	2		25.5	0		25.4	1			28.3333	3		19.75	5		22	7
17	1		16	1			25.6667	1		26.5	2		27.4	2			28	2		19.75	10		21.6	8
18.5	1		13.5	0.8			25	1		27.5	2		27	3			26.3333	4		21.5	6		19.4	7
17	1		16.5	0.733333			24.6667	0		27.25	2		28	1			27	3		21.5	6		22.4	8
14.5	0		15	0.933333			26	1		27	3		28.8	1			27.6667	3		19.75	8		21.4	5
15.5	0		20	0.733333			24.6667	1		28.25	1		29.2	2			28.6667	3		20.25	5		21	5
16	0		19	0.928571			26.3333	2		27.25	2		25	1			28	4		21	4		21.8	4
13.5	0		24	0.785714			25	2		30	2		30.4	0			29.3333	2		19.25	4		20.6	7
16.5	1		9	0.764706			26.3333	1		24.75	4		24.2	0			29.3333	1		29	3		21.4	5
15	2		19	0.866667			26	2		26	2		27.8	0			28.6667	3		28.5	4		22	7
20	1		17.5	0.774194			24.3333	2		27.75	4		29	2			30	2		29.5	5		21.6	8
19	0		17.5	0.8125			24.3333	1		26	2		28	1			29.6667	2		29.25	3		19.4	7
24	1		19.5	0.8			26.3333	2		24.5	3		29.2	1			31	1		30.25	3		22.4	9
9	2		18	0.733333			24.6667	2		25	3		28.4	1			30.3333	3		29.75	4		21.4	9
19	2		16	0.83871			25.3333	3		26.75	0		29	1			30.3333	2		28	2		21.8	3
17.5	0		15.5	0.857143			25.3333	3		26.25	4		29	2			29.6667	5		27.5	3		20.4	8
17.5	1		15.5	0.83871			24	2		26	3		27.8	2			31	3		28.5	4		23	6
19.5	0		14	0.866667			24	1		26.25	0		26.4	0			30.6667	5		28.25	2		21.6	6
18	0		14	0.933333			23	0		26.75	2		27.6	1			32	3		29.25	3		22	5
16	0		17	0.8125			23.3333	1		26.75	4		24.4	2			31.3333	4		28.75	3		21.6	7
15.5	1		24	0.928571			23.3333	2		25.25	2		26	0			31.3333	1		29	2		22	4
15.5	1		17	0.785714			23.3333	1		26.75	1		24.8	1			32.6667	2		28.5	4		20.6	7
14	0		17	0.785714			22.6667	0		29	1		26.6	2			32	2		29.5	2		23.4	6
14	1		21	0.709677			23	3		27	0		28.2	0			33	0		29.25	3		22	6
17	1		16	0.714286			26.6667	3		28	3		27.4	0			28.3333	5		30.25	3		22.4	5
24	0		14.5	0.8125			23.6667	0		29.75	2		26.8	0			29.3333	4		29.75	4		22	8
17	0		14.5	0.928571			25.3333	2		27.25	1		28.4	0			30	2		28	2		22.4	5
17	1		13	0.875			23.6667	1		25	3		28.4	0			31	2		27.5	4		21	8
21	0		14.5	0.928571			24.6667	1		26.5	3		27.2	2			30.3333	0		28.5	2		21.6	7
16	0		15.5	0.758621			25	2		26.25	2		27	1			31.6667	3		28.25	3		22	4
14.5	2		13	0.774194			23.6667	1		25	3		28	3			27.6667	5		29.25	1		20.6	6
14.5	0		9	0.685714			27.3333	3		24.5	1		25.6	3			28.3333	3		28.75	3		20.6	7
13	0		15.5	0.827586			26	2		24.75	0		27.6	0			29.3333	3		28.5	1		21.2	8
14.5	0		14.5	0.857143			25.6667	0		27.75	1		26.4	1			28.6667	3		28	4		21.6	4
15.5	1		19	1			23.6667	1		26.75	1		27.4	3			30	4		29	3		20.2	8
13	2		15	0.774194			27.6667	3		27	2		27.8	6			29.3333	6		28.75	2		20.2	6
9	3		20.5	0.896552			23.6667	3		25.75	1		27.6	4			30.3333	5		29.75	2		23	8
15.5	0		17	0.8			27	1		30	0		25	3			29.6667	6		29.25	3		23.4	5
14.5	0		19.5	0.866667			27.3333	0		25.75	1		25.8	4			31	6		26.25	4		22	8
19	0		21	0.785714			28	0		25.5	1		26	2			31	1		25.75	6		22	8
15	1		21	0.714286			25.3333	1		26.5	1		26.2	4			30.3333	3		26.75	7		21.6	8
21.5	0		18.5	0.866667			26	0		27.25	2		26.4	5			31.6667	4		29.75	3		22	10
20.5	0		22	0.866667			29	2		26.25	1		26.8	1			31.3333	2		27	2		22.4	5
17	2		9	0.75			27	1		25.5	0		27	3			32.6667	2		30.75	2		21	10
19.5	0		14.5	0.8			25.3333	1		25	0		26.4	4			32	2		26.75	3		21	9
21	1		16.5	0.645161			26.6667	0		26.5	0		26.4	2			24	2		26.5	4		20.6	8
21	1		14	0.758621			27	1		23.5	1		27.4	1			17.6667	5		30.25	4		22	7
18.5	0		18.5	0.714286			26.6667	3		25.25	0		28	1			23	2		26.25	6		22	6
22	0		12	0.6875			27	2		24.75	0		30.2	1			22.3333	3		27.5	4		20.6	6
9	1		14.5	0.774194			28.6667	2		25.75	1		26.8	1			18.6667	2		27.25	3		21	7
14.5	0		9	0.727273			25	2		27.75	2		26	3			23.6667	4		26.5	5		20.6	8
16.5	1		9	0.8			25	1		27.25	2		26.8	2			18.3333	3		27.5	7		21	6
14	3		19.5	0.8			25	1		26.75	0		27	2			24.3333	3		27	8		19.6	9
18.5	2		17	0.827586			27	1		27.25	2		27	3			23	1		27.25	3		20.2	8
12	1		10	0.714286			25.3333	1		25.25	2		29.4	3			23.6667	1		31	2		20.6	4
14.5	1		13.5	0.857143			26.3333	0		25.25	1		27	4			23.6667	5		27	3		19.2	9
9	4		14.5	0.774194			26.6667	2		29	0		25.2	2			25	3		28.25	3		19.2	7
9	2		10	0.866667			28	2		27.5	0		25	3			24.3333	1		28	2		22	4
19.5	1		15.5	0.758621			26.3333	1		27.75	2		25.6	5			24.3333	5		27.75	4		22	6
17	3		10	0.785714			25.3333	2		28.5	0		29.6	3			22	2		27.5	4		20.6	6
10	3		18.5	0.827586			24.6667	0		28.25	1		26.4	3			22.6667	3		30.5	5		21	5
13.5	1		16	0.8			26.6667	0		27.5	1		26.4	3			21.3333	4		31.5	3		21.6	6
15.5	1		20.5	0.857143			24.6667	2		28	2		25.2	5			23.3333	5		31	3		20.2	4
10	2		23	0.769231			26.6667	0		28.5	0		26.2	2			22.6667	2		31.75	4		20.6	3
18.5	0		19.5	0.857143			26.6667	2		28.5	0		26.2	4			22.6667	4		32.25	2		20.2	8
16	1		15.5	0.75			26.3333	2		28.25	0		26.8	0			20.3333	5		28.25	5		20.6	3
20.5	0		21	0.785714			28	1		28.5	0		25	3			21	4		28.75	2		19.2	7
23	1		18.5	0.777778			29.6667	2		31.75	0		26	1			21.6667	1		29.5	3		21.6	8
19.5	1		21.5	0.814815			28	0		26.5	2		26.8	1			24.3333	9		29	3		22	4
15.5	1		16.5	0.896552			26.3333	3		28.25	0		26.2	3			24.3333	4		30	5		20.6	7
21	1		14.5	0.827586			24.3333	1		27.5	2		26.8	2			23	4		29.5	5		20.6	8
18.5	0		10	0.827586			26	1		28.75	1		26.8	3			24.3333	4		30.25	4
21.5	1		19	0.827586			24.6667	2		29.75	0		27.2	4			23	6		29.75	4
16.5	0		14	0.6875			25.6667	1		26.5	1		25.8	2			23.6667	4		30.75	6
14.5	0		14	0.774194			26.3333	1		28.25	0		26.6	4			25	5		30.75	3
19	0		14	0.774194			25.6667	2		27.5	2		28.2	4			20.6667	7		30.25	5
14	2		23	0.785714			26	2		30.25	0		28.4	4			26	4		31.25	4
14	1		18	0.689655			24	1		30	1		28.8	4			25.3333	4		31	2
14	1		16.5	0.827586			24	2		26.5	0		29	2			21.6667	4		32	2
23	4		22	0.62069			26	4		26.5	1		29	5			26.6667	6		31.5	2
18	3		20.5	0.666667			25	2		26.75	3		29.2	5			21.3333	5		28.25	6
16.5	1		23	0.769231			27.3333	3		26	0		26.2	2			23.6667	8		29	5
22	1		22.5	0.785714			26	1		26	0		26.6	3			22	3		28.5	5
20.5	2		23.5	0.774194			27.6667	2		26.5	2		24.2	2			23.6667	6		29.5	6
23	1		20	0.785714			29.3333	3		26.25	0		26.4	2			21.3333	11		29.5	3
22.5	1		16.5	0.689655			27	0		27.75	1		25.8	1			22	5		29	4
23.5	0		15.5	0.8125			28	1		27.5	2		27.6	2			22.6667	4		30	5
20	2		16.5	0.774194			28.6667	4		26	3		26.6	4			23.6667	3		29.75	3
16.5	0		24	0.8			28.6667	3		27.5	1		27.2	4			23.6667	6		30.75	4
15.5	1		24	0.896552			29	4		27.5	0		27.4	2			21.3333	3		30.25	4
16.5	1		16.5	0.827586			30	3		28.25	1		28.4	3			22	5		30.25	6
24	3		14.5	0.896552			26.6667	1		26.75	1		26.2	2			23.6667	3		29.75	5
24	0		16.5	0.827586			27	4		27.75	1		26.6	2			22.3333	5		30.75	5
16.5	0		22.5	0.714286			27	4		27.75	2		27.2	2			23	2		30.5	6
14.5	0		22.5	0.785714			29.3333	1		28	0		27.8	3			24.3333	1		31.5	6
16.5	2		23.5	0.709677			27.6667	3		27.75	3		28.6	2			20	3		31	5
22.5	0		22	0.827586			29.3333	2		26.25	2		26.4	2			25.3333	2		31	4
22.5	0		15	0.866667			28.6667	2		26.5	2		28.8	2			24.6667	4		32	3
23.5	0		17	0.758621			24.3333	0		30	4		27.8	1			21	2		31.5	3
22	1		20	0.666667			25.6667	3		26.5	2		24.8	1			26	4		32.25	2
15	2		23	0.827586			26	1		26.25	0		26	1			20.6667	4		28.25	4
17	2		15	0.758621			24.6667	0		28.25	2		24.2	1			23.6667	4		29	5
20	1		14	0.714286			24.3333	3		27	1		24.2	1			21.3333	6		28.5	5
23	1		14	0.769231			24.6667	1		27.25	3		26	4			22	3		29.5	6
15	1		14	0.689655			26	0		26.5	2		25	3			23	5		29.5	3
14	2		14	0.740741			25.3333	0		28.5	3		26.4	3			24.3333	5		29	4
14	2		17.5	0.962963			24.6667	3		29.25	5		25.4	2			22	1		30	5
17.5	1		14.5	0.814815			28.6667	2		24.75	2		25.8	2			20	7		29.75	3
14.5	0		14.5	0.827586			29.6667	1		26.5	2		26	2			25.3333	5		30.75	3
15	0		13.5	0.740741			26.3333	1		25.25	2		24.8	0			24.6667	5		30.25	3
14.5	1		13.5	0.733333			26.3333	0		26.5	3		24.2	5			21	3		30.25	3
13.5	0		24.5	0.692308			29.3333	1		28	1		23.6	1			26	5		29.75	5
24.5	0		13.5	0.689655			27.6667	3		25.75	3		24.8	3			20.6667	3		30.75	5
13.5	3		12.5	0.769231			29	3		25.25	1		24.8	1			20.6667	4		30.5	5
12.5	1		11	0.689655			25.6667	3		24.75	2		26.2	4			23	1		31.5	5
12	1		12	0.758621			26.6667	1		25	4		26	4			21.3333	3		31	4
13.5	0		13.5	0.785714			27.6667	2		25.25	1		24.8	3			22	5		31	2
12	1		12	0.758621			27.6667	2		27.75	3		27.6	2			22	2		32	2
16	0		16	0.740741			27.3333	1		27.75	4		23.8	1			22.6667	3		31.5	3
11.5	1		11.5	0.62069			28.3333	1		26.75	3		29	3			23	4		32.25	1
11.5	0		11.5	0.714286			29.3333	1		27	4		28	5			22.3333	5		29	4
12	2		12	0.592593			25.3333	3		26.75	2		23.6	1			18.6667	4		28.5	5
11.5	0		11.5	0.62069			26.3333	2		26.25	0		25.8	2			23.6667	8		29.5	3
13	1		13	0.666667			26	1		27.5	0		27.6	2			18.3333	5		29.25	4
13	0		12.5	0.733333			26.3333	1		28	1		26.8	1			23.6667	4		30.25	2
12.5	1		12	0.857143			28	3		24.75	4		26.4	3			23	5		29.75	4
12	1		12.5	0.814815			26.3333	1		25.75	2		28.6	3			19.3333	4
12.5	1		13.5	0.689655			27	0		28.75	1		26.4	2			24.3333	4
13.5	1		17	0.642857			27.3333	2		27.75	3		26.8	2			19.6667	4
17	2		20	0.666667			29	0		29.25	3		25	2			26.6667	4
20	0		17.5	0.923077			30	0		26.5	3		25.6	2			26.6667	5
17.5	1		20	0.642857			26.6667	0		25.75	1		25.8	1			24.3333	6
20	0		16	0.896552			25	0		26.75	1		26	1			25	6
16	1		16.5	0.785714			23	1		26.5	1		25.6	4			21.6667	4
16.5	0		12.5	0.740741			25.6667	1		26.25	1		26.2	1			20.3333	3
12.5	2		21.5	0.83871			24	0		26.25	1		26	2			22.3333	3
21.5	2		10	0.827586			23.6667	1		26.5	4		26.6	3			22.3333	5
10	0		21	0.666667			24.6667	1		28.25	1		24	1			20	5
21	0		24	0.888889			26	1		25.5	3		24.8	1			20.6667	4
24	1		16.5	0.814815			28	0		26.75	3		25.6	1			24.6667	5
16.5	0		23	0.689655			26.3333	2		27	2		25.2	3			22.3333	5
23	0		18	0.758621			25.3333	0		26	3		25.6	2			23	4
21.5	1		13	0.666667			26.6667	0		25.25	2		24.4	2			19.3333	5
16	2		21.5	0.714286			25.6667	0		26.5	3		25	3			22.3333	6
16.5	1		16	0.8			28.6667	0		26	1		26.2	3			23	4
16.5	0		16.5	0.740741			26.6667	1		26.25	1		26.4	4			20.6667	7
18	1		16.5	0.896552			26.3333	0		27.75	2		27	2			21.6667	8
13	0		18	0.848485			25	1		30	3		25.6	4			22.3333	3
15	1		13	0.666667			27	0		26	1		25.6	2			21.6667	4
12.5	2		13	0.758621			28	1		26.5	2		26	1			20	6
15	1		15	0.785714			27.3333	0		28.25	3		25.8	1			19.3333	8
12.5	0		12.5	0.740741			30	1		24.75	2		24.4	1			20	7
11.5	2		15	0.733333			28	3		26	2		26	1			20	3
19.5	2		12.5	0.857143			27	1		25.5	2		26.6	3			20	3
16	1		11.5	0.689655			28.3333	2		25.75	1		27.6	1			19.3333	7
7	3		19.5	0.774194			30.6667	1		26.75	2		27.2	2			20	2
11	0		7	0.588235			30	1		25.75	2		27.8	2			17.6667	6
11.5	0		11	0.785714			31.6667	1		27.5	1		27.6	1			23	3
7	3		11.5	0.689655			28	0		28.75	3		28	1			22.3333	2
13.5	1		7	0.631579			27.6667	2		28	2		28.2	1			22.3333	6
21	1		13.5	0.740741			25.6667	1		27.75	1		26.4	2			20	7
12	1		21	0.785714			27.3333	0		27.5	4		24.6	2			20.6667	3
11	1		12	0.740741			28	0		29	2		24.8	2			20	1
22	3		7	0.628571			26	1		28	4		25	2			24.6667	5
17	0		16	0.857143			26.6667	2		27.25	2		24	1			24.6667	5
15	2		11	0.857143			28.3333	0		26.25	1		26.8	2			22.3333	5
15.5	2		15.5	0.827586			28.6667	1		26.25	2		28.2	3			23	4
14	2		7	0.727273			27.3333	1		29.5	1		23.8	3			24	6
13	2		22	0.5625			24.3333	0		25.75	2		24	2			21.6667	4
14.5	0		17	0.758621			30.6667	0		28	3		24.8	4			22.3333	3
15.5	1		16	0.785714			29	2		26	3		25	2			21.6667	7
16	3		15	0.758621			25.6667	1		26.75	2		7.2	3			22.3333	2
16	0		14	0.75			29.3333	0		26.75	1		7.4	4			20	4
15	2		13	0.785714			29	1		26	1		11.4	6			22.3333	2
15.5	0		14.5	0.827586			29	1		26.25	3		7.8	5			20.6667	3
16.5	0		15.5	0.785714			27	3		27.25	2		7.6	6			20	1
15.5	1		16	0.733333			27.3333	0		29.25	0		9.8	4			20	5
19	0		16	0.814815			28.6667	2		7.25	2		11.4	3
14	1		15	0.758621			31	3		4.5	4		13.2	1
14.5	1		15.5	0.857143			26.6667	2		4.5	5		9.6	4
16	1		15.5	0.733333			27	2		6.75	3		8.2	6
12.5	0		19	0.785714			29.6667	1		6.75	6		4	3
16	0		14	0.733333			9.66667	5		6	4		10.2	4
14.5	0		14.5	0.827586			12.3333	2		7.5	5		10.8	2
15	1		16	0.714286			15	1		7	4		7.2	3
12.5	0		12.5	0.785714			10.3333	2		8.75	2		5.2	5
17	1		16	0.758621			9.66667	5		6	4		6.8	4
17	1		14.5	0.758621			9.33333	4		13.25	2		8	3
18	0		12.5	0.740741			9.33333	6		6	4		7.6	5
21	1		17	0.758621			9.33333	2		6	4		7	4
12.5	1		17	0.733333			11.3333	3		2.75	1		4.4	4
19.5	1		18	0.8			11.3333	1		12.5	2		8.8	2
17.5	0		21	0.785714			11.3333	1		5.5	5		9.6	4
18	1		12.5	0.733333			10.3333	3		7.5	3		3.8	2
22	0		19.5	0.714286			4.66667	3		2.75	3		2.6	3
16.5	1		16.5	0.666667			6.66667	3		3.25	4		4.4	2
12.5	1		12.5	0.814815			4	4		5.5	3		5	3
18	2		12.5	0.625			4.66667	5		2.75	4		3.8	3
17.5	1		18	0.857143			9	3		2.75	2		11.2	4
15	1		17.5	0.857143			7.66667	4		0	1		7.6	5
16.5	1		15	0.827586			10.6667	2		2	3		8.6	4
12.5	2		12.5	0.689655			7.66667	6		5.75	3		8.6	4
13.5	1		13.5	0.689655			16.3333	0		5.75	3		10.6	4
14	2		14	0.758621			14.6667	2		4.75	4		5.2	3
11.5	0		11.5	0.666667			11	4		2	2		9.6	3
14.5	0		14.5	0.785714			11	1		6.5	5		9.4	6
18	2		17	0.928571			11	1		8.5	5		8	5
17	0		22	0.827586			11.6667	0		3.5	5		14.2	3
22	0		17	0.8125			15	2		5.5	3		12	6
17	1		15.5	0.814815			11	2		3.25	4		7.4	5
15.5	0		15.5	0.733333			13	2		2	3		6	6
15.5	1		16	0.8			10.3333	0		2	2		12	3
16	0		13.5	0.692308			5.66667	4		9.25	4		9.6	5
12	2		13.5	0.8			10.3333	1		6.25	5		9.2	6
15	1		12	0.774194			6.33333	6		6.25	5		8.8	6
22	1		15	0.774194			13.3333	1		9.25	7		8.8	6
15	1		22	0.785714			12	2		6.25	5		8.6	5
15	2		15	0.714286			5.66667	4		5	3		8	5
19	1		15	0.740741			8.33333	4		10	1		5.4	5
14	0		19	0.769231			14.3333	1		5	5		5.8	3
12.5	2		14	0.846154			10.6667	1		5.75	5		3.2	4
12.5	0		12.5	0.774194			14.6667	2		7	4		5.6	2
12.5	0		12.5	0.785714			10.6667	3		8	3		5.6	3
13.5	0		11	0.666667			8.33333	4		5	5		5.4	4
11	0		12.5	0.774194			9	4		5	4		7	3
13.5	0		13.5	0.857143			9	3		7.5	2		6	6
12.5	0		11	0.785714			9	4		7	6		9.4	7
13	1		13.5	0.666667			6	2		12.75	1		6.6	2
19.5	1		12.5	0.857143			9.33333	3		13.75	2		9	4
18.5	0		13	0.774194			5.33333	3		10.75	4		7.6	5
15	0		18.5	0.714286			8	2		9.5	5		5	5
17.5	0		15	0.8			6	3		7.75	2		7.4	4
19	2		17.5	0.733333			13	2		10	1		7	3
19	1		19	0.740741			6.66667	3		11.5	1		7.6	3
16.5	1		19	0.814815			11.6667	1		12.25	2		7.4	5
20	0		16.5	0.896552			9	3		9.25	2		9.8	2
7	3		20	0.758621			5.33333	2		5.25	2		6.2	4
12	0		7	0.625			8	4		7.25	1		2	3
16.5	0		14.5	0.62069			9	3		8.75	0		4.4	1
10	2		12	0.8			9.66667	2		5.75	3		6	2
12.5	0		16.5	0.6875			13	2		13	2		8.6	2
7	2		10	0.758621			10.3333	2		10	3		7	3
15	0		12.5	0.6			6	4		9.25	1		8.4	3
8	2		7	0.785714			5.33333	4		8	3		8.2	6
11.5	0		17.5	0.785714			6	2		8.75	3		6.2	6
13.5	0		15	0.785714			5.33333	3		11.5	2		8	6
8	1		8	0.785714			6	4		6.25	4		9.8	4
16.5	2		11.5	0.814815			13	2		10.5	4		8	6
18.5	0		12.5	0.758621			13	2		9.5	3		9.4	6
21	0		8	0.740741			9.33333	3		7.25	3		9	2
17.5	2		13.5	0.714286			9.33333	4		9.5	4		7.2	7
16.5	2		8	0.888889			3	1		8.75	4		10.8	3
19.5	2		16.5	0.714286			5.33333	4		5.5	4		2.4	4
12.5	0		18.5	0.814815			3.66667	3		4.75	2		11.4	4
17	2		21	0.785714			3.66667	3		13.25	4		11	6
12	1		17.5	0.689655			4.33333	4		10.25	4		5.6	6
12	0		19	0.814815			7.66667	3		2.75	2		3.4	5
12	0		16.5	0.689655			7.66667	3		9.75	2		8	4
21	1		19.5	0.740741			6.33333	4		9.25	6		7.8	4
14.5	1		12.5	0.689655			3.66667	4		8.5	1		5	5
20	0		8	0.785714			3.66667	3		15.25	4		7.8	6
18.5	0		17	0.814815			0.666667	1		10	4		10.2	4
21	3		12	0.645161			0	1		10	3		9.4	5
20.5	0		12	0.888889			0	1		10	3		6.4	3
21.5	0		12	0.689655			4	2		9.25	4		4.2	5
18	3		21	0.62069			3.66667	2		9.75	2		6.8	4
22	2		16	0.689655			0	1		15.25	3		4.2	6
22	0		14.5	0.896552			0	0		11	7		6.4	5
12.5	2		20	0.714286			0	1		7	6		6.4	4
14.5	2		18.5	0.551724			4.66667	2		13.75	3		7	5
20.5	1		21	0.692308			0.666667	2		14	3		8.2	6
20.5	1		20.5	0.814815			3	2		11.25	6		5.8	5
21.5	0		21.5	0.733333			3.66667	1		10.25	5		5.8	4
20	0		18	0.666667			0	2		10.75	4		7.8	5
15	0		14.5	0.758621			2.66667	3		11.25	3		7	6
18	0		14.5	0.857143			2.66667	3		13.5	1		11.6	2
21	0		22	0.740741			0	0		8	5		5.8	3
13	0		22	0.785714			2.66667	2		10	3		7.8	4
12	1		14.5	0.827586			7.33333	2		8	6		4.8	5
12	1		12.5	0.827586			3.33333	3		9.5	3		3.6	5
15.5	1		14.5	0.827586			7.66667	4		6.75	4		7.8	4
12.5	2		20.5	0.896552			3.66667	3		6.75	3		2.6	4
13	2		20.5	0.814815			6.66667	3		6.75	5		3.8	3
12.5	1		21.5	0.785714			3.66667	5		10.5	1		2.2	3
11.5	0		20	0.689655			3.66667	3		7.5	5		5	4
22.5	1		15	0.814815			6.33333	3		4.5	7		4.8	4
11.5	2		18	0.8			6.33333	2		9.75	4		4.4	5
10.5	1		21	0.8			3.66667	2		5.5	5		3.8	2
12	2		13	0.733333			6.33333	4		10.75	3		4.8	5
10.5	0		12	0.758621			3.66667	2		6.75	4		6.2	3
14.5	1		12	0.714286			6.33333	4		9.75	3		4.6	4
10	0		12	0.551724			0	0		11.75	2		4.4	4
10	1		12	0.592593			7	5		12.5	2		10.6	6
10.5	0		15.5	0.740741			2.66667	3		12.25	2		10.6	5
10	2		12.5	0.740741			0	0		4.75	4		9	6
11.5	1		11.5	0.740741			6.66667	2		5.25	5		8.8	3
11.5	0		11.5	0.580645			2.66667	2		5.25	3		7.4	5
11	1		22.5	0.642857			6.66667	2		8	2		7.4	5
10.5	1		11.5	0.758621			6.66667	3		4.75	4		9	6
11	1		9.5	0.88			14	3		10	6		7.2	4
12	0		10.5	0.846154			12.6667	1		7.25	5		7.2	6
15.5	1		12	0.740741			12.6667	0		11	6		4	5
18.5	0		10.5	0.8			9	3		9.5	3		6.2	6
16	0		14.5	0.758621			12.3333	2		9.75	5		6.2	6
18.5	0		10	0.666667			7	1		7	5
14.5	1		10	0.8			7	4		9.75	4
15	1		10.5	0.769231			8	2		6.25	4
11	1		10	0.666667			11.6667	1		5.75	4
20	1		11.5	0.814815			13	1		3	4
8.5	2		11.5	0.88			8.33333	1		3.5	4
19.5	0		11	0.846154			7.66667	3		5.75	4
22.5	1		10.5	0.923077			7.66667	3		5	5
15	1		11	0.88			14.6667	2		12.75	1
21.5	2		12	0.666667			9.33333	3		11.25	4
16.5	1		15.5	0.88			12	1		8.25	4
11.5	2		18.5	0.785714			12.6667	2		10.25	2
20	0		16	0.769231			13	4		8.75	4
14.5	1		18.5	0.666667			9	1		8.75	3
15	1		15	0.88			7.33333	6		13	2
15	1		11	0.666667			7.66667	3		7	4
16.5	1		20	0.785714			8.33333	3		4.25	3
11.5	2		8.5	0.72			8	0		6.25	5
11.5	1		19.5	0.8			7.66667	2		4.25	4
13.5	1		22.5	0.769231			7.33333	1		4.75	4
11	1		15	0.846154			10	1		9.75	7
13.5	0		21.5	0.769231			3.66667	3		8	3
11	0		11.5	0.611111			6.33333	2		10.75	5
10	3		20	0.733333			12.6667	2		8.5	5
18	4		14.5	0.774194			14	1		9.5	5
14.5	0		15	0.857143			12.6667	0		4	4
5.5	3		15	0.88			13.6667	3
9.5	1		16.5	0.758621			15.3333	1
11	1		11.5	0.758621			15	4
10	1		11.5	0.666667			13.3333	1
12	3		13.5	0.666667			13.3333	1
5.5	4		11	0.72			13.3333	2
12	1		13.5	0.740741			10	2
19.5	1		11	0.769231			16.3333	3
10.5	1		10	0.769231			11	4
5.5	3		18	0.692308			11	4
9.5	0		9.5	0.88			10.6667	2
5.5	6		10	0.740741			10.6667	3
20.5	2		12	0.689655			13.3333	3
15.5	1		5.5	0.628571			10.6667	4
13.5	1		19.5	0.846154			12.6667	0
14	3		10.5	0.72			5.33333	3
12.5	1		5.5	0.625			6	6
11.5	1		14.5	0.8			9	3
13	0		9.5	0.692308			11.6667	1
14	1		14	0.857143			5.33333	4
14.5	0		5.5	0.545455			8	3
14.5	1		20.5	0.740741			5.33333	3
13.5	2		15.5	0.666667			8	4
14	1		14.5	0.689655			8	3
15	0		13.5	0.758621			7.33333	4
14	3		14	0.769231			11.3333	1
17.5	0		12.5	0.827586			11	1
12.5	0		11.5	0.769231			10	2
13	1		13	0.769231			9	4
14.5	2		14.5	0.6875			10.6667	0
11	1		14.5	0.769231			7	3
14.5	1		13.5	0.666667			10	1
14.5	0		14	0.814815			7.33333	2
13	1		15	0.692308			10.6667	0
13.5	3		17.5	0.769231			6	3
11	1		12.5	0.740741
13.5	1		13	0.88
15.5	2		14.5	0.758621
15.5	1		11	0.769231
16.5	1		14.5	0.774194
11	1		14.5	0.666667
19.5	1		13	0.666667
11	1		13.5	0.714286
11	1		16.5	0.769231
18	1		11	0.645161
16	1		19.5	0.88
14	1		11	0.8
16.5	1		11	0.666667
20.5	2		18	0.857143
15	2		16	0.888889
11	3		14	0.727273
16.5	1		16.5	0.888889
16	2		20.5	0.645161
13.5	1		15	0.692308
15	1		11	0.692308
13.5	0		11	0.709677
11	1		16.5	0.888889
12	1		16	0.8
12.5	0		13.5	0.814815
10	2		15	0.785714
13	1		13.5	0.814815
11.5	2		11	0.689655
16.5	0		12	0.733333
15.5	1		12.5	0.733333
20.5	2		10	0.740741
5.5	4		13	0.814815
15.5	0		11.5	0.714286
14	1		16.5	0.740741
14	1		15.5	0.88
16	1		20.5	0.814815
14.5	1		5.5	0.625
12.5	0		15.5	0.758621
12	4		14	0.758621
10.5	0		14	0.814815
10.5	2		16	0.714286
13.5	1		14.5	0.769231
20.5	0		12.5	0.827586
13.5	1		12	0.8
13.5	2		12	0.8
17.5	0		10.5	0.846154
12.5	0		13.5	0.8
11	1		20.5	0.814815
11	1		13.5	0.785714
9.5	1		13.5	0.769231
11	2		17.5	0.814815
12	2		12.5	0.785714
9.5	2		11	0.846154
5.5	3		11	0.733333
12	0		9.5	0.758621
11	1		11	0.645161
15.5	1		9.5	0.666667
11.5	0		5.5	0.5625
18	0		12	0.740741
17	2		15.5	0.785714
13.5	2		11.5	0.785714
16	1		17	0.814815
17.5	1		13.5	0.692308
17.5	2		16	0.846154
15	1		17.5	0.846154
18.5	1		17.5	0.88
5.5	3		18.5	0.714286
11	1		5.5	0.645161
13	3		11	0.769231
10.5	2		13	0.571429
15	0		10.5	0.846154
8.5	3		15	0.888889
11	2		8.5	0.615385
5.5	3		11	0.592593
5.5	3		5.5	0.625
16	3		5.5	0.740741
13.5	2		13.5	0.769231
6.5	0		6.5	0.692308
10	1		10	0.8
12	1		11	0.740741
6.5	0		6.5	0.625
15	1		12	0.769231
12.5	2		6.5	0.692308
17	0		15	0.740741
19.5	1		12.5	0.62069
16	1		19.5	0.72
12	0		16	0.666667
17.5	1		12	0.689655
15	2		17.5	0.88
18	3		15	0.846154
13	0		13	0.740741
11	0		11	0.846154
15.5	1		6.5	0.666667
10.5	2		15.5	0.769231
10.5	1		10.5	0.666667
10.5	3		10.5	0.928571
19.5	1		10.5	0.923077
14.5	4		19.5	0.75
13	1		14.5	0.551724
18.5	1		13	0.72
17	0		18.5	0.72
19.5	2		17	0.666667
19	2		19.5	0.75
20	1		19	0.833333
16.5	1		20	0.846154
12	1		16.5	0.916667
20.5	2		13	0.846154
20.5	2		12	0.62069
13	1		13	0.88
11	0		20.5	0.769231
13	2		20.5	0.814815
19	1		11	0.814815
19	0		19	0.88
20	1		19	0.96
18.5	2		20	0.88
11.5	2		18.5	0.814815
13.5	2		11.5	0.814815
16.5	0		13.5	0.8
19.5	2		16.5	0.769231
11.5	1		19.5	0.88
10.5	2		11.5	0.846154
10.5	1		10.5	0.740741
14	4		10.5	0.785714
11	1		10.5	0.666667
11.5	1		14	0.740741
11	1		11	0.833333
10	1		11.5	0.833333
21	1		11	0.846154
10	2		10	0.814815
11.5	2		10	0.666667
10	0		21	0.769231
14	2		10	0.692308
9.5	2		9	0.846154
9.5	0		9	0.827586
10	0		13	0.758621
9.5	1		8.5	0.740741
11	0		8.5	0.8
11	1		9	0.740741
10.5	2		8.5	0.692308
10	1		10	0.88
10.5	1		9.5	0.827586
11.5	0		9	0.785714
15	0		10.5	0.740741
18	0		14	0.846154
15.5	1		17	0.769231
18	0		14.5	0.846154
14	1		17	0.666667
14.5	2		13.5	0.785714
10.5	4		9.5	0.666667
19.5	1		18.5	0.785714
8	1		7	0.857143
19	1		21	0.846154
22	0		13.5	0.923077
14.5	1		20	0.666667
21	1		15	0.785714
16	2		10	0.6875
11	3		18.5	0.846154
19.5	0		13	0.758621
14	2		13.5	0.846154
14.5	0		13.5	0.888889
14.5	0		15	0.740741
16	1		10	0.83871
11	4		12	0.785714
11	2		9.5	0.769231
13	1		12	0.714286
10.5	1		9.5	0.758621
13	1		8.5	0.733333
10.5	0		16.5	0.740741
9.5	2		4	0.625
17.5	3		8	0.740741
14	1		9.5	0.758621
5	2		8.5	0.642857
9	1		4	0.555556
10.5	1		10.5	0.692308
9.5	2		18	0.758621
11.5	2		9	0.692308
5	4		4	0.625
11.5	1		13	0.785714
19	2		8	0.814815
10	2		12.5	0.814815
5	3		19	0.785714
14	1		14	0.689655
9	2		13	0.896552
13.5	3		12	0.758621
5	2		12.5	0.846154
20	1		11	0.758621
15	3		10	0.758621
14	4		11.5	0.88
13	3		12.5	0.8
13.5	0		13	0.758621
12	2		13	0.846154
11	1		12	0.740741
12.5	0		12.5	0.740741
13.5	1		13.5	0.814815
14	1		12.5	0.740741
14	2		16	0.846154
13	2		11	0.758621
13.5	1		11.5	0.827586
14.5	1		13	0.8
13.5	1		9.5	0.758621
17	0		13	0.827586
12	2		13	0.666667
12.5	2		9.5	0.714286
14	2		12	0.740741
10.5	1		15	0.740741
14	1		9.5	0.8
14	1		18	0.758621
12.5	2		9.5	0.758621
13	3		9.5	0.866667
10.5	1		16.5	0.8
13	2		12.5	0.827586
15	1		13.5	0.785714
15	1		9.5	0.785714
16	1		15	0.923077
10.5	2		14.5	0.814815
19	1		12	0.785714
10.5	1		13.5	0.769231
10.5	3		12	0.733333
17.5	2		9.5	0.666667
15.5	3		10.5	0.758621
13.5	1		11	0.785714
16	1		8.5	0.785714
20	2		11.5	0.857143
14.5	2		10	0.758621
10.5	2		15	0.733333
16	1		14	0.846154
15.5	3		19	0.846154
13	1		4	0.705882
14.5	1		14	0.785714
13	1		12.5	0.740741
10.5	2		12.5	0.733333
11.5	2		14.5	0.758621
12	2		13	0.72
9.5	2		11	0.733333
12.5	1		9	0.689655
11	3		9	0.774194
16	2		12	0.8
15	1		19	0.846154
20	2		12	0.827586
5	4		12	0.740741
15	3		16	0.785714
13.5	0		11	0.733333
13.5	3		8	0.625
15.5	2		10.5	0.846154
14	1		8	0.769231
12	2		4	0.545455
11.5	2		10.5	0.758621
11.5	2		9.5	0.774194
10	1		14	0.758621
10	3		10	0.846154
13	3		16.5	0.666667
20	1		15.5	0.846154
13	0		12	0.785714
13	2		14.5	0.888889
17	1		16	0.827586
12	1		13.5	0.769231
10.5	1		17	0.72
10.5	2		4	0.580645
9	2		9.5	0.666667
10.5	2		11.5	0.615385
11.5	1		9	0.827586
9	3		13.5	0.88
5	3		7	0.642857
11.5	1		9.5	0.592593
10.5	1		4	0.606061
15	2		12	0.758621
11	1		5	0.714286
17.5	0		8.5	0.666667
16.5	2		9.5	0.758621
13	2		5	0.833333
15.5	2		10.5	0.714286
17	0		5	0.740741
17	0		13.5	0.733333
14.5	1		11	0.62069
18	1		15.5	0.72
5	2		18	0.72
10.5	3		14.5	0.709677
12.5	3		10.5	0.733333
10	1		16	0.740741
14.5	1		13.5	0.740741
8	1		16.5	0.72
10.5	2		11.5	0.785714
5	2		9.5	0.785714
5	2		5	0.785714
15.5	2		14	0.72
13	3		9	0.714286
6	0		9	0.923077
9.5	1		9	0.857143
11.5	0		18	0.8
6	0		13	0.642857
14.5	1		11.5	0.769231
12	3		17	0.551724
16.5	1		15.5	0.769231
19	0		18	0.72
15.5	1		17.5	0.689655
11.5	2		18.5	0.72
17	2		15	0.88
14.5	3		11.5	0.888889
17.5	3		10.5	0.758621
12.5	2		19	0.714286
10.5	1		19	0.814815
15	1		11.5	0.689655
10	2		17.5	0.814815
10	0		17.5	0.846154
10	1		18.5	0.785714
19	1		17	0.888889
14	3		10	0.733333
12.5	1		12	0.714286
18	0		15	0.814815
16.5	1		18	0.8
19	2		10	0.857143
18.5	0		9	0.666667
19.5	2		9	0.72
16	1		9	0.692308
12.5	1		12.5	0.642857
11.5	3		9.5	0.88
12.5	1		10	0.833333
20	0		9.5	0.8
20	1		8.5	0.814815
12.5	1		8.5	0.740741
10.5	0		19.5	0.88
12.5	1		8.5	0.769231
18.5	0		11.5	0.733333
18.5	1		10	0.846154
19.5	0		14	0.758621
18	1		9.5	0.615385
11	3		9.5	0.769231
13	2		10	0.740741
16	1		9.5	0.814815
19	0		11	0.814815
11	0		10.5	0.857143
10	2		10	0.758621
10	1		10.5	0.923077
13.5	3		11.5	0.692308
10.5	1		15	0.769231
11	1		18	0.923077
10.5	1		15.5	0.846154
9.5	2		18	0.666667
20.5	0		14	0.785714
9.5	2		14.5	0.769231
11.5	1		10.5	0.814815
15.5	0		19.5	0.758621
11	1		8	0.740741
11	0		22	0.846154
11.5	0		14.5	0.846154
11	1		21	0.857143
12.5	1		16	0.689655
12.5	0		11	0.689655
12	1		19.5	0.709677
11.5	1		14	0.774194
12	1		14.5	0.769231
13	1		14.5	0.827586
16.5	0		16	0.714286
19.5	0		11	0.714286
17	1		11	0.714286
19.5	0		10.5	0.769231
15.5	2		10.5	0.8
16	0		9.5	0.740741
12	0		17.5	0.758621
21	0		14	0.758621
9.5	1		5	0.6875
20.5	1		9	0.769231
23.5	1		10.5	0.666667
16	0		11.5	0.758621
22.5	1		5	0.594595
17.5	0		11.5	0.769231
12.5	1		19	0.785714
21	0		10	0.814815
15.5	2		5	0.606061
16	1		14	0.8
16	0		9	0.733333
17.5	0		13.5	0.785714
12.5	3		20	0.785714
12.5	1		14	0.827586
14.5	1		13	0.785714
12	0		13.5	0.714286
14.5	1		12	0.827586
12	1		11	0.814815
11	1		12.5	0.740741
19	0		13.5	0.733333
15.5	0		14	0.785714
6.5	1		13	0.740741
10.5	0		13.5	0.814815
12	1		14.5	0.714286
11	0		17	0.846154
13	0		12	0.740741
6.5	1		12.5	0.740741
13	0		14	0.814815
20.5	0		10.5	0.774194
11.5	0		14	0.814815
6.5	2		14	0.733333
10.5	1		12.5	0.785714
6.5	3		10.5	0.769231
21.5	0		13	0.666667
16.5	2		15	0.814815
14.5	1		15	0.642857
15	1		16	0.888889
13.5	3		19	0.814815
12.5	0		10.5	0.814815
14	0		10.5	0.5625
15	0		17.5	0.769231
15.5	1		20	0.689655
15.5	0		10.5	0.758621
14.5	1		10.5	0.785714
15	1		16	0.814815
16	0		15.5	0.758621
15	0		13	0.827586
18.5	0		13	0.814815
13.5	0		10.5	0.6875
14	0		11.5	0.785714
15.5	0		12	0.758621
12	0		9.5	0.571429
15.5	2		12.5	0.846154
15.5	0		11	0.714286
14	1		16	0.758621
14.5	0		15	0.846154
12	0		20	0.769231
14.5	1		5	0.666667
16.5	1		15	0.733333
16.5	2		13.5	0.769231
17.5	0		13.5	0.714286
12	0		15.5	0.705882
20.5	2		14	0.785714
12	0		12	0.827586
12	0		11.5	0.857143
19	1		10	0.689655
17	0		10	0.785714
15	1		13	0.758621
17.5	0		20	0.814815
21.5	0		13	0.758621
16	0		13	0.814815
12	0		17	0.714286
17.5	0		12	0.814815
17	0		10.5	0.705882
14.5	1		9	0.857143
16	1		10.5	0.733333
14.5	1		11.5	0.785714
12	1		9	0.814815
13	0		5	0.529412
13.5	1		11.5	0.740741
11	0		10.5	0.785714
14	1		15	0.740741
12.5	1		11	0.814815
17.5	0		16.5	0.846154
16.5	0		13	0.785714
21.5	1		15.5	0.740741
6.5	2		17	0.8
16.5	1		17	0.888889
15	1		14.5	0.769231
15	1		18	0.769231
17	0		5	0.645161
15.5	0		10.5	0.592593
13.5	0		14.5	0.769231
13	2		8	0.714286
11.5	1		5	0.580645
11.5	1		5	0.785714
14.5	4		15.5	0.962963
21.5	0		13	0.785714
14.5	0		6	0.814815
14.5	0		9.5	0.769231
18.5	1		6	0.814815
13.5	0		11.5	0.769231
12	1		6	0.769231
12	0		14.5	0.689655
10.5	1		12	0.758621
12	0		16.5	0.814815
13	0		19	0.72
10.5	0		11.5	0.666667
6.5	2		17	0.923077
13	1		14.5	0.785714
12	0		12.5	0.785714
16.5	1		10.5	0.814815
12.5	0		6	0.814815
19	0		15	0.740741
18	0		10	0.8
14.5	0		10	1
17	0		10	0.857143
18.5	1		19	0.666667
18.5	3		14	0.692308
16	0		18	0.615385
19.5	0		16.5	0.615385
6.5	1		19	0.692308
12	0		18.5	0.666667
14	1		19.5	0.785714
11.5	2		16	0.8
16	2		12.5	0.758621
9.5	0		11.5	0.758621
12	0		12.5	0.814815
6.5	1		20	0.8
6.5	2		12.5	0.714286
17	4		10.5	0.769231
14.5	0		12.5	0.689655
7.5	0		19.5	0.923077
11	0		18	0.814815
13	1		11	0.827586
7.5	1		13	0.814815
16	0		19	0.827586
13.5	0		10	0.857143
18	0		10	0.692308
20.5	0		10	0.692308
17	0		10	0.615385
13	0		13.5	0.814815
18.5	1		10.5	0.814815
16	0		9.5	0.962963
19	0		9.5	0.962963
14	0		20.5	0.88
12	0		9.5	0.689655
16.5	3		11.5	0.827586
11.5	2		15.5	0.857143
11.5	1		11	0.857143
11.5	2		11	0.740741
20.5	1		11.5	0.740741
15.5	2		11	0.740741
14	2		12.5	0.689655
19.5	0		12.5	0.666667
18	0		12	0.888889
20.5	2		11.5	0.8
20	1		12	0.740741
21	1		13	0.785714
17.5	2		16.5	0.888889
13	0		19.5	0.814815
21.5	0		17	0.758621
21.5	0		19.5	0.769231
14	0		15.5	0.714286
12	0		16	0.857143
14	1		12	0.814815
20	1		9.5	0.857143
20	0		23.5	0.928571
21	1		16	0.857143
19.5	1		22.5	0.785714
12.5	1		17.5	0.857143
14.5	1		12.5	0.8
17.5	0		21	0.758621
20.5	1		15.5	0.827586
12.5	1		16	0.774194
11.5	1		16	0.857143
11.5	1		17.5	0.8
15	0		12.5	0.774194
12	1		12.5	0.888889
12.5	0		12	0.814815
12	1		14.5	0.8
11	1		12	0.814815
22	0		11	0.758621
11	1		19	0.8125
14	1		6.5	0.75
9.5	1		10.5	0.888889
9.5	0		12	0.689655
10	1		11	0.727273
9.5	0		13	0.733333
11	2		6.5	0.7
11	0		13	0.888889
10.5	0		20.5	0.8
10	0		11.5	0.814815
10.5	0		6.5	0.75
11.5	0		15.5	0.740741
15	0		10.5	0.814815
18	2		6.5	0.83871
15.5	1		21.5	0.645161
18	1		16.5	0.8125
14	0		15.5	0.740741
14.5	1		14.5	0.827586
10.5	1		15	0.689655
19.5	2		12.5	0.785714
8	2		15	0.888889
19	1		15.5	0.733333
22	1		15.5	0.962963
14.5	1		14.5	0.857143
21	1		15	0.814815
16	1		16	0.785714
11	2		18.5	0.888889
19.5	0		13.5	0.827586
14	1		15.5	0.827586
14.5	0		12	0.827586
14.5	0		15.5	0.714286
16	1		15.5	0.733333
11	3		14	0.857143
11	2		14.5	0.758621
13	1		12	0.888889
10.5	1		14.5	0.8
13	1		16.5	0.785714
10.5	1		16.5	0.8
9.5	2		17.5	0.857143
17.5	1		12	0.827586
14	1		20.5	0.827586
5	3		12	0.827586
9	1		12	0.8125
10.5	2		19	0.769231
9.5	1		17	0.689655
11.5	1		15	0.785714
5	4		17.5	0.689655
11.5	0		21.5	0.8
19	1		16	0.774194
10	1		12	0.866667
5	4		17.5	0.814815
9	2		17	0.888889
5	4		14.5	0.857143
20	0		14.5	0.785714
15	2		12	0.857143
13	1		13	0.866667
13.5	0		13.5	0.857143
12	1		11	0.896552
11	1		14	0.740741
12.5	1		12.5	0.827586
13.5	2		17.5	0.758621
14	1		16.5	0.896552
14	1		21.5	0.814815
13	3		6.5	0.705882
13.5	1		16.5	0.8
14.5	1		15	0.758621
13.5	1		17	0.758621
17	0		15.5	0.814815
12	1		13.5	0.6875
12.5	1		13	0.866667
14	1		13	0.714286
10.5	1		11.5	0.896552
14	0		11.5	0.896552
14	1		14.5	0.8
12.5	1		21.5	0.888889
13	3		14.5	0.714286
10.5	1		14.5	0.814815
13	2		13.5	0.8125
15	1		12	0.888889
15	0		12	0.888889
16	1		10.5	0.75
10.5	2		12	0.903226
19	2		13	0.857143
10.5	0		10.5	0.740741
10.5	1		6.5	0.727273
17.5	1		13	0.857143
15.5	0		16.5	0.857143
13.5	0		12.5	0.8
16	0		18	0.888889
20	1		14.5	0.857143
14.5	3		17	0.962963
10.5	1		18.5	0.814815
16	1		18.5	0.888889
15.5	2		16	0.888889
13	1		19.5	0.888889
14.5	1		6.5	0.83871
13	0		12	0.6875
10.5	1		14	0.8125
11.5	1		11.5	0.857143
12	1		16	0.689655
9.5	1		9.5	0.785714
12.5	0		12	0.758621
11	3		6.5	0.625
16	0		6.5	0.785714
15	1		17	0.888889
20	1		14.5	0.888889
5	2		7.5	0.714286
15	0		11	0.88
13.5	2		12	0.758621
13.5	2		7.5	0.928571
15.5	0		13	0.827586
14	2		7.5	0.785714
12	1		16	0.857143
11.5	3		13.5	0.827586
10	0		18	0.8
10	2		20.5	0.814815
13	3		13	0.8
20	2		18.5	0.827586
13	0		16	0.857143
13	1		19	0.896552
17	0		14	0.857143
12	1		12	0.888889
10.5	0		7.5	0.896552
10.5	1		16.5	0.83871
9	2		11.5	0.6875
10.5	2		11.5	0.888889
11.5	0		11.5	0.758621
9	2		20.5	0.615385
5	3		15.5	0.857143
11.5	1		14	0.814815
10.5	2		19.5	0.666667
15	1		18	0.740741
11	0		20.5	0.692308
17.5	1		20	0.642857
16.5	1		21	0.769231
13	2		17.5	0.846154
15.5	2		14	0.733333
17	0		13	0.709677
17	0		14	0.785714
14.5	3		21.5	0.857143
18	3		21.5	0.888889
5	2		14	0.785714
10.5	1		12	0.888889
12.5	2		14	0.857143
10	0		20	0.769231
14.5	1		20	0.814815
8	1		21	0.814815
10.5	1		19.5	0.785714
5	2		12.5	0.827586
5	1		14.5	0.774194
15.5	2		20.5	0.785714
13	3		12.5	0.666667
6	0		11.5	0.740741
9.5	1		11.5	0.62069
11.5	1		11.5	0.642857
6	0		15	0.666667
14.5	1		12	0.785714
12	1		12.5	0.689655
16.5	2		11	0.814815
19	0		22	0.666667
15.5	1		11	0.714286
11.5	1		14	0.785714
17	3		9.5	0.740741
14.5	2		9.5	0.846154
17.5	1		10	0.666667
12.5	0		9.5	0.740741
10.5	1		11	0.666667
15	0		10.5	0.769231
10	0		10	0.733333
10	0		10.5	0.888889
10	2		11.5	0.592593
19	1		15	0.888889
14	3		18	0.769231
12.5	3		15.5	0.769231
18	2		18	0.72
16.5	1		14	0.888889
19	2		14.5	0.857143
18.5	2		10.5	0.785714
19.5	1		19.5	0.814815
16	2		8	0.857143
11.5	1		22	0.962963
20	1		14.5	0.962963
20	1		21	0.814815
12.5	0		16	0.758621
10.5	1		11	0.827586
12.5	1		19.5	0.785714
18.5	1		14	0.8
18.5	1		14.5	0.758621
19.5	0		14.5	0.785714
18	1		16	0.758621
11	2		11	0.8
13	1		11	0.785714
16	0		13	0.709677
19	0		10.5	0.689655
11	0		13	0.758621
10	0		10.5	0.709677
10	0		9.5	0.857143
13.5	1		17.5	0.714286
10.5	0		14	0.827586
11	0		5	0.666667
10.5	0		9	0.769231
9.5	0		10.5	0.857143
20.5	0		9.5	0.714286
9.5	1		11.5	0.666667
13.5	1		5	0.545455
13.5	1		11.5	0.740741
14	1		19	0.814815
13.5	1		10	0.758621
15	1		5	0.647059
15	1		14	0.846154
14.5	1		13.5	0.733333
14	1		5	0.709677
14.5	1		20	0.733333
15.5	2		15	0.75
19	1		14	0.928571
22	0		13	0.758621
19.5	0		13.5	0.814815
22	0		12	0.8
18	1		11	0.857143
18.5	0		12.5	0.827586
14.5	1		13.5	0.785714
23.5	1		14	0.857143
12	1		14	0.962963
23	1		13	0.857143
26	2		13.5	0.888889
18.5	1		14.5	0.827586
25	0		13.5	0.709677
20	1		17	0.923077
15	4		12	0.774194
18	4		12.5	0.785714
18.5	0		14	0.857143
18.5	2		10.5	0.8
20	1		14	0.896552
15	2		14	0.758621
15	2		12.5	0.785714
17	2		10.5	0.814815
14.5	0		13	0.827586
17	2		15	0.733333
14.5	0		15	0.758621
13.5	2		16	0.857143
21.5	0		10.5	0.785714
18	2		19	0.758621
9	1		10.5	0.857143
13	0		10.5	0.689655
14.5	2		17.5	0.769231
13.5	1		13.5	0.896552
15.5	1		20	0.758621
9	2		14.5	0.827586
15.5	0		10.5	0.733333
23	1		10.5	0.758621
14	0		16	0.962963
9	1		15.5	0.888889
18	1		13	0.857143
13	0		14.5	0.774194
17.5	1		13	0.857143
9	4		10.5	0.758621
24	1		11.5	0.888889
19	1		12	0.733333
18	3		9.5	0.785714
17	2		12.5	0.888889
17.5	1		11	0.705882
16	2		16	0.758621
15	1		15	0.962963
16.5	2		20	0.814815
17.5	1		5	0.647059
18	3		15	0.866667
18	1		15.5	0.709677
17	0		14	0.814815
17.5	0		12	0.888889
18.5	0		11.5	0.758621
17.5	1		11.5	0.785714
21	0		10	0.758621
16	2		10	0.733333
16.5	0		20	0.888889
18	0		13	0.733333
14.5	0		17	0.785714
18	3		12	0.827586
18	2		10.5	0.814815
16.5	2		10.5	0.8
17	1		9	0.8
14.5	0		10.5	0.827586
17	1		11.5	0.814815
19	0		9	0.814815
19	1		5	0.588235
20	0		11.5	0.785714
14.5	1		10.5	0.928571
23	1		15	0.8
14.5	1		11	0.8
14.5	1		16.5	0.888889
21.5	1		13	0.785714
19.5	0		15.5	0.888889
17.5	2		17	1
20	0		17	1
24	1		14.5	0.769231
18.5	3		18	0.785714
14.5	3		5	0.709677
20	1		10.5	0.714286
19.5	0		12.5	0.516129
17	1		10	0.888889
18.5	0		14.5	0.857143
17	3		10.5	0.692308
14.5	1		5	0.606061
15.5	2		5	0.769231
16	2		15.5	0.827586
13.5	2		6	0.740741
16.5	1		9.5	0.740741
15	1		10.5	0.923077
19	1		6	0.888889
24	0		11.5	0.758621
9	3		6	0.740741
19	2		14.5	0.827586
17.5	0		12	0.689655
17.5	3		16.5	0.923077
18	1		19	0.8
16	1		15.5	0.709677
15.5	2		11.5	0.774194
15.5	2		17	0.814815
14	2		14.5	0.8
14	3		17.5	0.8
17	4		12.5	0.758621
24	0		10.5	0.928571
17	1		6	0.740741
17	0		15	0.785714
21	1		10	0.785714
16	0		10	0.888889
14.5	1		19	0.692308
14.5	0		14	0.545455
13	2		12.5	0.733333
14.5	0		16.5	0.714286
15.5	0		19	0.769231
13	1		18.5	0.666667
9	2		19.5	0.769231
15.5	1		16	0.846154
14.5	0		12.5	0.827586
19	2		11.5	0.709677
15	1		12.5	0.785714
21.5	2		20	0.857143
20.5	1		20	0.923077
17	0		12.5	0.733333
19.5	1		10.5	0.785714
21	1		12.5	0.857143
21	1		18.5	0.769231
18.5	1		18.5	0.923077
22	0		19.5	0.846154
9	2		18	0.814815
14.5	1		11	0.785714
16.5	1		13	0.888889
14	1		16	0.769231
18.5	0		19	0.785714
14.5	0		11	0.888889
9	5		10	0.785714
9	1		10	0.740741
19.5	3		10	0.740741
17	1		10	0.714286
10	1		13.5	0.769231
13.5	1		10.5	0.888889
15.5	0		10.5	0.962963
10	0		9.5	0.888889
18.5	2		9.5	0.666667
20.5	3		20.5	0.888889
23	2		9.5	0.896552
19.5	1		13.5	0.740741
15.5	1		13.5	0.740741
21	3		14	0.62069
18.5	1		13.5	0.714286
21.5	2		15	0.769231
16.5	2		15	0.814815
14.5	0		14.5	0.866667
19	2		14	0.758621
14	3		14.5	0.769231
14	1		15.5	0.615385
14	2		19	0.888889
23	2		22	0.8
18	2		19.5	0.785714
16.5	0		22	0.846154
22	2		18	0.8
20.5	1		18.5	0.814815
23	1		14.5	0.785714
22.5	2		23.5	0.758621
23.5	2		12	0.8
20	2		26	0.785714
16.5	2		18.5	0.814815
16.5	1		25	0.846154
24	3		20	0.83871
24	0		18	0.896552
16.5	1		18.5	0.857143
14.5	2		18.5	0.857143
16.5	1		20	0.888889
22.5	1		15	0.785714
22.5	0		17	0.814815
23.5	0		14.5	0.857143
22	0		17	0.888889
15	2		14.5	0.888889
17	1		13.5	0.785714
20	2		21.5	0.846154
23	0		18	0.758621
15	1		9	0.8125
14	3		13	0.88
14	1		15.5	0.645161
17.5	0		9	0.722222
14.5	2		15.5	0.814815
15	1		23	0.857143
14.5	2		14	0.785714
13.5	1		9	0.787879
24.5	0		18	0.88
13.5	2		13	0.785714
9	0		17.5	0.827586
9.5	0		9	0.705882
9	0		24	0.814815
10.5	0		19	0.827586
10.5	1		18	0.740741
10	0		17	0.758621
9.5	2		17.5	0.740741
10	2		15	0.928571
11	0		16.5	0.72
14.5	1		17.5	0.814815
17.5	2		18	0.785714
15	2		18	0.846154
17.5	0		17	0.888889
13.5	2		17.5	0.814815
14	3		18.5	0.814815
10	1		21	0.857143
19	1		16	0.758621
7.5	1		16.5	0.846154
18.5	1		14.5	0.866667
21.5	0		18	0.785714
14	1		18	0.785714
20.5	1		16.5	0.888889
15.5	1		17	0.758621
10.5	1		14.5	0.814815
19	1		17	0.888889
13.5	3		19	0.866667
14	0		20	0.827586
14	1		14.5	0.8
15.5	0		23	0.692308
10.5	2		14.5	0.740741
10.5	2		14.5	0.758621
12.5	2		21.5	0.769231
10	1		19.5	0.72
12.5	1		17.5	0.785714
10	0		24	0.6875
9	1		18.5	0.785714
17	1		14.5	0.758621
13.5	2		14.5	0.827586
4.5	0		20	0.857143
8.5	0		19.5	0.888889
10	1		17	0.896552
9	0		18.5	0.733333
11	2		17	0.785714
4.5	1		14.5	0.774194
11	0		15.5	0.866667
18.5	1		16	0.83871
9.5	1		13.5	0.785714
4.5	4		16.5	0.785714
8.5	0		15	0.827586
4.5	1		19	0.923077
19.5	1		24	0.785714
14.5	2		9	0.727273
12.5	2		19	0.857143
13	0		17.5	0.740741
11.5	2		17.5	0.785714
10.5	1		18	0.740741
12	1		16	0.827586
13	0		15.5	0.888889
13.5	1		15.5	0.758621
13.5	1		14	0.857143
12.5	0		14	0.827586
13	1		17	0.83871
14	0		24	0.923077
13	1		17	0.888889
16.5	1		17	0.827586
11.5	0		21	0.689655
12	0		16	0.846154
13.5	1		14.5	0.896552
10	2		14.5	0.857143
13.5	1		13	0.896552
13.5	0		14.5	0.857143
12	2		15.5	0.785714
12.5	3		13	0.814815
10	1		9	0.666667
12.5	1		15.5	0.866667
14.5	0		14.5	0.896552
14.5	0		19	0.857143
15.5	2		15	0.923077
10	1		20.5	0.846154
18.5	1		17	0.888889
10	0		19.5	0.857143
10	1		21	0.714286
17	1		21	0.827586
15	1		18.5	0.88
13	3		22	0.814815
15.5	1		9	0.774194
19.5	1		14.5	0.733333
14	2		16.5	0.733333
10	0		14	0.827586
15.5	1		18.5	0.666667
15	2		14.5	0.785714
12.5	1		9	0.625
14	1		9	0.888889
12.5	2		19.5	0.857143
10	2		17	0.866667
11	1		10	0.814815
11.5	1		13.5	0.857143
9	1		14.5	0.866667
12	2		10	0.846154
10.5	0		15.5	0.857143
15.5	0		10	0.714286
14.5	1		18.5	0.827586
19.5	0		20.5	0.827586
4.5	0		23	0.740741
14.5	2		19.5	0.857143
13	0		15.5	0.758621
13	2		21	0.928571
15	2		18.5	0.785714
13.5	0		21.5	0.88
11.5	0		16.5	0.896552
11	2		14.5	0.814815
9.5	0		10	0.714286
9.5	4		19	0.928571
12.5	3		14	0.689655
19.5	0		14	0.8
12.5	1		14	0.758621
12.5	2		23	0.64
16.5	1		18	0.740741
11.5	2		16.5	0.827586
10	1		20.5	0.571429
10	1		23	0.769231
8.5	1		22.5	0.8
10	0		23.5	0.8
11	0		20	0.846154
8.5	0		16.5	0.72
4.5	2		16.5	0.846154
11	0		24	0.846154
10	1		24	0.827586
14.5	1		16.5	0.814815
10.5	2		14.5	0.923077
17	1		16.5	0.888889
16	0		22.5	0.785714
12.5	1		22.5	0.814815
15	1		23.5	0.740741
16.5	0		22	0.740741
16.5	2		15	0.827586
14	1		17	0.774194
17.5	1		20	0.72
4.5	0		23	0.846154
10	0		15	0.758621
12	4		14	0.740741
9.5	1		14	0.72
14	0		14	0.714286
7.5	1		14	0.709677
10	1		17.5	0.758621
4.5	3		14.5	0.814815
4.5	3		15	0.692308
15	3		13.5	0.827586
12.5	1		13.5	0.769231
5.5	0		24.5	0.72
9	1		13.5	0.827586
11	0		9	0.666667
5.5	1		9.5	0.785714
14	1		9	0.928571
11.5	1		10.5	0.769231
16	1		10	0.740741
18.5	1		9.5	0.785714
15	2		10	0.692308
11	0		14.5	0.814815
16.5	1		15	0.615385
14	0		17.5	0.769231
17	2		13.5	0.64
12	1		14	0.785714
10	2		10	0.785714
14.5	0		19	0.692308
9.5	1		7.5	0.857143
9.5	1		21.5	0.785714
9.5	3		14	0.814815
18.5	1		20.5	0.857143
13.5	2		15.5	0.785714
12	0		10.5	0.8
17.5	1		19	0.769231
16	2		13.5	0.758621
18.5	3		14	0.8
18	2		14	0.714286
19	0		15.5	0.857143
15.5	2		10.5	0.758621
11	3		10.5	0.785714
19.5	2		12.5	0.571429
19.5	1		10	0.769231
12	1		12.5	0.774194
10	2		10	0.588235
12	0		9	0.740741
18	1		17	0.814815
18	1		4.5	0.666667
19	2		8.5	0.814815
17.5	1		10	0.827586
10.5	2		9	0.588235
12.5	1		11	0.733333
15.5	0		4.5	0.684211
18.5	1		11	0.814815
10.5	1		18.5	0.857143
9.5	1		9.5	0.62069
9.5	1		4.5	0.742857
13	2		13.5	0.666667
10	0		8.5	0.758621
10.5	1		13	0.814815
10	1		4.5	0.666667
9	0		19.5	0.714286
20	2		14.5	0.733333
9	4		13.5	0.6
9.5	0		12.5	0.714286
9	1		13	0.666667
10.5	0		11.5	0.827586
10.5	0		10.5	0.785714
10	1		12	0.642857
9.5	0		13	0.857143
10	0		13.5	0.666667
11	1		13.5	0.814815
14.5	1		12.5	0.814815
17.5	0		13	0.6
15	0		14	0.6
17.5	1		13	0.774194
13.5	1		16.5	0.740741
14	1		11.5	0.785714
10	3		12	0.740741
19	1		13.5	0.689655
7.5	1		10	0.785714
18.5	1		13.5	0.714286
21.5	1		13.5	0.785714
14	0		12	0.827586
20.5	2		12.5	0.689655
15.5	2		10	0.758621
10.5	2		12.5	0.758621
19	1		14.5	0.827586
13.5	1		14.5	0.888889
14	0		15.5	0.606061
14	1		18.5	0.709677
15.5	1		10	0.714286
10.5	2		10	0.785714
10.5	3		17	0.740741
12.5	1		13	0.714286
10	1		19.5	0.785714
12.5	1		14	0.758621
10	0		10	0.75
9	2		15.5	0.733333
17	3		15	0.962963
13.5	1		12.5	0.785714
4.5	1		14	0.88
8.5	2		12.5	0.642857
10	2		10	0.857143
9	1		11	0.689655
11	2		11.5	0.758621
4.5	3		9	0.8
11	2		12	0.666667
18.5	2		10.5	0.733333
9.5	2		15.5	0.62069
4.5	4		14.5	0.857143
13.5	1		19.5	0.714286
8.5	2		4.5	0.647059
13	2		14.5	0.733333
4.5	6		13	0.645161
19.5	1		13	0.709677
14.5	1		15	0.689655
13.5	1		13.5	0.740741
12.5	5		11.5	0.785714
13	0		11	0.689655
11.5	1		9.5	0.785714
10.5	0		9.5	0.758621
12	1		12.5	0.645161
13	1		19.5	0.888889
13.5	0		12.5	0.606061
13.5	1		12.5	0.785714
12.5	4		16.5	0.592593
13	1		11.5	0.714286
14	0		10	0.785714
13	4		10	0.714286
16.5	0		8.5	0.857143
11.5	0		10	0.709677
12	2		11	0.8
13.5	1		8.5	0.814815
10	1		4.5	0.705882
13.5	0		11	0.733333
13.5	0		10	0.896552
12	1		14.5	0.75
12.5	3		10.5	0.642857
10	1		16	0.857143
12.5	2		12.5	0.8
14.5	3		15	0.785714
14.5	0		16.5	0.740741
15.5	1		16.5	0.740741
10	2		14	0.857143
18.5	0		17.5	0.785714
10	0		4.5	0.6875
10	1		10	0.758621
17	1		12	0.827586
15	1		9.5	0.714286
13	0		14	0.666667
15.5	1		7.5	0.827586
19.5	1		10	0.758621
14	2		4.5	0.705882
10	3		4.5	0.642857
15.5	1		15	0.758621
15	2		12.5	0.769231
12.5	1		5.5	0.758621
14	1		9	0.692308
12.5	1		10	0.857143
10	1		5.5	0.740741
11	1		11	0.689655
11.5	0		5.5	0.580645
9	2		14	0.740741
12	0		11.5	0.733333
10.5	3		16	0.814815
15.5	1		18.5	0.592593
14.5	1		15	0.689655
19.5	1		11	0.83871
4.5	4		16.5	0.827586
14.5	0		14	0.857143
13	1		17	0.666667
13	1		12	0.758621
15	2		10	0.814815
13.5	2		5.5	0.740741
11.5	3		14.5	0.785714
11	4		9.5	0.689655
11	2		9.5	0.740741
9.5	0		9.5	0.740741
9.5	1		18.5	0.666667
12.5	4		13.5	0.888889
19.5	1		12	0.740741
12.5	1		17.5	0.709677
12.5	1		18.5	0.8
16.5	1		18	0.666667
11.5	0		19	0.692308
10	1		15.5	0.846154
10	1		12	0.615385
8.5	2		11	0.785714
10	3		12	0.645161
11	2		19.5	0.740741
8.5	3		19.5	0.814815
4.5	3		12	0.785714
11	1		10	0.857143
10	1		12	0.758621
14.5	1		18	0.785714
10.5	0		18	0.740741
17	1		19	0.689655
16	2		17.5	0.785714
12.5	2		10.5	0.758621
15	1		12.5	0.714286
16.5	0		15.5	0.692308
16.5	1		18.5	0.689655
14	1		10.5	0.740741
17.5	1		9.5	0.533333
4.5	1		9.5	0.692308
10	1		9.5	0.785714
12	3		9.5	0.714286
9.5	0		13	0.785714
14	2		10	0.666667
7.5	1		10.5	0.615385
10	2		9	0.857143
4.5	2		9	0.740741
4.5	4		20	0.666667
15	3		9	0.758621
12.5	4		9.5	0.740741
5.5	2		9	0.642857
9	1		10.5	1
11	2		10	0.8
5.5	0		9.5	0.846154
14	1		10	0.8
11.5	2		11	0.714286
16	2		14.5	0.846154
18.5	2		17.5	0.916667
15	1		15	0.888889
11	2		17.5	0.64
16.5	1		14	0.769231
14	3		10	0.714286
17	1		7.5	0.769231
12	0		21.5	0.88
10	1		14	0.8
14.5	2		20.5	0.692308
9.5	1		15.5	0.740741
9.5	0		10.5	0.758621
9.5	2		19	0.689655
18.5	1		13.5	0.785714
13.5	3		14	0.689655
12	3		15.5	0.785714
17.5	2		10.5	0.774194
16	0		10.5	0.8
18.5	0		12.5	0.642857
18	0		10	0.769231
19	0		12.5	0.740741
15.5	1		10	0.814815
12	2		9	0.740741
11	2		4.5	0.647059
12	1		8.5	0.814815
19.5	2		10	0.588235
19.5	1		11	0.6
12	0		4.5	0.5
10	2		11	0.769231
12	3		9.5	0.714286
18	2		4.5	0.606061
18	0		13.5	0.916667
19	0		8.5	0.692308
17.5	2		13	0.857143
10.5	2		19.5	0.72
12.5	2		14.5	0.740741
15.5	1		13.5	0.916667
18.5	0		12.5	0.758621
10.5	0		13	0.846154
9.5	1		11.5	0.785714
9.5	2		10.5	0.769231
13	4		12	0.692308
10	0		13	0.785714
10.5	1		13.5	0.6875
10	1		13.5	0.888889
9	1		12.5	0.740741
20	0		13	0.740741
9	1		14	0.769231
9.5	1		16.5	0.8
11	0		11.5	0.785714
11	1		12	0.785714
10.5	1		13.5	0.714286
10	1		10	0.769231
10.5	0		13.5	0.689655
11.5	0		13.5	0.814815
15	0		12	0.740741
18	2		10	0.8
15.5	0		12.5	0.769231
18	1		14.5	0.769231
14	0		15.5	0.814815
14.5	0		10	0.714286
10.5	2		18.5	0.666667
19.5	1		10	0.785714
8	1		10	0.666667
19	1		17	0.916667
22	1		13	0.814815
14.5	1		19.5	0.758621
21	0		14	0.769231
16	3		10	0.740741
11	1		10	0.75
19.5	0		15.5	0.8
14	1		15	0.8
14.5	0		12.5	0.814815
14.5	1		14	0.846154
16	1		12.5	0.814815
11	1		10	0.6875
11	2		11	0.666667
13	3		11.5	0.740741
10.5	1		9	0.6
13	2		12	0.814815
10.5	1		10.5	0.689655
9.5	1		15.5	0.689655
17.5	3		14.5	0.888889
14	2		19.5	0.88
5	2		4.5	0.588235
9	1		14.5	0.785714
10.5	0		13	0.692308
9.5	1		13	0.714286
11.5	1		15	0.714286
5	3		13.5	0.769231
11.5	1		11.5	0.740741
19	1		11	0.769231
10	1		11	0.740741
5	4		9.5	0.740741
9	2		12.5	0.689655
5	4		19.5	0.769231
20	1		12.5	0.769231
15	2		12.5	0.814815
13	3		16.5	0.814815
13.5	1		11.5	0.666667
12	1		10	0.814815
11	1		10	0.740741
12.5	0		8.5	0.666667
13.5	2		11	0.846154
14	0		8.5	0.785714
14	1		4.5	0.545455
13	2		11	0.740741
13.5	1		10	0.769231
14.5	0		14.5	0.714286
13.5	1		10.5	0.827586
17	2		16	0.740741
12	0		12.5	0.740741
12.5	1		15	0.785714
14	0		16.5	0.8
10.5	1		16.5	0.846154
14	1		14	0.740741
14	1		17.5	0.666667
12.5	1		4.5	0.625
13	2		10	0.666667
10.5	1		12	0.666667
13	1		9.5	0.769231
15	1		14	0.769231
15	0		7.5	0.642857
16	1		10	0.666667
10.5	0		4.5	0.606061
19	2		15	0.814815
10.5	0		12.5	0.714286
10.5	2		5.5	0.888889
17.5	2		9	0.692308
15.5	1		10	0.714286
13.5	1		5.5	0.814815
16	1		11	0.692308
20	1		5.5	0.8
14.5	2		14	0.769231
10.5	1		11.5	0.740741
16	1		16	0.814815
15.5	2		18.5	0.846154
13	2		15	0.714286
14.5	1		11	0.689655
13	0		16.5	0.72
10.5	1		14	0.714286
11.5	1		12	0.758621
12	0		10	0.740741
9.5	1		5.5	0.740741
12.5	0		14.5	0.758621
11	1		9.5	0.592593
16	1		9.5	0.814815
15	1		9.5	0.785714
20	1		18.5	0.72
5	1		13.5	0.72
15	0		12	0.740741
13.5	0		17.5	0.8
13.5	1		16	0.88
15.5	0		18.5	0.692308
14	0		18	0.769231
12	0		19	0.916667
11.5	2		15.5	0.88
10	0		12	0.785714
10	2		11	0.642857
13	2		12	0.814815
20	2		19.5	0.769231
13	0		12	0.814815
13	3		10	0.692308
17	1		12	0.740741
12	2		18	0.769231
10.5	0		19	0.814815
10.5	1		17.5	0.785714
9	2		10.5	0.625
10.5	1		12.5	0.8
11.5	0		15.5	0.833333
9	2		18.5	0.72
5	3		10.5	0.846154
11.5	1		9.5	0.814815
10.5	1		9.5	0.692308
15	1		9.5	0.785714
11	0		9.5	0.692308
17.5	1		13	0.814815
16.5	1		10	0.88
13	1		10.5	0.8
15.5	0		9	0.846154
17	1		9	0.714286
17	2		20	0.814815
14.5	1		9	0.769231
18	1		9.5	0.769231
5	1		11	0.692308
10.5	3		11	0.740741
12.5	2		10.5	0.758621
10	0		10	0.714286
14.5	1		10.5	0.814815
8	3		11.5	0.785714
10.5	3		15	0.740741
5	3		18	0.692308
5	1		15.5	0.64
15.5	2		18	0.666667
13	2		14	0.666667
6	0		14.5	0.714286
9.5	0		8	0.642857
11.5	2		19	0.814815
6	0		22	0.814815
14.5	1		14.5	0.666667
12	2		21	0.714286
16.5	1		16	0.6875
19	0		11	0.645161
15.5	1		14	0.733333
11.5	1		14.5	0.62069
17	2		14.5	0.714286
14.5	0		16	0.642857
17.5	1		11	0.733333
12.5	0		11	0.642857
10.5	0		10.5	0.785714
15	0		13	0.645161
10	2		10.5	0.740741
10	0		9.5	0.666667
10	1		17.5	0.62069
19	1		14	0.758621
14	3		5	0.6875
12.5	1		9	0.666667
18	1		10.5	0.642857
16.5	3		9.5	0.5625
19	2		11.5	0.709677
18.5	0		5	0.571429
19.5	0		11.5	0.740741
16	1		5	0.606061
11.5	3		14	0.740741
20	2		9	0.615385
20	1		13.5	0.689655
[truncated: 19,925 more rows]

## Sheet: Supplementary Fig. 3
	Over-fermented supernatant of C. cellulans E
Time (h)	C. cellulans E					P. fluorescens J					B. velezensis SQR9					P. stutzeri G					A. brasilense K					B. megaterium L
0	0.1205	0.1205	0.122	0.1175	0.1215	0.1185	0.1205	0.1195	0.1195	0.116	0.1035	0.1045	0.1035	0.1015	0.1015	0.0885	0.092	0.0885	0.087	0.086	0.092	0.0865	0.0875	0.0885	0.0875	0.1865	0.1625	0.1735	0.181	0.191
1	0.14	0.1405	0.1415	0.1415	0.1425	0.1335	0.136	0.1355	0.134	0.133	0.113	0.111	0.111	0.1095	0.11	0.093	0.0905	0.092	0.0925	0.0915	0.105	0.1	0.1005	0.099	0.101	0.239	0.1975	0.2095	0.2025	0.211
2	0.1615	0.162	0.1635	0.1635	0.166	0.1515	0.154	0.154	0.152	0.151	0.121	0.118	0.1185	0.1175	0.118	0.094	0.0925	0.094	0.094	0.092	0.1375	0.132	0.1445	0.1385	0.136	0.1935	0.1805	0.1995	0.1915	0.1855
3	0.181	0.1825	0.1835	0.1845	0.184	0.185	0.188	0.1885	0.186	0.1855	0.1295	0.127	0.1265	0.1255	0.1265	0.095	0.0945	0.095	0.0955	0.0935	0.166	0.161	0.1625	0.162	0.1655	0.2125	0.2145	0.194	0.1895	0.197
4	0.2085	0.2015	0.2005	0.201	0.201	0.231	0.231	0.233	0.228	0.2305	0.1395	0.137	0.136	0.136	0.137	0.0965	0.0955	0.097	0.0965	0.094	0.1835	0.1945	0.1935	0.1875	0.1895	0.187	0.169	0.156	0.0615	0.175
5	0.2105	0.208	0.2095	0.2055	0.205	0.2555	0.255	0.2575	0.254	0.254	0.152	0.149	0.148	0.1475	0.1495	0.098	0.0955	0.104	0.0985	0.0935	0.1975	0.203	0.202	0.202	0.205	0.154	0.0625	0.1705	0.127	0.1865
6	0.2105	0.211	0.22	0.2145	0.209	0.2715	0.268	0.272	0.268	0.265	0.1675	0.1645	0.1625	0.164	0.166	0.099	0.0965	0.105	0.0985	0.095	0.218	0.2145	0.2165	0.2145	0.215	0.2575	0.181	0.202	0.1955	0.2195
7	0.2115	0.206	0.213	0.2115	0.2085	0.2755	0.268	0.2725	0.262	0.2605	0.179	0.176	0.1745	0.175	0.1775	0.1	0.0935	0.105	0.1005	0.0955	0.258	0.257	0.2595	0.2515	0.257	0.1185	0.147	0.104	0.1355	0.0845
8	0.2075	0.2015	0.2085	0.212	0.206	0.27	0.2805	0.268	0.2625	0.2605	0.195	0.1935	0.1915	0.1925	0.1945	0.1005	0.0935	0.106	0.1	0.096	0.26	0.255	0.254	0.2465	0.248	0.1395	0.139	0.073	0.0725	0.08
9	0.192	0.1885	0.194	0.1975	0.194	0.2765	0.272	0.2775	0.2745	0.2655	0.211	0.212	0.211	0.217	0.219	0.105	0.0935	0.1075	0.1	0.0975	0.3075	0.3025	0.304	0.2935	0.301	0.213	0.346	0.2525	0.235	0.277
10	0.1815	0.1805	0.182	0.183	0.182	0.2905	0.271	0.2715	0.276	0.267	0.23	0.229	0.228	0.233	0.237	0.1065	0.0935	0.1105	0.1015	0.099	0.226	0.225	0.224	0.2295	0.2295	0.341	0.1155	0.2885	0.2775	0.1225
11	0.1725	0.1715	0.172	0.173	0.1725	0.312	0.2935	0.287	0.283	0.283	0.2555	0.252	0.252	0.258	0.2605	0.1065	0.0935	0.1105	0.1	0.0995	0.2195	0.2165	0.2165	0.2215	0.2205	0.183	0.1415	0.1045	0.3255	0.2915
12	0.1675	0.1655	0.1675	0.1675	0.1675	0.3065	0.2925	0.276	0.278	0.2765	0.262	0.262	0.2585	0.269	0.2725	0.107	0.094	0.113	0.1005	0.1015	0.221	0.2155	0.2175	0.2195	0.2205	0.39	0.1405	0.2125	0.196	0.1715
13	0.164	0.1635	0.165	0.1645	0.165	0.3075	0.299	0.2695	0.273	0.2715	0.268	0.2725	0.2685	0.291	0.294	0.108	0.0945	0.114	0.1005	0.1015	0.219	0.2165	0.216	0.22	0.22	0.37	0.1345	0.3585	0.333	0.3335
14	0.1585	0.159	0.1615	0.161	0.162	0.2935	0.2775	0.2715	0.273	0.2635	0.292	0.2945	0.291	0.309	0.3175	0.108	0.0965	0.117	0.1015	0.1025	0.2095	0.2055	0.2065	0.2095	0.209	0.162	0.1705	0.142	0.2745	0.1305
15	0.151	0.1505	0.153	0.1525	0.1525	0.2905	0.273	0.2745	0.2625	0.2625	0.3085	0.3075	0.3005	0.317	0.329	0.1095	0.098	0.1105	0.1	0.102	0.2125	0.2075	0.207	0.21	0.2085	0.18	0.1515	0.134	0.1525	0.1325
16	0.1405	0.141	0.1425	0.1425	0.143	0.3	0.278	0.279	0.262	0.2635	0.345	0.3445	0.337	0.3535	0.3635	0.113	0.0975	0.088	0.095	0.1015	0.216	0.212	0.2105	0.21	0.21	0.445	0.329	0.146	0.236	0.1735
17	0.134	0.132	0.134	0.134	0.1345	0.3125	0.2925	0.2875	0.2755	0.2675	0.3795	0.384	0.377	0.3945	0.4035	0.113	0.0975	0.0895	0.0975	0.103	0.219	0.213	0.214	0.216	0.219	0.187	0.1855	0.2405	0.4135	0.367
18	0.127	0.127	0.1285	0.1285	0.1285	0.309	0.288	0.288	0.2765	0.2685	0.37	0.365	0.359	0.3725	0.3795	0.113	0.0975	0.088	0.0975	0.106	0.2195	0.2165	0.217	0.218	0.2175	0.1835	0.212	0.2815	0.246	0.2435
19	0.123	0.1235	0.124	0.1245	0.125	0.3085	0.2945	0.295	0.2865	0.273	0.4045	0.4095	0.4035	0.4075	0.4185	0.113	0.1005	0.088	0.0985	0.107	0.231	0.223	0.2215	0.2235	0.2315	0.176	0.2435	0.461	0.219	0.2865
20	0.108	0.1135	0.109	0.1135	0.1235	0.3015	0.288	0.287	0.281	0.2605	0.3955	0.3695	0.3645	0.3655	0.3685	0.114	0.1005	0.086	0.0975	0.107	0.2445	0.233	0.234	0.2325	0.2385	0.367	0.4135	0.1805	0.1455	0.424
21	0.102	0.097	0.098	0.1005	0.1215	0.3175	0.2855	0.2885	0.2765	0.252	0.419	0.4225	0.4095	0.4125	0.426	0.1135	0.1	0.087	0.099	0.107	0.2635	0.254	0.254	0.252	0.2535	0.4375	0.3365	0.175	0.1585	0.201
22	0.0975	0.098	0.095	0.1035	0.119	0.3235	0.285	0.2805	0.266	0.231	0.432	0.4355	0.4305	0.4325	0.4425	0.1155	0.101	0.0895	0.0995	0.106	0.268	0.265	0.2645	0.261	0.2655	0.231	0.3435	0.175	0.244	0.3485
23	0.089	0.0985	0.0925	0.0995	0.1155	0.313	0.2625	0.2585	0.2405	0.212	0.418	0.419	0.4105	0.4	0.4155	0.1145	0.1005	0.086	0.091	0.104	0.2735	0.2705	0.2715	0.272	0.2685	0.2725	0.4475	0.325	0.145	0.3095
24	0.093	0.098	0.0895	0.0985	0.1125	0.3165	0.265	0.2465	0.228	0.2055	0.4425	0.462	0.4525	0.448	0.453	0.1155	0.1015	0.0885	0.0975	0.104	0.275	0.2705	0.2705	0.272	0.276	0.346	0.401	0.189	0.488	0.272
25	0.0885	0.096	0.0865	0.0865	0.109	0.3165	0.258	0.2405	0.2275	0.2	0.4685	0.491	0.48	0.4805	0.486	0.116	0.1015	0.0905	0.101	0.1045	0.285	0.2755	0.277	0.2735	0.279	0.479	0.4715	0.4375	0.1555	0.354
26	0.081	0.092	0.086	0.084	0.107	0.3075	0.247	0.2435	0.226	0.195	0.486	0.505	0.496	0.489	0.496	0.117	0.102	0.09	0.1015	0.108	0.2825	0.2825	0.284	0.2845	0.287	0.395	0.5655	0.4285	0.201	0.503
27	0.082	0.0845	0.09	0.0845	0.0895	0.2665	0.2115	0.213	0.2015	0.195	0.4625	0.476	0.464	0.4625	0.473	0.1175	0.1015	0.087	0.085	0.1075	0.2785	0.2825	0.284	0.2855	0.287	0.2435	0.52	0.202	0.183	0.459
28	0.08	0.082	0.082	0.0845	0.084	0.242	0.2055	0.2085	0.197	0.1895	0.459	0.4705	0.4605	0.4545	0.4635	0.116	0.1015	0.0865	0.089	0.112	0.275	0.28	0.279	0.282	0.2835	0.3005	0.514	0.1905	0.2155	0.273
29	0.0785	0.0815	0.0875	0.0855	0.0805	0.237	0.2025	0.208	0.1935	0.186	0.492	0.515	0.5065	0.5025	0.5075	0.117	0.1025	0.0915	0.096	0.1125	0.2845	0.317	0.3115	0.3205	0.322	0.531	0.6035	0.5675	0.3775	0.4455
30	0.077	0.08	0.078	0.081	0.0835	0.21	0.1995	0.2045	0.191	0.1835	0.495	0.504	0.486	0.484	0.4945	0.1165	0.0935	0.086	0.0885	0.112	0.274	0.32	0.309	0.3235	0.3205	0.3375	0.554	0.3685	0.245	0.3255
31	0.0755	0.078	0.0825	0.082	0.0805	0.2015	0.194	0.202	0.1865	0.1815	0.516	0.5075	0.5005	0.487	0.495	0.116	0.091	0.0875	0.0955	0.1125	0.2835	0.333	0.3305	0.3385	0.3315	0.4335	0.545	0.231	0.189	0.305
32	0.0745	0.0765	0.077	0.079	0.0775	0.198	0.191	0.199	0.1835	0.178	0.5155	0.5315	0.5235	0.515	0.5205	0.119	0.106	0.0865	0.0955	0.114	0.26	0.3215	0.31	0.321	0.3305	0.6365	0.5655	0.24	0.1855	0.322
33	0.0745	0.075	0.076	0.0755	0.076	0.194	0.1855	0.1935	0.18	0.1735	0.506	0.5265	0.517	0.508	0.512	0.117	0.1095	0.087	0.0945	0.1135	0.2545	0.304	0.294	0.3125	0.3055	0.6045	0.58	0.4885	0.4285	0.506
34	0.074	0.075	0.075	0.0755	0.0765	0.1915	0.1815	0.193	0.176	0.1695	0.5155	0.5285	0.5245	0.514	0.519	0.119	0.108	0.0875	0.104	0.1135	0.255	0.3135	0.3005	0.318	0.319	0.5335	0.5655	0.2595	0.24	0.386
35	0.072	0.074	0.0745	0.0745	0.0755	0.187	0.178	0.1895	0.1715	0.167	0.505	0.517	0.5085	0.496	0.5045	0.118	0.107	0.088	0.101	0.1125	0.251	0.3235	0.3205	0.331	0.333	0.6545	0.567	0.3285	0.258	0.4135
36	0.073	0.0745	0.0745	0.0755	0.0775	0.185	0.174	0.187	0.173	0.165	0.5115	0.5145	0.508	0.4965	0.501	0.118	0.1045	0.087	0.113	0.1125	0.259	0.3235	0.322	0.3345	0.338	0.5935	0.557	0.5015	0.177	0.259
37	0.072	0.0725	0.0735	0.075	0.0795	0.183	0.1705	0.185	0.1705	0.163	0.5225	0.531	0.5215	0.514	0.5185	0.119	0.102	0.087	0.097	0.1125	0.2595	0.3235	0.3345	0.3315	0.3385	0.584	0.55	0.3185	0.227	0.5285
38	0.072	0.072	0.073	0.076	0.078	0.181	0.1675	0.1815	0.167	0.16	0.5165	0.5125	0.5055	0.4925	0.498	0.118	0.102	0.086	0.092	0.111	0.2415	0.3055	0.324	0.317	0.332	0.5405	0.5435	0.319	0.446	0.511
39	0.0725	0.073	0.0725	0.0765	0.079	0.18	0.1655	0.18	0.1655	0.159	0.5515	0.5695	0.5635	0.5555	0.558	0.1195	0.103	0.092	0.1045	0.112	0.2605	0.348	0.3655	0.3505	0.3645	0.55	0.5575	0.477	0.455	0.469
40	0.0705	0.0705	0.0705	0.076	0.0765	0.1765	0.1625	0.1755	0.1625	0.155	0.5485	0.5305	0.5245	0.5145	0.5205	0.1175	0.103	0.0895	0.0985	0.111	0.261	0.3285	0.3605	0.3345	0.358	0.535	0.572	0.3285	0.305	0.4865
41	0.0715	0.071	0.07	0.073	0.0795	0.175	0.162	0.174	0.161	0.1525	0.5035	0.535	0.5325	0.5205	0.5235	0.1195	0.102	0.0925	0.089	0.1115	0.2485	0.3145	0.349	0.326	0.3425	0.501	0.589	0.489	0.4827	0.4735
42	0.0725	0.071	0.07	0.075	0.0825	0.172	0.1595	0.173	0.1595	0.151	0.5015	0.547	0.5415	0.5285	0.532	0.121	0.1055	0.095	0.0895	0.112	0.2495	0.309	0.343	0.3225	0.338	0.5205	0.6085	0.4845	0.4859	0.452
43	0.0745	0.072	0.0705	0.0745	0.0825	0.1695	0.157	0.1695	0.1565	0.1495	0.515	0.554	0.554	0.542	0.542	0.121	0.106	0.096	0.09	0.111	0.246	0.324	0.34	0.3325	0.3455	0.489	0.54	0.488	0.393	0.442
44	0.0755	0.072	0.0695	0.074	0.084	0.1675	0.155	0.1685	0.1555	0.146	0.533	0.5425	0.534	0.5265	0.5305	0.12	0.1215	0.0955	0.09	0.111	0.242	0.3215	0.331	0.322	0.3395	0.484	0.5505	0.3685	0.3954	0.3665
45	0.0785	0.074	0.0705	0.0745	0.0865	0.166	0.1545	0.1665	0.154	0.1455	0.557	0.5715	0.559	0.5515	0.555	0.122	0.121	0.098	0.091	0.1115	0.247	0.3445	0.35	0.348	0.3705	0.4855	0.5965	0.482	0.4025	0.4405
46	0.079	0.074	0.0705	0.0745	0.086	0.1645	0.1515	0.164	0.151	0.137	0.509	0.526	0.514	0.509	0.516	0.1255	0.1225	0.0955	0.0895	0.11	0.2365	0.3005	0.3055	0.293	0.3285	0.476	0.5205	0.4605	0.464	0.3365
47	0.0825	0.077	0.072	0.077	0.0895	0.163	0.151	0.163	0.1505	0.1385	0.5355	0.5645	0.5575	0.551	0.5565	0.1265	0.1235	0.1085	0.095	0.1115	0.2425	0.3415	0.3395	0.323	0.3515	0.479	0.565	0.4945	0.477	0.418
	Over-fermented supernatant of P. stutzeri G
Time (h)	C. cellulans E					P. fluorescens J					B. velezensis SQR9					P. stutzeri G					A. brasilense K					B. megaterium L
0	0.104	0.1095	0.1055	0.1075	0.1085	0.086	0.0875	0.0985	0.0875	0.1055	0.1255	0.124	0.1175	0.1185	0.121	0.118	0.116	0.1155	0.116	0.1145	0.0845	0.0865	0.0895	0.0865	0.0845	0.1845	0.19	0.1745	0.1585	0.1565
1	0.117	0.123	0.122	0.123	0.1225	0.0895	0.091	0.104	0.093	0.111	0.1365	0.136	0.135	0.1325	0.133	0.126	0.123	0.124	0.124	0.1245	0.0985	0.105	0.1075	0.1015	0.103	0.2145	0.2305	0.229	0.156	0.161
2	0.132	0.1385	0.137	0.1385	0.138	0.0925	0.0945	0.1075	0.0975	0.1145	0.155	0.1535	0.1525	0.1515	0.1505	0.138	0.135	0.1365	0.136	0.136	0.129	0.134	0.13	0.125	0.1285	0.2105	0.2195	0.233	0.185	0.2105
3	0.15	0.158	0.1565	0.1595	0.1575	0.0965	0.099	0.111	0.102	0.118	0.1775	0.1755	0.1745	0.173	0.173	0.163	0.1585	0.161	0.1605	0.1605	0.12	0.1235	0.1265	0.1215	0.123	0.199	0.2505	0.26	0.167	0.1425
4	0.1695	0.179	0.178	0.181	0.179	0.1005	0.1025	0.1145	0.1055	0.121	0.1955	0.1895	0.19	0.19	0.189	0.1995	0.1945	0.1975	0.1965	0.1965	0.1325	0.146	0.1355	0.1375	0.1375	0.1015	0.1095	0.0925	0.0975	0.079
5	0.1895	0.1995	0.1985	0.2015	0.2005	0.1045	0.106	0.1175	0.109	0.1235	0.2055	0.202	0.1955	0.2015	0.1995	0.219	0.2155	0.2175	0.217	0.2155	0.1455	0.1425	0.1465	0.151	0.144	0.069	0.0935	0.0575	0.0675	0.0595
6	0.22	0.2275	0.2255	0.2255	0.23	0.1065	0.109	0.1195	0.113	0.126	0.2145	0.2035	0.1955	0.202	0.1975	0.221	0.222	0.224	0.2235	0.2175	0.183	0.177	0.1795	0.1795	0.185	0.072	0.1245	0.0605	0.0735	0.0645
7	0.2395	0.2445	0.245	0.247	0.247	0.1095	0.1125	0.123	0.116	0.128	0.1965	0.1885	0.1775	0.185	0.1805	0.218	0.2145	0.219	0.2145	0.211	0.1915	0.1965	0.197	0.1895	0.1965	0.059	0.058	0.056	0.053	0.059
8	0.282	0.279	0.2845	0.2775	0.291	0.1115	0.1145	0.1245	0.119	0.129	0.192	0.174	0.1635	0.1725	0.1685	0.216	0.2135	0.214	0.214	0.2145	0.188	0.192	0.1915	0.1825	0.189	0.064	0.0575	0.0675	0.073	0.063
9	0.3175	0.319	0.3315	0.296	0.3355	0.1135	0.1175	0.127	0.1215	0.13	0.1735	0.1595	0.1535	0.1615	0.1585	0.2155	0.215	0.215	0.2155	0.2185	0.186	0.1915	0.1915	0.1845	0.1905	0.1245	0.096	0.073	0.09	0.0975
10	0.3275	0.328	0.336	0.313	0.3465	0.116	0.1205	0.1285	0.125	0.13	0.173	0.1545	0.1475	0.155	0.152	0.215	0.212	0.2135	0.213	0.2195	0.189	0.193	0.192	0.185	0.1925	0.067	0.074	0.0615	0.067	0.063
11	0.3645	0.3705	0.377	0.3445	0.387	0.117	0.121	0.129	0.1245	0.1305	0.165	0.149	0.142	0.1505	0.1485	0.2235	0.213	0.224	0.2205	0.2285	0.192	0.196	0.196	0.188	0.194	0.0945	0.0905	0.0655	0.074	0.078
12	0.3775	0.3875	0.396	0.3645	0.402	0.118	0.123	0.13	0.126	0.131	0.1605	0.1475	0.1425	0.148	0.1465	0.213	0.21	0.213	0.212	0.2205	0.2005	0.1995	0.1985	0.192	0.199	0.058	0.072	0.063	0.0585	0.0705
13	0.423	0.4435	0.4475	0.3955	0.4515	0.1195	0.124	0.1315	0.1285	0.1315	0.1585	0.1475	0.1425	0.1475	0.146	0.2095	0.207	0.2085	0.2075	0.221	0.2135	0.212	0.214	0.201	0.2075	0.072	0.0855	0.0615	0.0575	0.0555
14	0.4515	0.46	0.4585	0.435	0.467	0.1195	0.125	0.1315	0.1295	0.132	0.1535	0.147	0.142	0.147	0.1455	0.2125	0.2145	0.2105	0.2095	0.218	0.2225	0.2235	0.2255	0.2135	0.2195	0.067	0.093	0.073	0.075	0.0745
15	0.449	0.4575	0.456	0.4455	0.4635	0.1205	0.1265	0.1325	0.1305	0.1325	0.147	0.14	0.137	0.141	0.1395	0.2145	0.2115	0.2125	0.209	0.2125	0.239	0.2375	0.2415	0.2295	0.235	0.0675	0.082	0.0665	0.083	0.083
16	0.504	0.5085	0.507	0.504	0.5135	0.121	0.127	0.1325	0.1315	0.1325	0.1395	0.133	0.129	0.1315	0.1305	0.2165	0.2165	0.2145	0.2105	0.2125	0.261	0.2585	0.2615	0.246	0.255	0.0935	0.0925	0.0825	0.081	0.0815
17	0.531	0.5415	0.5375	0.544	0.541	0.122	0.128	0.1335	0.131	0.1325	0.1355	0.1275	0.123	0.126	0.125	0.227	0.2245	0.2255	0.2205	0.2205	0.2765	0.2755	0.2775	0.2655	0.274	0.0955	0.1015	0.108	0.107	0.131
18	0.54	0.553	0.5525	0.554	0.554	0.122	0.128	0.134	0.133	0.1325	0.1335	0.1245	0.12	0.123	0.122	0.2115	0.2155	0.212	0.2085	0.2135	0.2765	0.2775	0.2795	0.267	0.2755	0.1255	0.092	0.1135	0.1005	0.1395
19	0.5465	0.549	0.5465	0.5615	0.5565	0.1225	0.129	0.134	0.134	0.133	0.131	0.124	0.1195	0.1225	0.1215	0.2115	0.213	0.2095	0.2105	0.209	0.2845	0.284	0.2855	0.272	0.283	0.138	0.1395	0.1515	0.132	0.1595
20	0.532	0.5435	0.544	0.546	0.543	0.1235	0.1305	0.135	0.1345	0.1335	0.1295	0.124	0.1195	0.1225	0.121	0.1975	0.2	0.202	0.197	0.193	0.288	0.286	0.287	0.275	0.2835	0.091	0.0915	0.111	0.121	0.13
21	0.5375	0.5365	0.5385	0.544	0.5415	0.124	0.1305	0.135	0.136	0.134	0.122	0.1225	0.118	0.1205	0.12	0.189	0.1965	0.2085	0.191	0.184	0.302	0.3005	0.3005	0.288	0.297	0.21	0.217	0.199	0.163	0.2345
22	0.5495	0.544	0.5465	0.5505	0.553	0.125	0.132	0.136	0.136	0.134	0.1035	0.12	0.116	0.118	0.1165	0.185	0.183	0.199	0.185	0.179	0.313	0.3155	0.3115	0.3005	0.3155	0.1835	0.1355	0.2035	0.1935	0.3185
23	0.5245	0.5105	0.521	0.529	0.5275	0.1245	0.1315	0.136	0.1365	0.1335	0.101	0.116	0.112	0.115	0.113	0.1795	0.1765	0.185	0.18	0.1745	0.304	0.304	0.302	0.297	0.304	0.1755	0.1245	0.1875	0.177	0.1815
24	0.5695	0.5565	0.562	0.5685	0.5695	0.1255	0.1335	0.1375	0.1375	0.134	0.099	0.113	0.109	0.1115	0.11	0.1765	0.1735	0.179	0.178	0.1725	0.324	0.3195	0.324	0.322	0.3245	0.1835	0.1555	0.235	0.2235	0.2405
25	0.5825	0.5775	0.581	0.587	0.5785	0.1255	0.1335	0.137	0.1375	0.134	0.097	0.111	0.1065	0.109	0.1075	0.174	0.1715	0.176	0.1735	0.169	0.341	0.345	0.3405	0.339	0.34	0.236	0.31	0.3605	0.243	0.3465
26	0.5935	0.588	0.591	0.606	0.593	0.1265	0.1345	0.138	0.139	0.1345	0.096	0.11	0.1055	0.108	0.1065	0.171	0.169	0.172	0.172	0.169	0.356	0.3485	0.3435	0.349	0.336	0.253	0.264	0.363	0.311	0.442
27	0.5695	0.561	0.571	0.5825	0.583	0.127	0.134	0.138	0.138	0.1345	0.097	0.1095	0.105	0.107	0.1065	0.1675	0.166	0.165	0.1665	0.1625	0.342	0.345	0.33	0.333	0.334	0.1555	0.1385	0.145	0.1335	0.157
28	0.545	0.532	0.5445	0.564	0.5535	0.127	0.134	0.1385	0.1375	0.1345	0.103	0.108	0.104	0.1055	0.105	0.163	0.161	0.162	0.162	0.159	0.3375	0.3465	0.332	0.325	0.325	0.2	0.205	0.228	0.225	0.3425
29	0.5915	0.594	0.593	0.62	0.594	0.128	0.1345	0.1395	0.138	0.135	0.093	0.108	0.103	0.105	0.1045	0.161	0.158	0.16	0.1615	0.155	0.37	0.3755	0.3555	0.3505	0.3565	0.412	0.429	0.446	0.4775	0.549
30	0.564	0.5635	0.566	0.593	0.569	0.1285	0.134	0.1395	0.137	0.135	0.0905	0.1065	0.1015	0.1035	0.102	0.156	0.154	0.1555	0.1565	0.153	0.362	0.367	0.3475	0.3385	0.3485	0.3895	0.378	0.384	0.2265	0.4295
31	0.5755	0.5655	0.5645	0.599	0.5725	0.1285	0.133	0.14	0.136	0.135	0.0875	0.103	0.0985	0.101	0.1	0.155	0.151	0.1525	0.1535	0.148	0.3735	0.3785	0.3465	0.3425	0.3515	0.354	0.3465	0.4825	0.2995	0.5915
32	0.6005	0.6025	0.5995	0.6315	0.6025	0.129	0.1335	0.1405	0.1375	0.136	0.0855	0.101	0.0965	0.0995	0.098	0.152	0.1475	0.15	0.1505	0.145	0.3735	0.385	0.3485	0.3455	0.3525	0.363	0.2515	0.324	0.4085	0.5265
33	0.5865	0.5835	0.583	0.6135	0.5895	0.129	0.133	0.141	0.1365	0.1355	0.083	0.0985	0.083	0.0965	0.095	0.1485	0.1445	0.1475	0.1485	0.1425	0.3625	0.38	0.3465	0.3425	0.3585	0.361	0.4545	0.41	0.325	0.5565
34	0.5965	0.601	0.603	0.6335	0.6045	0.1285	0.133	0.141	0.1365	0.136	0.0805	0.0955	0.0805	0.0935	0.092	0.1465	0.1435	0.146	0.147	0.142	0.363	0.3795	0.337	0.333	0.3535	0.4245	0.3565	0.321	0.336	0.4925
35	0.59	0.5975	0.592	0.6255	0.5905	0.1275	0.1325	0.142	0.1345	0.1355	0.0795	0.0925	0.078	0.0915	0.0905	0.1435	0.139	0.1435	0.1435	0.1375	0.369	0.382	0.3445	0.3435	0.3535	0.529	0.4975	0.2155	0.387	0.5585
36	0.584	0.5865	0.583	0.6155	0.5835	0.1285	0.133	0.1415	0.135	0.1355	0.0785	0.092	0.077	0.0895	0.0885	0.1415	0.1375	0.142	0.141	0.1365	0.363	0.3805	0.341	0.3405	0.351	0.345	0.327	0.2165	0.216	0.546
37	0.598	0.605	0.606	0.638	0.6015	0.128	0.1315	0.141	0.135	0.1355	0.0775	0.089	0.0755	0.088	0.087	0.138	0.1345	0.139	0.137	0.1335	0.357	0.3795	0.339	0.3355	0.344	0.2915	0.5665	0.3925	0.467	0.574
38	0.5775	0.5905	0.59	0.625	0.586	0.127	0.1315	0.141	0.1345	0.1355	0.077	0.0885	0.0745	0.0885	0.0865	0.135	0.1325	0.138	0.134	0.132	0.339	0.3665	0.3245	0.3205	0.3295	0.4215	0.4555	0.4805	0.3595	0.568
39	0.623	0.6225	0.6205	0.6565	0.6215	0.128	0.1325	0.141	0.134	0.1365	0.078	0.086	0.0745	0.087	0.086	0.135	0.131	0.1375	0.1355	0.1305	0.377	0.396	0.361	0.3595	0.361	0.5205	0.5665	0.5835	0.359	0.6055
40	0.587	0.5765	0.5795	0.6195	0.5675	0.1275	0.131	0.1405	0.1335	0.136	0.0765	0.075	0.0735	0.086	0.085	0.133	0.1275	0.1325	0.1325	0.1275	0.3495	0.377	0.3335	0.3415	0.34	0.5405	0.584	0.5745	0.4495	0.575
41	0.5895	0.595	0.594	0.6315	0.5905	0.128	0.1305	0.141	0.1345	0.136	0.0775	0.078	0.0735	0.0865	0.085	0.1295	0.1255	0.1315	0.128	0.127	0.34	0.362	0.317	0.331	0.331	0.505	0.5915	0.3915	0.3615	0.5985
42	0.5955	0.6025	0.599	0.6395	0.5995	0.127	0.13	0.1405	0.1335	0.136	0.0775	0.075	0.0735	0.0855	0.0845	0.128	0.1245	0.1305	0.126	0.126	0.343	0.366	0.319	0.3285	0.3295	0.503	0.572	0.572	0.4215	0.61
43	0.604	0.607	0.606	0.646	0.6005	0.1275	0.1295	0.14	0.1335	0.136	0.0775	0.077	0.073	0.085	0.0845	0.1285	0.1235	0.127	0.1245	0.1255	0.343	0.365	0.328	0.3285	0.341	0.4895	0.6135	0.5705	0.3435	0.635
44	0.5865	0.5885	0.5835	0.628	0.5815	0.126	0.129	0.14	0.133	0.136	0.0775	0.073	0.0725	0.0845	0.0835	0.126	0.123	0.124	0.125	0.1245	0.337	0.348	0.3115	0.3195	0.3305	0.4435	0.6045	0.5585	0.246	0.646
45	0.6075	0.5955	0.589	0.634	0.594	0.126	0.1295	0.1405	0.133	0.136	0.078	0.0725	0.072	0.0835	0.0835	0.1245	0.124	0.124	0.124	0.1225	0.3615	0.3715	0.338	0.339	0.35	0.416	0.648	0.3805	0.3635	0.657
46	0.5895	0.574	0.579	0.625	0.583	0.1265	0.129	0.1395	0.1325	0.1365	0.0785	0.0715	0.072	0.0835	0.0825	0.1235	0.1195	0.1215	0.1225	0.122	0.315	0.328	0.2905	0.2955	0.3115	0.3155	0.603	0.5605	0.2635	0.656
47	0.6235	0.6205	0.6155	0.663	0.618	0.126	0.1285	0.1395	0.133	0.1365	0.0805	0.071	0.072	0.081	0.0825	0.1275	0.12	0.13	0.124	0.13	0.3485	0.3585	0.3245	0.3235	0.3375	0.402	0.6755	0.493	0.349	0.662
	Over-fermented supernatant of B. velezensis SQR9
Time (h)	C. cellulans E					P. fluorescens J					B. velezensis SQR9					P. stutzeri G					A. brasilense K					B. megaterium L
0	0.087	0.097	0.099	0.093	0.0985	0.079	0.102	0.0935	0.1165	0.1245	0.1085	0.1065	0.1055	0.109	0.1075	0.113	0.116	0.112	0.1145	0.1045	0.0805	0.0495	0.0825	0.078	0.082	0.1425	0.1335	0.147	0.15	0.1615
1	0.099	0.106	0.107	0.106	0.1055	0.1005	0.143	0.116	0.1435	0.1375	0.1225	0.1225	0.118	0.123	0.125	0.1185	0.12	0.1195	0.12	0.1145	0.0935	0.047	0.0955	0.0915	0.0925	0.2395	0.213	0.2225	0.3025	0.2765
2	0.105	0.1125	0.114	0.1125	0.112	0.099	0.146	0.116	0.148	0.139	0.1305	0.131	0.126	0.1315	0.1335	0.1185	0.12	0.1195	0.12	0.1145	0.1	0.047	0.1015	0.099	0.098	0.1885	0.1895	0.1895	0.2425	0.2295
3	0.1125	0.121	0.1225	0.121	0.1205	0.0955	0.1475	0.1175	0.1525	0.1425	0.136	0.1375	0.1325	0.138	0.1395	0.12	0.1215	0.121	0.1215	0.1165	0.1035	0.0465	0.106	0.104	0.102	0.2265	0.2015	0.21	0.249	0.2435
4	0.122	0.1315	0.133	0.1315	0.131	0.107	0.1395	0.1185	0.1555	0.151	0.138	0.1405	0.134	0.14	0.142	0.1225	0.124	0.1235	0.1245	0.119	0.108	0.0465	0.108	0.1085	0.1085	0.2045	0.186	0.2035	0.2305	0.206
5	0.131	0.142	0.1435	0.142	0.142	0.097	0.142	0.1185	0.1555	0.1475	0.14	0.1415	0.133	0.145	0.146	0.1255	0.1265	0.126	0.127	0.1215	0.111	0.0465	0.1105	0.112	0.112	0.224	0.194	0.2145	0.246	0.23
6	0.141	0.153	0.154	0.1525	0.1525	0.1005	0.143	0.1195	0.156	0.1455	0.1365	0.1365	0.1305	0.1405	0.1415	0.13	0.1305	0.131	0.132	0.126	0.1125	0.0465	0.113	0.1145	0.1115	0.2215	0.198	0.216	0.253	0.235
7	0.1495	0.162	0.1635	0.162	0.1615	0.095	0.149	0.12	0.156	0.1455	0.124	0.126	0.1195	0.132	0.132	0.133	0.1345	0.135	0.1355	0.129	0.1125	0.0465	0.114	0.1145	0.1125	0.222	0.1955	0.2015	0.236	0.23
8	0.1585	0.171	0.1725	0.171	0.171	0.1045	0.1475	0.12	0.1555	0.1455	0.1085	0.1075	0.104	0.109	0.1095	0.1385	0.14	0.141	0.1415	0.1345	0.1145	0.0465	0.1205	0.1135	0.117	0.1945	0.1885	0.1925	0.2395	0.2045
9	0.1645	0.1755	0.177	0.1755	0.175	0.1035	0.15	0.1195	0.157	0.1455	0.0915	0.093	0.09	0.0945	0.099	0.143	0.144	0.146	0.146	0.138	0.1145	0.0465	0.1195	0.1165	0.117	0.225	0.19	0.213	0.2515	0.225
10	0.1685	0.179	0.18	0.179	0.179	0.0985	0.151	0.12	0.1565	0.1435	0.0855	0.087	0.0825	0.0865	0.087	0.1485	0.15	0.1515	0.1515	0.1435	0.1135	0.0465	0.1195	0.118	0.1165	0.211	0.1835	0.1855	0.241	0.241
11	0.172	0.1825	0.184	0.183	0.182	0.102	0.1495	0.12	0.1555	0.1435	0.0815	0.0835	0.0805	0.0825	0.083	0.1535	0.155	0.1565	0.1565	0.1485	0.115	0.0465	0.1195	0.118	0.1175	0.222	0.1935	0.205	0.256	0.236
12	0.176	0.186	0.1875	0.1855	0.1855	0.1	0.1495	0.1195	0.155	0.1425	0.085	0.0815	0.08	0.0815	0.0815	0.156	0.157	0.158	0.158	0.1505	0.1135	0.0465	0.12	0.1165	0.1145	0.2105	0.189	0.2015	0.228	0.223
13	0.1805	0.19	0.1915	0.1905	0.19	0.0995	0.1475	0.119	0.155	0.1425	0.0835	0.0855	0.081	0.083	0.0835	0.1555	0.1565	0.156	0.1565	0.15	0.114	0.0465	0.118	0.116	0.1165	0.214	0.189	0.202	0.228	0.225
14	0.1835	0.194	0.1945	0.1935	0.1935	0.1045	0.148	0.1205	0.155	0.1425	0.0825	0.084	0.0825	0.0825	0.0855	0.1555	0.1575	0.1555	0.156	0.149	0.114	0.0465	0.1195	0.1155	0.117	0.2185	0.192	0.2125	0.2415	0.233
15	0.187	0.198	0.199	0.197	0.197	0.0995	0.147	0.119	0.155	0.142	0.081	0.082	0.0795	0.0825	0.082	0.1505	0.152	0.1535	0.1505	0.144	0.1135	0.0465	0.117	0.116	0.114	0.211	0.185	0.2065	0.2275	0.2125
16	0.1925	0.203	0.204	0.2025	0.203	0.0795	0.147	0.119	0.154	0.142	0.0805	0.084	0.0785	0.082	0.0815	0.154	0.1545	0.1485	0.15	0.142	0.1115	0.0465	0.1185	0.116	0.116	0.2105	0.191	0.208	0.229	0.2225
17	0.1955	0.206	0.208	0.205	0.206	0.1035	0.148	0.1195	0.153	0.141	0.083	0.0805	0.0815	0.082	0.0815	0.147	0.152	0.146	0.145	0.14	0.1145	0.0465	0.119	0.115	0.1175	0.2175	0.1885	0.2115	0.24	0.2295
18	0.199	0.2095	0.2105	0.2085	0.209	0.1075	0.145	0.12	0.1525	0.142	0.0805	0.0785	0.0775	0.079	0.0795	0.1445	0.1455	0.139	0.14	0.1395	0.1135	0.0465	0.1155	0.116	0.1165	0.214	0.1885	0.206	0.234	0.2235
19	0.2025	0.2135	0.2145	0.2125	0.213	0.1045	0.148	0.118	0.1525	0.141	0.075	0.0775	0.076	0.0765	0.0775	0.137	0.1385	0.135	0.135	0.1335	0.113	0.0465	0.1185	0.115	0.116	0.2095	0.189	0.202	0.233	0.226
20	0.2075	0.217	0.218	0.216	0.217	0.104	0.1445	0.1225	0.152	0.141	0.078	0.0755	0.0745	0.076	0.0765	0.1305	0.132	0.1305	0.1305	0.1285	0.113	0.0465	0.1175	0.1145	0.1155	0.204	0.186	0.196	0.229	0.231
21	0.2095	0.2195	0.22	0.2185	0.2195	0.09	0.1435	0.12	0.1515	0.1405	0.0755	0.075	0.074	0.076	0.078	0.129	0.1295	0.128	0.1285	0.1215	0.111	0.0465	0.1125	0.112	0.1135	0.1985	0.1835	0.18	0.213	0.2245
22	0.2125	0.2235	0.2245	0.2225	0.223	0.0955	0.1455	0.117	0.152	0.139	0.0745	0.074	0.0755	0.0755	0.0775	0.1265	0.127	0.1255	0.126	0.1205	0.1125	0.0465	0.117	0.115	0.1145	0.186	0.175	0.175	0.176	0.204
23	0.215	0.2255	0.2265	0.225	0.2255	0.1095	0.1445	0.1165	0.151	0.1385	0.0745	0.0735	0.073	0.075	0.075	0.1225	0.1235	0.122	0.122	0.1165	0.109	0.0465	0.112	0.1105	0.111	0.188	0.1735	0.172	0.184	0.2045
24	0.2185	0.23	0.2305	0.2285	0.2295	0.1105	0.1455	0.116	0.1495	0.139	0.0755	0.074	0.074	0.0745	0.075	0.121	0.123	0.1215	0.122	0.1165	0.112	0.0465	0.114	0.114	0.1135	0.1995	0.185	0.1935	0.223	0.2315
25	0.2215	0.233	0.234	0.232	0.2325	0.1075	0.1445	0.117	0.149	0.138	0.075	0.0745	0.074	0.077	0.0765	0.1195	0.122	0.119	0.12	0.1155	0.1125	0.0465	0.116	0.1145	0.1155	0.2005	0.1845	0.189	0.2235	0.2305
26	0.2235	0.2355	0.236	0.234	0.2345	0.1105	0.144	0.12	0.1495	0.139	0.0755	0.0745	0.074	0.075	0.0755	0.118	0.1195	0.1195	0.1195	0.114	0.1125	0.047	0.116	0.1145	0.1145	0.2095	0.1835	0.1905	0.2465	0.228
27	0.228	0.239	0.2395	0.2375	0.2385	0.1065	0.1515	0.1175	0.1485	0.1375	0.081	0.074	0.0735	0.0765	0.0765	0.118	0.1195	0.1195	0.119	0.113	0.111	0.0465	0.1155	0.114	0.114	0.198	0.182	0.191	0.191	0.211
28	0.2285	0.239	0.24	0.238	0.239	0.104	0.1495	0.117	0.148	0.1365	0.072	0.074	0.072	0.074	0.075	0.1185	0.12	0.1195	0.1195	0.113	0.1075	0.0465	0.111	0.109	0.11	0.195	0.178	0.1815	0.2175	0.223
29	0.2315	0.2425	0.244	0.2415	0.2425	0.108	0.1455	0.1165	0.1475	0.1375	0.073	0.0765	0.0725	0.0735	0.0765	0.1155	0.1165	0.1165	0.116	0.111	0.112	0.0465	0.117	0.113	0.1125	0.184	0.1765	0.19	0.1865	0.211
30	0.2355	0.246	0.2465	0.2445	0.246	0.112	0.14	0.1165	0.1465	0.137	0.0765	0.0715	0.072	0.078	0.075	0.1155	0.1165	0.1165	0.1165	0.1115	0.1075	0.0465	0.111	0.1125	0.11	0.195	0.1795	0.181	0.219	0.2225
31	0.234	0.2465	0.247	0.2445	0.2465	0.109	0.145	0.1165	0.146	0.1365	0.0725	0.071	0.071	0.0725	0.0725	0.114	0.1145	0.1145	0.114	0.1095	0.1115	0.046	0.113	0.1135	0.1145	0.1935	0.1775	0.1795	0.216	0.2185
32	0.2375	0.2495	0.2505	0.248	0.2495	0.107	0.1485	0.117	0.147	0.137	0.069	0.072	0.07	0.072	0.072	0.114	0.115	0.1145	0.115	0.111	0.11	0.047	0.1155	0.113	0.113	0.2115	0.1775	0.213	0.239	0.2215
33	0.2405	0.253	0.254	0.252	0.2525	0.1065	0.145	0.117	0.1455	0.136	0.0705	0.0695	0.0695	0.072	0.071	0.1135	0.1145	0.1145	0.114	0.1085	0.1095	0.0465	0.115	0.112	0.111	0.2055	0.1805	0.1965	0.227	0.2235
34	0.2405	0.2535	0.2545	0.252	0.2535	0.099	0.1455	0.1165	0.146	0.136	0.0715	0.069	0.07	0.0745	0.07	0.113	0.114	0.114	0.1135	0.1085	0.11	0.047	0.116	0.112	0.1125	0.198	0.181	0.2005	0.2245	0.2155
35	0.2445	0.2575	0.2585	0.256	0.2565	0.099	0.1445	0.116	0.145	0.1345	0.0695	0.07	0.0685	0.0755	0.0685	0.1115	0.113	0.113	0.1125	0.1075	0.1105	0.0465	0.115	0.113	0.112	0.1925	0.1765	0.1905	0.1995	0.2055
36	0.249	0.261	0.263	0.26	0.2605	0.1015	0.1405	0.1155	0.145	0.135	0.076	0.073	0.0695	0.079	0.071	0.1125	0.1135	0.1135	0.1135	0.1085	0.1105	0.0465	0.1145	0.1135	0.1115	0.1785	0.1655	0.169	0.188	0.1765
37	0.2475	0.259	0.2605	0.2585	0.2585	0.1025	0.1435	0.116	0.144	0.1345	0.0725	0.0715	0.069	0.077	0.0715	0.112	0.1125	0.112	0.1125	0.107	0.1095	0.0465	0.116	0.112	0.112	0.1915	0.1765	0.1945	0.2285	0.216
38	0.2515	0.2575	0.2595	0.259	0.257	0.099	0.147	0.115	0.1435	0.1335	0.0775	0.0755	0.071	0.083	0.074	0.1115	0.1125	0.112	0.112	0.1065	0.1085	0.0465	0.1115	0.109	0.1085	0.1885	0.1765	0.1865	0.2145	0.2205
39	0.255	0.261	0.263	0.262	0.261	0.084	0.143	0.1145	0.143	0.1345	0.0685	0.073	0.07	0.0825	0.0715	0.1115	0.1125	0.112	0.1125	0.1075	0.1105	0.047	0.1155	0.114	0.114	0.199	0.174	0.2075	0.233	0.212
40	0.251	0.253	0.255	0.2535	0.253	0.097	0.144	0.1135	0.143	0.1335	0.0675	0.0715	0.071	0.0835	0.0685	0.11	0.111	0.1105	0.111	0.106	0.1075	0.0465	0.1135	0.1115	0.108	0.182	0.171	0.183	0.192	0.1985
41	0.255	0.2545	0.2565	0.2555	0.256	0.102	0.143	0.1145	0.143	0.1345	0.0765	0.077	0.0725	0.09	0.0765	0.1105	0.111	0.111	0.1115	0.105	0.1085	0.047	0.1135	0.109	0.11	0.187	0.173	0.1765	0.211	0.217
42	0.253	0.2535	0.2555	0.2545	0.2535	0.098	0.1455	0.1135	0.1425	0.1335	0.078	0.08	0.0765	0.092	0.0735	0.1095	0.111	0.1105	0.11	0.105	0.108	0.0465	0.1125	0.108	0.109	0.1885	0.168	0.1795	0.221	0.2135
43	0.252	0.2535	0.255	0.2545	0.2535	0.083	0.143	0.1135	0.142	0.134	0.077	0.078	0.0755	0.0905	0.073	0.1105	0.1115	0.111	0.1115	0.106	0.108	0.047	0.1135	0.1075	0.11	0.2005	0.1745	0.1975	0.2225	0.205
44	0.2495	0.251	0.253	0.2515	0.251	0.096	0.1405	0.1125	0.142	0.136	0.075	0.083	0.078	0.0945	0.0735	0.1085	0.1095	0.1095	0.11	0.104	0.106	0.047	0.1115	0.109	0.107	0.1945	0.165	0.19	0.205	0.2015
45	0.248	0.2545	0.255	0.2545	0.2545	0.0945	0.141	0.1105	0.1415	0.136	0.081	0.0895	0.083	0.09	0.0805	0.11	0.1105	0.1105	0.1105	0.1045	0.108	0.0465	0.1135	0.111	0.1095	0.192	0.1725	0.187	0.2155	0.2095
46	0.2485	0.251	0.252	0.251	0.2505	0.0955	0.1435	0.1085	0.14	0.137	0.073	0.0825	0.081	0.09	0.075	0.109	0.1095	0.109	0.1095	0.104	0.1055	0.047	0.1105	0.106	0.106	0.192	0.1715	0.182	0.2075	0.2015
47	0.247	0.2545	0.254	0.2535	0.253	0.0975	0.142	0.11	0.1455	0.135	0.084	0.087	0.09	0.096	0.087	0.109	0.11	0.1095	0.1095	0.104	0.108	0.047	0.112	0.109	0.109	0.181	0.1695	0.1835	0.2035	0.209
	Over-fermented supernatant of P. fluorescens J
Time (h)	C. cellulans E					P. fluorescens J					B. velezensis SQR9					P. stutzeri G					A. brasilense K					B. megaterium L
0	0.0945	0.0975	0.102	0.1015	0.096	0.097	0.0835	0.109	0.0765	0.104	0.1085	0.1165	0.1105	0.107	0.1075	0.1135	0.1075	0.1095	0.1105	0.114	0.0875	0.087	0.0865	0.0855	0.0855	0.18	0.183	0.1855	0.189	0.1765
1	0.1165	0.1185	0.1215	0.1215	0.121	0.103	0.0925	0.1185	0.0865	0.1205	0.122	0.133	0.1275	0.1245	0.1245	0.118	0.115	0.114	0.1155	0.113	0.096	0.0965	0.094	0.0965	0.0935	0.289	0.383	0.1945	0.2095	0.175
2	0.1305	0.134	0.136	0.1355	0.1365	0.1035	0.0925	0.1195	0.0875	0.121	0.126	0.137	0.1305	0.129	0.1305	0.117	0.1145	0.113	0.115	0.1125	0.1045	0.105	0.103	0.1055	0.102	0.174	0.175	0.0895	0.119	0.13
3	0.139	0.1425	0.145	0.145	0.146	0.1035	0.0925	0.119	0.088	0.121	0.131	0.1305	0.1305	0.1335	0.1335	0.116	0.114	0.1115	0.114	0.112	0.1135	0.115	0.113	0.116	0.1115	0.116	0.1165	0.129	0.158	0.1405
4	0.096	0.09725	0.09925	0.0985	0.099	0.104	0.0925	0.1195	0.088	0.1195	0.1325	0.1325	0.131	0.1375	0.1375	0.115	0.113	0.1115	0.1135	0.1115	0.119	0.12	0.1195	0.122	0.1175	0.122	0.1075	0.095	0.123	0.117
5	0.103	0.10475	0.1065	0.1065	0.10675	0.1025	0.092	0.118	0.087	0.12	0.134	0.1395	0.14	0.1395	0.14	0.1155	0.113	0.1115	0.1135	0.1115	0.1265	0.1275	0.1265	0.129	0.1245	0.11	0.082	0.094	0.1615	0.1375
6	0.1115	0.11325	0.115	0.115	0.11575	0.1055	0.0915	0.1175	0.087	0.12	0.1345	0.1415	0.134	0.139	0.1385	0.1155	0.114	0.112	0.114	0.112	0.1355	0.1405	0.136	0.14	0.135	0.142	0.082	0.0925	0.198	0.1655
7	0.11875	0.12125	0.123	0.12275	0.12375	0.105	0.0925	0.118	0.087	0.119	0.1285	0.1305	0.1285	0.1325	0.1315	0.1145	0.1125	0.1115	0.1135	0.111	0.1435	0.1445	0.142	0.1465	0.141	0.1055	0.068	0.09	0.0535	0.0575
8	0.10925	0.11275	0.1145	0.1145	0.115	0.1025	0.091	0.1175	0.08	0.119	0.122	0.126	0.122	0.122	0.1235	0.115	0.1125	0.111	0.113	0.111	0.1545	0.158	0.1545	0.158	0.152	0.1015	0.072	0.1035	0.0525	0.063
9	0.118	0.1215	0.12675	0.12475	0.1305	0.1015	0.0915	0.1165	0.08	0.1185	0.1125	0.123	0.117	0.116	0.1155	0.1145	0.1125	0.1105	0.113	0.111	0.1585	0.163	0.16	0.165	0.1555	0.0865	0.108	0.111	0.1105	0.113
10	0.1275	0.1305	0.13325	0.132	0.14025	0.1005	0.091	0.1165	0.08	0.118	0.108	0.108	0.1055	0.105	0.1075	0.114	0.1115	0.1105	0.1125	0.11	0.127	0.1275	0.129	0.133	0.1265	0.0655	0.116	0.0785	0.17	0.129
11	0.14325	0.14025	0.1485	0.14475	0.14875	0.101	0.09	0.1165	0.0795	0.119	0.1075	0.115	0.109	0.1075	0.106	0.113	0.1115	0.1095	0.112	0.11	0.1085	0.1105	0.11	0.114	0.1065	0.0785	0.106	0.104	0.178	0.1415
12	0.1485	0.14875	0.1515	0.1525	0.1545	0.1	0.091	0.1165	0.08	0.118	0.1045	0.114	0.1095	0.1085	0.109	0.1135	0.111	0.1095	0.113	0.11	0.105	0.103	0.1025	0.1045	0.0995	0.0745	0.0675	0.077	0.053	0.111
13	0.15525	0.159	0.1605	0.1605	0.16025	0.1	0.091	0.116	0.0795	0.118	0.1055	0.111	0.1065	0.1065	0.1065	0.1125	0.1105	0.109	0.112	0.1095	0.098	0.1	0.0985	0.1005	0.095	0.1025	0.084	0.079	0.0525	0.137
14	0.179	0.187	0.18175	0.1715	0.1765	0.1	0.091	0.116	0.0795	0.118	0.105	0.105	0.1025	0.106	0.1065	0.1125	0.11	0.109	0.111	0.1095	0.0905	0.0975	0.092	0.0915	0.0885	0.063	0.073	0.076	0.0525	0.142
15	0.1685	0.17975	0.192	0.1815	0.19625	0.0995	0.091	0.1155	0.079	0.1185	0.1	0.102	0.1025	0.106	0.107	0.112	0.11	0.1075	0.1105	0.1095	0.0845	0.09	0.085	0.086	0.0815	0.095	0.1035	0.0885	0.124	0.131
16	0.18825	0.20525	0.216	0.197	0.217	0.0995	0.089	0.1155	0.08	0.119	0.0965	0.099	0.0975	0.102	0.0995	0.1125	0.11	0.108	0.1105	0.1095	0.095	0.0925	0.0915	0.0865	0.079	0.0725	0.0955	0.0735	0.138	0.131
17	0.18325	0.1945	0.19775	0.19725	0.19775	0.099	0.089	0.1155	0.079	0.12	0.0865	0.1	0.0925	0.0965	0.089	0.113	0.1105	0.1075	0.11	0.1095	0.082	0.0805	0.081	0.082	0.079	0.1035	0.112	0.0985	0.1545	0.177
18	0.19325	0.2145	0.21775	0.21725	0.21775	0.0985	0.0895	0.115	0.079	0.1195	0.089	0.0945	0.091	0.092	0.091	0.113	0.11	0.1075	0.1105	0.1105	0.088	0.0805	0.08	0.0845	0.0865	0.103	0.109	0.0735	0.1335	0.1215
19	0.1865	0.195	0.206	0.2065	0.20625	0.0985	0.089	0.1145	0.0795	0.1225	0.09	0.091	0.085	0.0915	0.093	0.1115	0.1095	0.107	0.1095	0.1085	0.0895	0.0795	0.083	0.087	0.075	0.0745	0.0895	0.109	0.1435	0.148
20	0.1955	0.21	0.21275	0.2165	0.21625	0.0965	0.089	0.1155	0.0795	0.1255	0.0965	0.1015	0.096	0.0965	0.099	0.1115	0.109	0.1075	0.11	0.1085	0.0865	0.0835	0.0785	0.077	0.0785	0.0965	0.0675	0.093	0.077	0.1235
21	0.2015	0.22125	0.2185	0.22075	0.22	0.097	0.0895	0.115	0.08	0.126	0.1035	0.0945	0.0925	0.0975	0.103	0.1115	0.1095	0.107	0.11	0.11	0.0805	0.081	0.078	0.0795	0.0835	0.101	0.1065	0.1255	0.1665	0.1895
22	0.203	0.2225	0.22	0.2235	0.22	0.0975	0.0895	0.115	0.08	0.125	0.106	0.109	0.0995	0.104	0.106	0.1115	0.109	0.107	0.1105	0.108	0.0785	0.08	0.0755	0.0775	0.0855	0.115	0.115	0.1105	0.157	0.178
23	0.205	0.23525	0.22675	0.2415	0.22575	0.095	0.089	0.1145	0.079	0.1265	0.1025	0.098	0.0965	0.099	0.1015	0.111	0.108	0.106	0.109	0.1075	0.076	0.0755	0.0765	0.076	0.0735	0.0675	0.067	0.074	0.15	0.157
24	0.19175	0.21825	0.2155	0.22325	0.205	0.0955	0.089	0.1145	0.0795	0.125	0.1035	0.1	0.0965	0.0995	0.1	0.1115	0.108	0.106	0.109	0.1075	0.0815	0.0755	0.074	0.077	0.0725	0.092	0.0995	0.0855	0.1625	0.171
25	0.20175	0.224	0.218	0.228	0.2225	0.095	0.0885	0.1135	0.079	0.125	0.1025	0.104	0.095	0.1055	0.104	0.1105	0.108	0.106	0.109	0.107	0.077	0.08	0.0805	0.0825	0.074	0.264	0.1505	0.246	0.204	0.197
26	0.20775	0.227	0.21975	0.23875	0.22975	0.095	0.089	0.1145	0.08	0.125	0.106	0.0995	0.0965	0.098	0.1065	0.1105	0.108	0.106	0.109	0.1085	0.076	0.0805	0.076	0.0765	0.0795	0.119	0.1135	0.102	0.164	0.161
27	0.18	0.22975	0.21625	0.19	0.21725	0.095	0.089	0.1135	0.0785	0.1235	0.108	0.1015	0.099	0.107	0.11	0.1105	0.108	0.106	0.1085	0.107	0.076	0.0765	0.075	0.0775	0.075	0.101	0.1055	0.0755	0.132	0.1445
28	0.19225	0.18575	0.19475	0.169	0.21175	0.095	0.089	0.113	0.078	0.1245	0.106	0.102	0.0995	0.1015	0.1055	0.11	0.108	0.105	0.108	0.1065	0.0775	0.0775	0.075	0.0755	0.074	0.0895	0.1065	0.068	0.179	0.1565
29	0.192	0.1975	0.2055	0.17575	0.20525	0.0945	0.0885	0.1135	0.0785	0.126	0.103	0.1165	0.1025	0.1095	0.11	0.111	0.1085	0.1055	0.109	0.11	0.0765	0.089	0.077	0.0895	0.074	0.179	0.159	0.2115	0.1955	0.1985
30	0.1955	0.179	0.22775	0.1695	0.2225	0.0945	0.0885	0.1135	0.078	0.125	0.102	0.102	0.1035	0.104	0.105	0.11	0.108	0.105	0.1075	0.1065	0.0765	0.0765	0.076	0.077	0.077	0.079	0.076	0.166	0.1985	0.1725
31	0.211	0.17625	0.19425	0.177	0.2155	0.0945	0.0885	0.1135	0.0785	0.124	0.1	0.1135	0.1	0.1075	0.1075	0.11	0.108	0.105	0.108	0.109	0.079	0.0845	0.0835	0.084	0.0775	0.1915	0.171	0.212	0.1935	0.199
32	0.2295	0.18625	0.2195	0.17875	0.25475	0.095	0.089	0.114	0.079	0.1245	0.1025	0.0995	0.0995	0.1015	0.103	0.1105	0.108	0.106	0.108	0.106	0.078	0.0775	0.076	0.0775	0.075	0.104	0.097	0.1155	0.1935	0.1995
33	0.223	0.195	0.24075	0.16825	0.2565	0.0945	0.0885	0.1145	0.0785	0.123	0.1005	0.099	0.097	0.0995	0.1045	0.109	0.107	0.1045	0.1065	0.1055	0.0755	0.0835	0.0745	0.0745	0.0735	0.099	0.105	0.1075	0.156	0.192
34	0.217	0.201	0.2385	0.17325	0.26675	0.0945	0.088	0.114	0.079	0.123	0.1035	0.1085	0.0985	0.1065	0.1075	0.1095	0.108	0.105	0.1075	0.106	0.0765	0.081	0.077	0.077	0.075	0.138	0.088	0.179	0.1435	0.1835
35	0.1915	0.168	0.224	0.194	0.268	0.094	0.0875	0.1155	0.078	0.1215	0.103	0.105	0.0995	0.1085	0.1095	0.109	0.1065	0.1045	0.107	0.1065	0.076	0.078	0.0745	0.0765	0.075	0.2175	0.1555	0.3025	0.186	0.181
36	0.20125	0.16425	0.218	0.1745	0.24525	0.094	0.0875	0.1155	0.078	0.1225	0.101	0.1085	0.102	0.107	0.1095	0.1095	0.1065	0.1045	0.1075	0.1075	0.0795	0.085	0.081	0.082	0.0735	0.1475	0.135	0.126	0.1745	0.187
37	0.21875	0.218	0.1955	0.20825	0.216	0.094	0.087	0.1145	0.0775	0.1215	0.0965	0.1065	0.1005	0.104	0.1035	0.109	0.1065	0.1045	0.107	0.105	0.0775	0.083	0.076	0.0765	0.0755	0.1405	0.1675	0.1795	0.168	0.188
38	0.1985	0.195	0.168	0.1785	0.17825	0.094	0.087	0.116	0.0775	0.121	0.0985	0.097	0.098	0.0985	0.099	0.1075	0.1055	0.103	0.1055	0.1045	0.0755	0.074	0.074	0.075	0.0735	0.08	0.078	0.0885	0.1375	0.1605
39	0.18975	0.17925	0.20775	0.19375	0.19425	0.094	0.0875	0.116	0.078	0.122	0.096	0.109	0.0975	0.104	0.1	0.109	0.107	0.105	0.1075	0.107	0.082	0.0855	0.0785	0.083	0.0755	0.2125	0.1985	0.24	0.1805	0.229
40	0.1835	0.188	0.20175	0.186	0.16675	0.0935	0.0865	0.1155	0.0775	0.121	0.0955	0.0995	0.094	0.101	0.0985	0.1075	0.1055	0.1035	0.106	0.1045	0.0775	0.083	0.0755	0.0745	0.074	0.1095	0.104	0.124	0.146	0.201
41	0.186	0.189	0.18225	0.189	0.21975	0.094	0.0865	0.116	0.078	0.121	0.1025	0.098	0.093	0.103	0.1035	0.11	0.1055	0.1025	0.1055	0.1065	0.0765	0.0755	0.0745	0.081	0.0745	0.1495	0.1275	0.15	0.1725	0.214
42	0.1845	0.18525	0.1835	0.1885	0.1865	0.0935	0.0865	0.116	0.0775	0.12	0.1025	0.107	0.0965	0.1015	0.105	0.109	0.1055	0.104	0.1065	0.1055	0.0765	0.0815	0.076	0.076	0.0745	0.094	0.095	0.081	0.148	0.1485
43	0.18575	0.18675	0.186	0.18875	0.188	0.0935	0.0865	0.115	0.0775	0.1205	0.105	0.113	0.096	0.1055	0.107	0.1105	0.1055	0.104	0.106	0.1055	0.0755	0.0775	0.0755	0.0745	0.075	0.1255	0.117	0.1105	0.1585	0.1615
44	0.183	0.18475	0.18475	0.187	0.18625	0.0925	0.0865	0.1155	0.0775	0.12	0.0985	0.1105	0.1005	0.1005	0.1045	0.108	0.1045	0.102	0.105	0.1035	0.074	0.0765	0.0735	0.074	0.0725	0.114	0.1005	0.104	0.173	0.1905
45	0.184	0.1845	0.18475	0.18775	0.18625	0.092	0.086	0.116	0.078	0.1205	0.098	0.113	0.0995	0.1085	0.1065	0.1085	0.1045	0.103	0.106	0.1055	0.082	0.0815	0.0795	0.077	0.074	0.2	0.1725	0.1885	0.1935	0.1955
46	0.18225	0.1845	0.18475	0.18675	0.1865	0.0925	0.085	0.115	0.077	0.12	0.091	0.101	0.1	0.1005	0.102	0.1065	0.1045	0.103	0.104	0.103	0.074	0.0745	0.074	0.0745	0.0735	0.078	0.109	0.0725	0.147	0.138
47	0.18275	0.184	0.1845	0.18675	0.18625	0.0925	0.086	0.1155	0.0775	0.1205	0.0955	0.11	0.1005	0.102	0.1015	0.108	0.105	0.103	0.105	0.103	0.078	0.0795	0.0775	0.0805	0.075	0.169	0.161	0.152	0.1495	0.167
	Over-fermented supernatant of A. brasilense K
Time (h)	C. cellulans E					P. fluorescens J					B. velezensis SQR9					P. stutzeri G					A. brasilense K					B. megaterium L
0	0.1055	0.098	0.0965	0.101	0.0965	0.079	0.08	0.0815	0.0815	0.081	0.105	0.104	0.109	0.106	0.1115	0.113	0.12	0.1135	0.1115	0.1005	0.088	0.0825	0.086	0.0845	0.0845	0.175	0.1735	0.157	0.1725	0.182
1	0.1305	0.1255	0.1235	0.124	0.123	0.097	0.0965	0.0975	0.09	0.0865	0.1135	0.1135	0.1185	0.121	0.117	0.118	0.121	0.1175	0.1185	0.106	0.097	0.09	0.091	0.0905	0.092	0.186	0.19	0.3075	0.218	0.1665
2	0.133	0.129	0.128	0.128	0.127	0.085	0.0815	0.079	0.0795	0.081	0.109	0.11	0.114	0.112	0.112	0.117	0.12	0.117	0.118	0.106	0.095	0.089	0.0895	0.089	0.0905	0.152	0.3475	0.165	0.228	0.072
3	0.1415	0.1355	0.134	0.135	0.1335	0.0905	0.0915	0.1015	0.0985	0.1015	0.106	0.108	0.1105	0.1105	0.1075	0.117	0.1195	0.117	0.118	0.106	0.0965	0.089	0.0885	0.09	0.091	0.1125	0.1055	0.2905	0.244	0.077
4	0.152	0.146	0.145	0.147	0.1455	0.0975	0.0805	0.0845	0.078	0.082	0.102	0.104	0.107	0.1045	0.1045	0.116	0.1185	0.116	0.117	0.1055	0.095	0.0885	0.0885	0.089	0.0905	0.134	0.2195	0.0965	0.152	0.101
5	0.167	0.1595	0.158	0.1585	0.1575	0.085	0.0795	0.078	0.082	0.08	0.0985	0.1015	0.104	0.1045	0.102	0.1165	0.119	0.116	0.118	0.106	0.096	0.089	0.0885	0.0895	0.091	0.253	0.1255	0.0825	0.106	0.0625
6	0.185	0.179	0.177	0.1765	0.175	0.101	0.079	0.082	0.0815	0.0855	0.094	0.1	0.101	0.1015	0.1005	0.1175	0.1195	0.117	0.119	0.1065	0.0955	0.089	0.091	0.0915	0.0905	0.317	0.1665	0.118	0.092	0.0675
7	0.201	0.193	0.1935	0.1925	0.191	0.078	0.078	0.0775	0.078	0.079	0.0905	0.093	0.0935	0.092	0.092	0.116	0.1185	0.116	0.117	0.106	0.0945	0.0875	0.0875	0.0885	0.09	0.0935	0.1175	0.0625	0.073	0.0685
8	0.217	0.209	0.207	0.208	0.2065	0.098	0.091	0.0765	0.088	0.1	0.0875	0.091	0.0925	0.0945	0.0925	0.1165	0.1185	0.1165	0.1175	0.1065	0.0955	0.0875	0.0895	0.091	0.0905	0.2515	0.1755	0.115	0.1105	0.0665
9	0.2305	0.225	0.22	0.2205	0.2185	0.094	0.078	0.087	0.078	0.08	0.0865	0.091	0.0905	0.0885	0.0895	0.116	0.118	0.1155	0.117	0.106	0.0965	0.089	0.0885	0.0895	0.0905	0.274	0.151	0.0985	0.132	0.145
10	0.242	0.236	0.23	0.2315	0.23	0.0785	0.077	0.0775	0.077	0.0785	0.0835	0.0875	0.0885	0.086	0.0865	0.116	0.1185	0.116	0.1175	0.106	0.0945	0.0875	0.0865	0.088	0.09	0.269	0.093	0.0965	0.11	0.122
11	0.2545	0.245	0.2415	0.243	0.2415	0.084	0.0805	0.077	0.0785	0.0785	0.083	0.0915	0.0865	0.084	0.0845	0.1155	0.1175	0.1155	0.1165	0.1055	0.0945	0.0885	0.086	0.087	0.0895	0.385	0.1115	0.0815	0.0905	0.144
12	0.265	0.26	0.2545	0.256	0.254	0.077	0.077	0.076	0.0765	0.078	0.0815	0.086	0.086	0.083	0.0835	0.116	0.118	0.1155	0.117	0.106	0.0945	0.0875	0.087	0.088	0.0895	0.1195	0.097	0.093	0.0845	0.0735
13	0.2775	0.2695	0.266	0.267	0.2655	0.078	0.086	0.076	0.0765	0.079	0.081	0.085	0.083	0.0825	0.083	0.115	0.1175	0.115	0.1165	0.106	0.0935	0.086	0.086	0.087	0.0885	0.1485	0.0965	0.0915	0.0965	0.0685
14	0.2885	0.2805	0.2765	0.2785	0.277	0.077	0.076	0.0755	0.0765	0.078	0.0805	0.085	0.0835	0.081	0.0815	0.1155	0.118	0.116	0.117	0.106	0.093	0.086	0.0855	0.087	0.0885	0.116	0.0985	0.093	0.0695	0.0925
15	0.302	0.2925	0.2935	0.29	0.288	0.0765	0.0755	0.0755	0.076	0.077	0.08	0.084	0.083	0.0805	0.0825	0.115	0.118	0.1155	0.1165	0.106	0.092	0.085	0.085	0.086	0.0875	0.11	0.0855	0.0935	0.065	0.0655
16	0.3135	0.306	0.3065	0.306	0.302	0.0805	0.0845	0.0765	0.0775	0.08	0.081	0.085	0.0835	0.081	0.0825	0.116	0.1185	0.116	0.1175	0.106	0.0925	0.085	0.0855	0.0865	0.0875	0.1445	0.0835	0.091	0.096	0.0725
17	0.325	0.3175	0.321	0.319	0.3145	0.101	0.076	0.094	0.0785	0.095	0.0825	0.089	0.0885	0.0855	0.0865	0.117	0.1185	0.1165	0.118	0.107	0.094	0.0875	0.088	0.087	0.0895	0.2705	0.1485	0.136	0.1605	0.181
18	0.3365	0.329	0.327	0.327	0.3285	0.078	0.076	0.0755	0.076	0.078	0.083	0.087	0.086	0.083	0.084	0.1155	0.118	0.1155	0.117	0.1065	0.093	0.0845	0.084	0.086	0.0875	0.1275	0.088	0.0875	0.093	0.0795
19	0.3435	0.3335	0.3315	0.333	0.333	0.0795	0.0765	0.0755	0.0765	0.079	0.0855	0.0915	0.089	0.0855	0.0885	0.116	0.1185	0.116	0.118	0.1065	0.0925	0.085	0.0845	0.086	0.0875	0.1325	0.1025	0.0805	0.1055	0.127
20	0.357	0.3465	0.3455	0.345	0.3445	0.0755	0.0755	0.0745	0.076	0.078	0.0875	0.092	0.091	0.0885	0.0895	0.1155	0.118	0.1155	0.1175	0.1065	0.093	0.085	0.085	0.086	0.0875	0.102	0.0985	0.093	0.127	0.073
21	0.3625	0.357	0.3545	0.3565	0.3535	0.076	0.0755	0.0765	0.09	0.0835	0.092	0.096	0.0945	0.0925	0.095	0.1165	0.1195	0.1165	0.119	0.1075	0.0915	0.084	0.0845	0.085	0.087	0.2075	0.1715	0.1105	0.1395	0.088
22	0.3715	0.3605	0.3585	0.3615	0.359	0.079	0.0775	0.075	0.0785	0.0805	0.0935	0.1	0.099	0.097	0.1	0.117	0.12	0.117	0.119	0.1075	0.094	0.0855	0.085	0.086	0.0875	0.185	0.121	0.101	0.117	0.142
23	0.379	0.3685	0.367	0.3695	0.367	0.0755	0.078	0.075	0.078	0.077	0.0965	0.099	0.0995	0.097	0.0995	0.1165	0.119	0.116	0.118	0.1065	0.092	0.0835	0.084	0.085	0.0865	0.207	0.0945	0.09	0.068	0.112
24	0.387	0.3775	0.376	0.378	0.376	0.078	0.0755	0.075	0.076	0.077	0.1	0.1005	0.101	0.0995	0.102	0.116	0.1195	0.116	0.118	0.107	0.0905	0.0855	0.084	0.0845	0.0865	0.234	0.0915	0.0905	0.145	0.1385
25	0.3965	0.385	0.3825	0.3845	0.382	0.0975	0.075	0.102	0.096	0.097	0.1035	0.1045	0.102	0.1025	0.1035	0.1175	0.1195	0.1175	0.1195	0.1075	0.093	0.085	0.086	0.0845	0.0885	0.215	0.3895	0.326	0.2065	0.2345
26	0.4025	0.3935	0.3905	0.393	0.3905	0.0875	0.0745	0.0745	0.0855	0.0915	0.104	0.103	0.103	0.1015	0.106	0.1175	0.1195	0.118	0.1195	0.107	0.0935	0.086	0.086	0.0855	0.087	0.172	0.105	0.105	0.1865	0.1495
27	0.4085	0.398	0.3965	0.398	0.396	0.076	0.078	0.0745	0.076	0.077	0.103	0.101	0.1005	0.099	0.1025	0.117	0.119	0.117	0.1185	0.1075	0.092	0.084	0.084	0.085	0.086	0.077	0.075	0.075	0.09	0.1125
28	0.4125	0.403	0.402	0.404	0.4015	0.075	0.079	0.075	0.0755	0.077	0.1	0.0975	0.098	0.097	0.0995	0.1165	0.119	0.116	0.118	0.107	0.0905	0.0835	0.0835	0.084	0.0855	0.083	0.087	0.0885	0.099	0.086
29	0.421	0.415	0.413	0.4145	0.4115	0.0985	0.092	0.095	0.0945	0.094	0.1005	0.0995	0.1005	0.1	0.102	0.118	0.121	0.1185	0.12	0.108	0.093	0.086	0.085	0.0875	0.0885	0.3005	0.1805	0.188	0.274	0.218
30	0.412	0.414	0.413	0.4125	0.4115	0.0755	0.0805	0.075	0.0755	0.077	0.0975	0.0965	0.0985	0.0945	0.0965	0.116	0.12	0.116	0.118	0.107	0.0905	0.0835	0.083	0.084	0.085	0.1135	0.11	0.072	0.098	0.1295
31	0.422	0.418	0.4165	0.4165	0.416	0.0925	0.0775	0.088	0.076	0.091	0.098	0.0985	0.097	0.099	0.101	0.1175	0.1205	0.118	0.12	0.108	0.092	0.085	0.085	0.085	0.089	0.3115	0.1685	0.121	0.303	0.1925
32	0.409	0.4135	0.4115	0.411	0.411	0.082	0.075	0.078	0.079	0.083	0.096	0.098	0.095	0.0925	0.095	0.118	0.1215	0.117	0.119	0.108	0.091	0.086	0.0835	0.085	0.086	0.378	0.0925	0.106	0.1135	0.134
33	0.4065	0.412	0.4105	0.409	0.409	0.0795	0.089	0.074	0.0765	0.0775	0.095	0.0925	0.093	0.0915	0.0935	0.116	0.1205	0.1165	0.1175	0.107	0.0895	0.083	0.0825	0.084	0.0845	0.1395	0.1195	0.0845	0.0865	0.135
34	0.4105	0.411	0.41	0.408	0.4075	0.0835	0.0755	0.078	0.0795	0.0805	0.0935	0.0935	0.094	0.0915	0.094	0.118	0.1215	0.117	0.1195	0.108	0.0935	0.084	0.0845	0.085	0.0865	0.342	0.14	0.0945	0.172	0.0985
35	0.404	0.4095	0.408	0.4065	0.4065	0.08	0.074	0.074	0.0755	0.0765	0.0935	0.092	0.0945	0.0905	0.0925	0.1165	0.119	0.1165	0.1175	0.1065	0.0905	0.083	0.083	0.0845	0.0855	0.297	0.2435	0.144	0.2365	0.1615
36	0.4055	0.4355	0.423	0.4185	0.418	0.093	0.0775	0.074	0.092	0.0955	0.093	0.096	0.0955	0.0925	0.096	0.118	0.1205	0.118	0.1195	0.1075	0.0905	0.083	0.0835	0.085	0.0855	0.205	0.174	0.163	0.1355	0.222
37	0.422	0.454	0.4355	0.4305	0.432	0.083	0.075	0.0755	0.0755	0.0855	0.0925	0.093	0.0925	0.092	0.0935	0.1185	0.12	0.117	0.1185	0.1075	0.0905	0.0835	0.0835	0.084	0.0855	0.265	0.131	0.095	0.0855	0.1515
38	0.3975	0.4285	0.4195	0.4165	0.417	0.0785	0.074	0.074	0.075	0.076	0.0905	0.0905	0.0905	0.089	0.09	0.116	0.119	0.116	0.118	0.1065	0.0895	0.0825	0.082	0.0835	0.085	0.106	0.081	0.0875	0.0995	0.1275
39	0.4215	0.4945	0.4835	0.479	0.479	0.0965	0.0775	0.088	0.0885	0.0915	0.0915	0.095	0.0925	0.0945	0.096	0.1195	0.1225	0.1195	0.121	0.1085	0.095	0.087	0.0855	0.0855	0.089	0.345	0.178	0.227	0.3035	0.228
40	0.4325	0.4845	0.468	0.466	0.466	0.0745	0.0745	0.074	0.078	0.0815	0.0885	0.09	0.092	0.0885	0.092	0.1175	0.121	0.1165	0.1185	0.1075	0.0915	0.083	0.083	0.0835	0.085	0.198	0.142	0.104	0.1235	0.1555
41	0.4225	0.5045	0.4965	0.4895	0.4905	0.074	0.0745	0.0855	0.095	0.093	0.0895	0.091	0.0915	0.0915	0.0905	0.1175	0.119	0.117	0.119	0.107	0.0905	0.083	0.0825	0.085	0.0855	0.2625	0.193	0.148	0.1385	0.218
42	0.411	0.4775	0.4675	0.459	0.4605	0.074	0.0745	0.075	0.075	0.0805	0.089	0.089	0.0875	0.089	0.0915	0.1165	0.119	0.1165	0.118	0.107	0.0915	0.083	0.0825	0.084	0.0855	0.103	0.127	0.099	0.102	0.145
43	0.397	0.486	0.4955	0.472	0.4705	0.0875	0.074	0.0795	0.075	0.0785	0.087	0.09	0.0915	0.091	0.0915	0.117	0.1205	0.1165	0.118	0.107	0.091	0.0835	0.083	0.0835	0.0855	0.175	0.149	0.095	0.142	0.1525
44	0.3925	0.506	0.4945	0.49	0.4875	0.0745	0.076	0.0745	0.075	0.0775	0.087	0.0885	0.0905	0.09	0.091	0.117	0.1195	0.1165	0.1185	0.1065	0.0915	0.0825	0.082	0.0835	0.0855	0.2775	0.176	0.0935	0.092	0.1625
45	0.4085	0.52	0.516	0.5025	0.501	0.092	0.074	0.0765	0.079	0.0925	0.0875	0.0925	0.089	0.091	0.092	0.1185	0.122	0.119	0.1205	0.108	0.0925	0.0855	0.0845	0.086	0.088	0.3265	0.295	0.1635	0.3485	0.276
46	0.3915	0.49	0.4725	0.4665	0.4615	0.074	0.0745	0.0735	0.0745	0.0765	0.0855	0.0885	0.0875	0.086	0.0865	0.1165	0.119	0.117	0.1185	0.107	0.0895	0.082	0.082	0.083	0.0845	0.1215	0.0895	0.0725	0.078	0.07
47	0.402	0.515	0.51	0.5025	0.5035	0.093	0.0755	0.078	0.0805	0.0855	0.087	0.089	0.0905	0.0905	0.0905	0.118	0.1205	0.118	0.12	0.108	0.0915	0.083	0.0825	0.0835	0.085	0.15	0.1855	0.122	0.119	0.1765
	Over-fermented supernatant of B. megaterium L
Time (h)	C. cellulans E					P. fluorescens J					B. velezensis SQR9					P. stutzeri G					A. brasilense K					B. megaterium L
0	0.094	0.0875	0.0885	0.0875	0.0835	0.079	0.0745	0.086	0.084	0.074	0.0965	0.1045	0.1045	0.0985	0.104	0.105	0.1	0.108	0.107	0.1085	0.079	0.072	0.068	0.048	0.0465	0.1515	0.179	0.136	0.1695	0.146
1	0.099	0.097	0.0975	0.0965	0.096	0.088	0.0935	0.0975	0.0955	0.086	0.117	0.1215	0.131	0.124	0.124	0.121	0.1165	0.1205	0.121	0.122	0.0895	0.086	0.0795	0.053	0.051	0.2505	0.2505	0.2335	0.2035	0.277
2	0.1005	0.0995	0.0985	0.0985	0.0985	0.082	0.0825	0.0835	0.083	0.08	0.1185	0.1205	0.13	0.124	0.1265	0.1195	0.115	0.1185	0.1185	0.1205	0.0905	0.0875	0.0815	0.0525	0.0505	0.197	0.2285	0.168	0.2	0.1805
3	0.102	0.1005	0.1005	0.1	0.0995	0.084	0.0825	0.0845	0.085	0.0815	0.1185	0.117	0.1265	0.122	0.1195	0.119	0.1145	0.1185	0.1185	0.12	0.093	0.0895	0.0825	0.052	0.0505	0.1155	0.1175	0.1135	0.188	0.109
4	0.1025	0.1015	0.102	0.101	0.1	0.104	0.0835	0.0975	0.1115	0.0795	0.118	0.118	0.13	0.125	0.124	0.118	0.1135	0.117	0.118	0.1205	0.093	0.0895	0.0825	0.053	0.0505	0.258	0.2535	0.242	0.2045	0.239
5	0.1035	0.102	0.1025	0.1015	0.101	0.102	0.0805	0.09	0.0945	0.0785	0.118	0.1185	0.128	0.123	0.128	0.117	0.113	0.117	0.117	0.1185	0.0935	0.09	0.083	0.053	0.051	0.15	0.1705	0.1795	0.097	0.116
6	0.105	0.103	0.1035	0.103	0.102	0.0835	0.0985	0.084	0.0835	0.0905	0.115	0.116	0.1265	0.1235	0.125	0.1175	0.113	0.1175	0.1175	0.119	0.0935	0.0905	0.083	0.053	0.051	0.2165	0.2105	0.1955	0.1585	0.165
7	0.106	0.104	0.1035	0.104	0.103	0.08	0.08	0.0815	0.082	0.078	0.1125	0.11	0.113	0.112	0.1155	0.116	0.1115	0.1155	0.1155	0.1165	0.0925	0.089	0.0825	0.052	0.0505	0.081	0.091	0.0885	0.068	0.073
8	0.106	0.1045	0.105	0.1045	0.103	0.105	0.097	0.082	0.115	0.09	0.1085	0.11	0.1145	0.112	0.114	0.1155	0.1115	0.115	0.1155	0.1175	0.094	0.09	0.083	0.0525	0.0515	0.099	0.094	0.0955	0.1015	0.097
9	0.1065	0.105	0.1055	0.105	0.104	0.0945	0.089	0.11	0.097	0.0785	0.109	0.111	0.116	0.1115	0.115	0.116	0.111	0.115	0.1145	0.1165	0.093	0.0895	0.0825	0.054	0.052	0.154	0.144	0.142	0.1545	0.1295
10	0.107	0.105	0.1045	0.105	0.1035	0.0805	0.0805	0.082	0.082	0.078	0.102	0.1005	0.105	0.102	0.1055	0.1145	0.11	0.114	0.114	0.115	0.093	0.0895	0.082	0.054	0.051	0.0965	0.0925	0.0725	0.106	0.0835
11	0.106	0.1045	0.1035	0.104	0.1025	0.079	0.079	0.0805	0.083	0.0775	0.1015	0.104	0.101	0.1045	0.1055	0.1135	0.1095	0.1135	0.1135	0.1145	0.0925	0.0885	0.0815	0.0525	0.0505	0.12	0.11	0.103	0.1145	0.1045
12	0.1075	0.105	0.1045	0.1045	0.103	0.08	0.079	0.081	0.081	0.0775	0.1015	0.104	0.1065	0.1015	0.105	0.1135	0.1095	0.113	0.1135	0.115	0.093	0.089	0.0815	0.0525	0.0505	0.0745	0.073	0.061	0.067	0.0755
13	0.107	0.105	0.1045	0.1055	0.104	0.0815	0.0795	0.0805	0.0815	0.078	0.0935	0.0975	0.095	0.0925	0.0935	0.1125	0.1085	0.1125	0.1125	0.1135	0.092	0.088	0.081	0.053	0.051	0.066	0.0685	0.076	0.07	0.075
14	0.107	0.105	0.104	0.105	0.1035	0.0795	0.079	0.081	0.0805	0.0775	0.09	0.0895	0.092	0.0905	0.091	0.1125	0.1085	0.1125	0.113	0.114	0.092	0.0885	0.0815	0.0535	0.0515	0.0745	0.0725	0.071	0.068	0.0805
15	0.107	0.104	0.1045	0.1045	0.1025	0.079	0.0785	0.08	0.08	0.0775	0.0885	0.0895	0.092	0.0885	0.0955	0.1115	0.1075	0.1115	0.1115	0.113	0.0915	0.088	0.081	0.0525	0.051	0.067	0.064	0.059	0.0665	0.0755
16	0.107	0.1035	0.1035	0.104	0.102	0.079	0.08	0.08	0.0805	0.078	0.0845	0.087	0.0925	0.087	0.0865	0.1115	0.1075	0.1115	0.1115	0.113	0.0915	0.088	0.081	0.0525	0.0505	0.0625	0.0655	0.065	0.066	0.071
17	0.107	0.1035	0.105	0.104	0.102	0.104	0.0975	0.1085	0.11	0.082	0.0865	0.092	0.093	0.0875	0.095	0.113	0.108	0.1125	0.1125	0.1135	0.092	0.09	0.081	0.053	0.051	0.141	0.1265	0.115	0.1155	0.1495
18	0.1065	0.1025	0.1025	0.1035	0.1015	0.079	0.078	0.08	0.0805	0.0785	0.0885	0.086	0.086	0.0845	0.0845	0.111	0.107	0.111	0.1125	0.1125	0.0915	0.0875	0.0805	0.053	0.051	0.0725	0.064	0.064	0.0815	0.0765
19	0.106	0.102	0.102	0.104	0.1015	0.079	0.078	0.08	0.0805	0.078	0.08	0.083	0.0855	0.084	0.084	0.1105	0.1075	0.1115	0.1115	0.113	0.0915	0.0875	0.08	0.053	0.051	0.0725	0.0765	0.059	0.095	0.083
20	0.106	0.102	0.102	0.1035	0.101	0.079	0.078	0.0805	0.081	0.0785	0.0905	0.0815	0.084	0.083	0.083	0.1105	0.1065	0.1105	0.111	0.112	0.091	0.087	0.08	0.0535	0.052	0.0585	0.0565	0.0595	0.064	0.066
21	0.1055	0.1015	0.1015	0.103	0.1005	0.0785	0.078	0.08	0.0805	0.078	0.082	0.0885	0.0835	0.0835	0.0835	0.1105	0.106	0.1105	0.1105	0.112	0.09	0.0865	0.079	0.053	0.051	0.1095	0.092	0.0795	0.104	0.136
22	0.106	0.1005	0.1015	0.102	0.1	0.0785	0.078	0.0805	0.0815	0.078	0.0795	0.0875	0.091	0.0835	0.091	0.1095	0.106	0.11	0.1105	0.112	0.0905	0.087	0.0795	0.053	0.051	0.096	0.0895	0.0885	0.094	0.1225
23	0.1045	0.1	0.1005	0.102	0.0995	0.078	0.0775	0.0795	0.08	0.0775	0.0815	0.082	0.084	0.082	0.0895	0.109	0.105	0.1095	0.1095	0.1105	0.09	0.0865	0.079	0.0535	0.051	0.0585	0.0585	0.056	0.0755	0.0745
24	0.1055	0.0995	0.1005	0.1015	0.099	0.0785	0.078	0.0795	0.08	0.078	0.078	0.0805	0.082	0.0805	0.082	0.109	0.1055	0.109	0.11	0.111	0.09	0.0865	0.0785	0.054	0.052	0.078	0.0735	0.074	0.0735	0.0855
25	0.1045	0.0995	0.1005	0.1015	0.098	0.0795	0.078	0.0795	0.103	0.079	0.0825	0.083	0.081	0.0805	0.086	0.1095	0.1055	0.11	0.11	0.1115	0.0895	0.0855	0.0785	0.0525	0.0505	0.164	0.132	0.1325	0.1595	0.1745
26	0.1045	0.0995	0.101	0.1015	0.098	0.079	0.078	0.0795	0.083	0.078	0.0765	0.084	0.0865	0.0815	0.088	0.1095	0.105	0.1095	0.1095	0.1115	0.09	0.0865	0.079	0.053	0.051	0.1035	0.0955	0.085	0.111	0.113
27	0.104	0.101	0.1	0.101	0.0975	0.078	0.078	0.08	0.08	0.078	0.078	0.0785	0.08	0.0795	0.081	0.109	0.105	0.1095	0.1095	0.111	0.0895	0.086	0.0785	0.054	0.052	0.065	0.062	0.066	0.0705	0.084
28	0.104	0.101	0.1	0.101	0.0975	0.0785	0.078	0.08	0.0805	0.0785	0.0735	0.079	0.0815	0.079	0.08	0.1085	0.1045	0.109	0.1095	0.11	0.089	0.085	0.078	0.0535	0.0515	0.0565	0.0575	0.0565	0.0575	0.0625
29	0.104	0.1005	0.099	0.1	0.098	0.0805	0.083	0.09	0.098	0.087	0.0865	0.085	0.0875	0.0835	0.0855	0.1095	0.106	0.109	0.1105	0.1135	0.0905	0.0885	0.0805	0.0525	0.051	0.1325	0.109	0.118	0.142	0.15
30	0.104	0.101	0.099	0.0995	0.097	0.0785	0.078	0.0795	0.0805	0.079	0.083	0.081	0.088	0.079	0.0855	0.1085	0.104	0.109	0.109	0.1105	0.0885	0.0855	0.078	0.054	0.0515	0.066	0.0625	0.063	0.0845	0.0825
31	0.1035	0.1	0.0985	0.1	0.0965	0.0785	0.0815	0.0795	0.086	0.0795	0.0765	0.084	0.0875	0.0825	0.085	0.1095	0.1045	0.109	0.109	0.1115	0.09	0.0865	0.079	0.0535	0.0515	0.1165	0.1105	0.1095	0.14	0.148
32	0.1035	0.1005	0.099	0.1	0.097	0.0785	0.078	0.08	0.081	0.079	0.071	0.0775	0.082	0.078	0.078	0.109	0.105	0.1095	0.1095	0.1115	0.089	0.086	0.0785	0.0535	0.0515	0.086	0.0815	0.068	0.0875	0.097
33	0.103	0.099	0.0985	0.0985	0.0975	0.0775	0.0775	0.0795	0.0795	0.0785	0.077	0.0755	0.0775	0.0775	0.077	0.108	0.1045	0.1085	0.108	0.1105	0.0885	0.085	0.0785	0.0535	0.051	0.07	0.063	0.0675	0.0745	0.077
34	0.103	0.0995	0.0985	0.099	0.097	0.079	0.078	0.0795	0.0805	0.0795	0.075	0.08	0.0815	0.078	0.082	0.108	0.1045	0.1085	0.1085	0.111	0.0885	0.0855	0.078	0.053	0.051	0.095	0.0875	0.0885	0.115	0.1075
35	0.1025	0.099	0.0975	0.0985	0.0965	0.0775	0.0765	0.079	0.0795	0.0785	0.0745	0.0745	0.077	0.0765	0.0765	0.1075	0.1035	0.1085	0.1085	0.11	0.089	0.085	0.078	0.0545	0.051	0.091	0.075	0.0875	0.1095	0.14
36	0.1025	0.099	0.0975	0.0975	0.0985	0.08	0.079	0.08	0.081	0.0925	0.0755	0.0755	0.078	0.077	0.083	0.108	0.104	0.108	0.1085	0.1105	0.089	0.086	0.0785	0.054	0.0515	0.0835	0.0765	0.0725	0.103	0.1225
37	0.103	0.0985	0.097	0.097	0.097	0.078	0.077	0.079	0.08	0.0785	0.075	0.077	0.0765	0.076	0.077	0.108	0.1035	0.1075	0.1085	0.1105	0.088	0.0855	0.0775	0.053	0.051	0.0985	0.086	0.0915	0.1115	0.104
38	0.1025	0.0985	0.0965	0.097	0.097	0.0775	0.077	0.0795	0.08	0.0785	0.07	0.0755	0.076	0.0755	0.077	0.1065	0.103	0.107	0.1075	0.109	0.087	0.084	0.077	0.053	0.051	0.064	0.064	0.064	0.0675	0.0685
39	0.1035	0.099	0.097	0.097	0.097	0.079	0.078	0.0915	0.093	0.0875	0.073	0.0785	0.083	0.0815	0.0805	0.108	0.104	0.1085	0.109	0.111	0.089	0.086	0.0785	0.0535	0.051	0.145	0.1325	0.131	0.1855	0.174
40	0.103	0.098	0.096	0.0965	0.096	0.0775	0.077	0.0785	0.08	0.08	0.07	0.0775	0.0835	0.0755	0.0825	0.107	0.103	0.1075	0.1075	0.1095	0.0875	0.0845	0.0775	0.053	0.0505	0.0935	0.086	0.085	0.115	0.1315
41	0.1035	0.099	0.097	0.0975	0.0975	0.0865	0.0845	0.0805	0.098	0.0825	0.0785	0.079	0.077	0.081	0.082	0.107	0.103	0.1075	0.1075	0.1095	0.0885	0.085	0.078	0.054	0.052	0.089	0.082	0.0835	0.113	0.119
42	0.1035	0.0975	0.0965	0.097	0.096	0.0775	0.079	0.0795	0.0795	0.084	0.071	0.0755	0.0765	0.075	0.0755	0.106	0.1025	0.1075	0.1075	0.1095	0.0885	0.085	0.0785	0.055	0.052	0.072	0.0715	0.0655	0.082	0.0885
43	0.103	0.098	0.096	0.0965	0.096	0.0785	0.0775	0.079	0.0805	0.0895	0.073	0.074	0.0765	0.0745	0.0745	0.107	0.1025	0.1065	0.1075	0.1095	0.088	0.085	0.0775	0.0535	0.051	0.076	0.074	0.0725	0.094	0.111
44	0.104	0.097	0.0965	0.096	0.0955	0.078	0.077	0.0795	0.0805	0.0795	0.068	0.078	0.0805	0.0795	0.0805	0.106	0.102	0.1065	0.107	0.1085	0.0875	0.0845	0.0775	0.054	0.052	0.0755	0.0715	0.074	0.0985	0.1155
45	0.103	0.096	0.0955	0.0965	0.095	0.0925	0.09	0.088	0.092	0.092	0.0705	0.074	0.082	0.0755	0.0785	0.1065	0.103	0.107	0.108	0.1095	0.088	0.0845	0.078	0.054	0.0515	0.0925	0.087	0.0815	0.1145	0.1815
46	0.1035	0.0965	0.096	0.096	0.0935	0.0785	0.077	0.079	0.0805	0.0795	0.0685	0.0745	0.0765	0.0745	0.0825	0.1055	0.1025	0.106	0.1065	0.1085	0.087	0.084	0.0775	0.0535	0.051	0.0625	0.064	0.063	0.0755	0.074
47	0.1035	0.096	0.0975	0.096	0.0935	0.0785	0.078	0.08	0.081	0.0835	0.07	0.0735	0.0765	0.0745	0.076	0.1065	0.1025	0.1065	0.1075	0.111	0.0875	0.085	0.0785	0.054	0.0515	0.107	0.1025	0.103	0.136	0.1395

## Sheet: Supplementary Fig. 4
Supplementary Fig. 4a
Number of C.cellulans E
				5 mmol/L			2 mmol/L			1 mmol/L
CK	5.694	5.833	5.434
SynCom5 with P.stutzeri G dropout	4.283	4.51	4.35
+Galactose				5.052	4.18	4.3	4.144	4.748	3.26	4.384	4.752	4.632
+Tryptophan				4.188	4.968	4.24	4.544	4.776	4.364	4.648	4.768	4.976
+Isoleucine				4.348	4.357	5.042	4.296	5.172	4.692	4.08	5.132	4.54
+Serine				4.384	4.736	4.656	4.192	5.188	4.728	4.52	4.84	4.824
+Asparagine				6.348	5.357	5.942	5.473	5.996	5.956	4.66	4.2	5.152
+Vitamin B12				4.473	4.496	5.056	4.06	4.936	4.736	4.164	3.884	4.564
+Vitamin K2				4.592	3.968	4.616	4.432	4.424	4.1	4.368	4.392	3.9
Supplementary Fig. 4b
Number of A.brasilense K
				5 mmol/L			2 mmol/L			1 mmol/L
CK	5.897	5.761	5.279
SynCom4 with C.cellulans E dropout	4.192	4.162	4.46
+Galactose				3.936	4.588	4.152	4.164	4.384	3.728	4.188	4.46	4.6
+Tryptophan				4.188	4.936	4.236	4.456	4.604	4.488	4.316	4.8	4.34
+Isoleucine				4.36	4.528	5.076	5.319	5.069	5.61	4.428	4.116	3.908
+Serine				4.848	5.008	4.516	4.196	4.684	4.804	4.24	4.98	4.732
+Asparagine				4.736	4.769	5.011	4.319	4.069	4.61	4.12	4.424	4.84
+Vitamin B12				5.736	5.769	5.911	4.996	5.384	5.304	5.14	4.356	4.484
+Vitamin K2				4.368	4.392	4.9	4.432	4.424	4.1	4.592	4.968	4.616
